# Supplementary material for: Salts of 4-[(benzyl­amino)­carbon­yl]-1-methyl­pyridinium and iodide anions with different cation:iodine stoichiometric ratios
Source: Acta Crystallogr E Crystallogr Commun. 2021 Nov 2;77(Pt 12):1219–23. doi: 10.1107/S2056989021011300 (PMC8647746; doi:10.1107/S2056989021011300)
Supplement: Supplementary file 1 [file e-77-01219-sup1.cif]

##############################################################################
#                                                                            #
# This CIF contains the data in a paper accepted for publication in          #
# Acta Crystallographica Section E. It conforms to the requirements of       #
# Notes for Authors for Acta Crystallographica Section E, and has been       #
# peer reviewed under the auspices of the IUCr Commission on Journals.       #
#                                                                            #
# Full details of the Crystallographic Information File format               #
# are given in the paper "The Crystallographic Information File (CIF):       #
# a New Standard Archive File for Crystallography" by S. R. Hall, F. H.      #
# Allen and I. D. Brown [Acta Cryst. (1991), A47, 655-685].                  #
#                                                                            #
# The current version of the core CIF dictionary is obtainable from          #
# ftp://ftp.iucr.org/pub/cif_core.dic.                                       #
#                                                                            #
# Software is freely available for graphical display of the structure(s)     #
# in this CIF. For information consult the CIF software page                 #
# http://www.iucr.org/resources/cif/software.                                #
#                                                                            #
# This file may be used for bona fide research purposes within the           #
# scientific community so long as proper attribution is given to the journal # 
# article from which it was obtained.                                        #
#                                                                            #
##############################################################################
data_I
_audit_creation_method     'SHELXL-2016/6'
_journal_date_recd_electronic     2021-10-11
_journal_date_accepted     2021-10-27
_journal_name_full     'Acta Crystallographica, Section E'
_journal_year     2021
_journal_volume     77
_journal_issue     12
_journal_page_first     0
_journal_page_last     0
_journal_paper_category     GO
_journal_paper_doi     10.1107/S2056989021011300
_journal_coeditor_code     EX2050
_publ_contact_author_name     'Svitlana V. Shishkina'
_publ_contact_author_address
;
SSI "Institute for Single Crystals" NAS of Ukraine, 60 Nauky ave.,
Kharkiv 61001, Ukraine
V.N.Karazin Kharkiv National University, 4 Svobody sq., Kharkiv 61022, Ukraine
;
_publ_contact_author_email     'sveta@xray.isc.kharkov.com'
_publ_contact_author_fax     ?
_publ_contact_author_phone     ?
_publ_section_title
;
Salts of 4-[(benzylamino)carbonyl]-1-methylpyridinium and iodide anions with
different cation:iodine stoichiometric ratios
;
loop_
    _publ_author_name
    _publ_author_footnote
    _publ_author_address
    'Rudiuk, Vitalii V.' .
;
Farmak JSC, 63 Kyrylivska str., Kyiv 04080,
Ukraine
Department of Organic Chemistry, National Technical University of Ukraine,
37 Pobedy ave., Kyiv 03056,
Ukraine
;
    'Shaposhnyk, Anna M.' .
;
SSI "Institute for Single Crystals", NAS of Ukraine, 60 Nauky ave.,
Kharkiv 61001,
Ukraine
;
    'Baumer, Vyacheslav M.' .
;
SSI "Institute for Single Crystals", NAS of Ukraine, 60 Nauky ave.,
Kharkiv 61001,
Ukraine
;
    'Levandovskiy, Igor A.' .
;
Department of Organic Chemistry, National Technical University of Ukraine,
37 Pobedy ave., Kyiv 03056,
Ukraine
;
    'Shishkina, Svitlana V.' .
;
SSI "Institute for Single Crystals", NAS of Ukraine, 60 Nauky ave.,
Kharkiv 61001,
Ukraine
V.N. Karazin Kharkiv National University, 4 Svobody sq., Kharkiv 61022,
Ukraine
;
_publ_section_synopsis
;
The ability of 4-[(benzylamino)carbonyl]-1-methylpyridinium to form iodide
salts with cation:iodine ratio different from equimolar was studied and a
Hirshfeld surface analysis was performed to investigate the intermolecular
interactions.
;
_chemical_name_systematic
;
4-[(Benzylamino)carbonyl]-1-methylpyridinium iodide--iodine (2/1)
;
_chemical_name_common     ?
_chemical_formula_moiety     'C14 H15 N2 O +, I-, 0.5(I2)'
_chemical_formula_sum     'C14 H15 I2 N2 O'
_chemical_formula_iupac     'C14 H15 N2 O +, I-, 0.5I2'
_chemical_formula_weight     481.08
_chemical_melting_point     ?
_space_group_crystal_system     monoclinic
_space_group_name_H-M_alt     'P 21/n'
_space_group_name_Hall     '-P 2yn'
loop_
    _space_group_symop_operation_xyz
    'x, y, z'
    '-x+1/2, y+1/2, -z+1/2'
    '-x, -y, -z'
    'x-1/2, -y-1/2, z-1/2'
_cell_length_a     14.407(3)
_cell_length_b     8.8491(10)
_cell_length_c     14.555(4)
_cell_angle_alpha     90
_cell_angle_beta     119.63(3)
_cell_angle_gamma     90
_cell_volume     1613.0(7)
_cell_formula_units_Z     4
_cell_measurement_reflns_used     928
_cell_measurement_theta_min     3.605
_cell_measurement_theta_max     21.780
_cell_measurement_temperature     293(2)
_exptl_crystal_description     stick
_exptl_crystal_colour     red
_exptl_crystal_size_max     0.600
_exptl_crystal_size_mid     0.100
_exptl_crystal_size_min     0.050
_exptl_crystal_density_diffrn     1.981
_exptl_crystal_density_meas     ?
_exptl_crystal_density_method     ?
_exptl_crystal_F_000     908
_exptl_absorpt_coefficient_mu     3.894
_exptl_absorpt_correction_type     multi-scan
_exptl_absorpt_process_details
;
(CrysAlisPro; Rigaku OD, 2018)
;
_exptl_absorpt_correction_T_min     0.15868
_exptl_absorpt_correction_T_max     1.00000
_diffrn_ambient_temperature     293(2)
_diffrn_source     'Enhance (Mo) X-ray Source'
_diffrn_radiation_type     MoK\a
_diffrn_radiation_wavelength     0.71073
_diffrn_measurement_device_type     'Xcalibur, Sapphire3'
_diffrn_measurement_method     '\w scans'
_diffrn_detector_area_resol_mean     16.1827
_diffrn_reflns_number     11491
_diffrn_reflns_av_R_equivalents     0.0831
_diffrn_reflns_av_unetI/netI     0.0831
_diffrn_reflns_theta_min     3.220
_diffrn_reflns_theta_max     27.499
_diffrn_reflns_theta_full     26.000
_diffrn_measured_fraction_theta_max     0.998
_diffrn_measured_fraction_theta_full     0.998
_diffrn_reflns_limit_h_min     -18
_diffrn_reflns_limit_h_max     18
_diffrn_reflns_limit_k_min     -11
_diffrn_reflns_limit_k_max     11
_diffrn_reflns_limit_l_min     -18
_diffrn_reflns_limit_l_max     18
_refine_special_details     ?
_reflns_number_total     3698
_reflns_number_gt     1941
_reflns_threshold_expression     'I > 2\s(I)'
_refine_ls_structure_factor_coef     Fsqd
_refine_ls_matrix_type     full
_refine_ls_R_factor_all     0.1073
_refine_ls_R_factor_gt     0.0527
_refine_ls_wR_factor_gt     0.1144
_refine_ls_wR_factor_ref     0.1567
_refine_ls_goodness_of_fit_ref     1.034
_refine_ls_restrained_S_all     1.034
_refine_ls_number_reflns     3698
_refine_ls_number_parameters     173
_refine_ls_number_restraints     0
_refine_ls_hydrogen_treatment     constr
_refine_ls_weighting_scheme     calc
_refine_ls_weighting_details
                      'w=1/[\s^2^(Fo^2^)+(0.0416P)^2^] where P=(Fo^2^+2Fc^2^)/3'
_atom_sites_solution_hydrogens     geom
_atom_sites_solution_primary     ?
_atom_sites_solution_secondary     ?
_refine_ls_shift/su_max     0.001
_refine_ls_shift/su_mean     0.000
_refine_diff_density_max     0.900
_refine_diff_density_min     -0.895
_refine_ls_extinction_method     none
_refine_ls_extinction_coef     .
loop_
    _atom_type_symbol
    _atom_type_description
    _atom_type_scat_dispersion_real
    _atom_type_scat_dispersion_imag
    _atom_type_scat_source
    'C' 'C' 0.0033 0.0016
                         'International Tables Vol C Tables 4.2.6.8 and 6.1.1.4'
    'H' 'H' 0.0000 0.0000
                         'International Tables Vol C Tables 4.2.6.8 and 6.1.1.4'
    'I' 'I' -0.4742 1.8119
                         'International Tables Vol C Tables 4.2.6.8 and 6.1.1.4'
    'N' 'N' 0.0061 0.0033
                         'International Tables Vol C Tables 4.2.6.8 and 6.1.1.4'
    'O' 'O' 0.0106 0.0060
                         'International Tables Vol C Tables 4.2.6.8 and 6.1.1.4'
_computing_data_collection
;
CrysAlisPro (Rigaku OD, 2018)
;
_computing_cell_refinement
;
CrysAlisPro (Rigaku OD, 2018)
;
_computing_data_reduction
;
CrysAlisPro (Rigaku OD, 2018)
;
_computing_structure_solution
;
<i>SHELXT2014/5</i> (Sheldrick, 2015a)
;
_computing_structure_refinement
;
<i>SHELXL2016/6</i> (Sheldrick, 2015b)
;
_computing_molecular_graphics
;
Mercury (Macrae <i>et al.</i>,  2020)
;
_computing_publication_material
;
<i>OLEX2</i> (Dolomanov <i>et al.</i>,  2009)
;
loop_
    _atom_site_type_symbol
    _atom_site_label
    _atom_site_fract_x
    _atom_site_fract_y
    _atom_site_fract_z
    _atom_site_U_iso_or_equiv
    _atom_site_adp_type
    _atom_site_calc_flag
    _atom_site_occupancy
    _atom_site_disorder_assembly
    _atom_site_disorder_group
    I I1 0.51630(5) 0.11900(6) 0.57075(6) 0.0696(2) Uani d 1 . .
    I I2 0.55433(5) 0.39112(7) 0.74152(6) 0.0738(3) Uani d 1 . .
    O O1 0.1044(5) 0.3003(8) 0.5772(6) 0.090(2) Uani d 1 . .
    N N1 0.1782(6) 0.6060(7) 0.3371(6) 0.0614(18) Uani d 1 . .
    N N2 0.2820(6) 0.2698(8) 0.6521(6) 0.0652(19) Uani d 1 . .
    H H2 0.338519 0.295372 0.650010 0.078 Uiso calc 1 . .
    C C1 0.1732(8) 0.7074(10) 0.2544(8) 0.075(3) Uani d 1 . .
    H H1A 0.127757 0.663816 0.186085 0.113 Uiso calc 1 . .
    H H1B 0.243679 0.720760 0.264125 0.113 Uiso calc 1 . .
    H H1C 0.145051 0.803613 0.259012 0.113 Uiso calc 1 . .
    C C2 0.2636(7) 0.5182(10) 0.3929(8) 0.069(3) Uani d 1 . .
    H H2A 0.320082 0.521097 0.379074 0.083 Uiso calc 1 . .
    C C3 0.2692(7) 0.4235(10) 0.4707(8) 0.067(2) Uani d 1 . .
    H H3 0.327838 0.360259 0.506976 0.081 Uiso calc 1 . .
    C C4 0.1885(6) 0.4224(9) 0.4944(8) 0.062(2) Uani d 1 . .
    C C5 0.1012(7) 0.5127(12) 0.4336(8) 0.078(3) Uani d 1 . .
    H H5 0.043510 0.511632 0.445534 0.093 Uiso calc 1 . .
    C C6 0.0979(7) 0.6028(10) 0.3569(8) 0.070(3) Uani d 1 . .
    H H6 0.038316 0.663303 0.317556 0.084 Uiso calc 1 . .
    C C7 0.1885(6) 0.3260(10) 0.5791(7) 0.057(2) Uani d 1 . .
    C C8 0.2932(8) 0.1666(10) 0.7357(8) 0.073(3) Uani d 1 . .
    H H8A 0.362531 0.117925 0.766315 0.087 Uiso calc 1 . .
    H H8B 0.239142 0.088488 0.704706 0.087 Uiso calc 1 . .
    C C9 0.2828(7) 0.2439(8) 0.8213(7) 0.057(2) Uani d 1 . .
    C C10 0.3668(7) 0.3281(10) 0.8984(8) 0.068(2) Uani d 1 . .
    H H10 0.431231 0.333813 0.898376 0.082 Uiso calc 1 . .
    C C11 0.3548(9) 0.4014(10) 0.9732(9) 0.081(3) Uani d 1 . .
    H H11 0.410137 0.461576 1.022065 0.097 Uiso calc 1 . .
    C C12 0.2622(9) 0.3890(10) 0.9788(9) 0.078(3) Uani d 1 . .
    H H12 0.255082 0.439378 1.031040 0.094 Uiso calc 1 . .
    C C13 0.1810(9) 0.3010(13) 0.9058(9) 0.083(3) Uani d 1 . .
    H H13 0.118664 0.289920 0.909431 0.099 Uiso calc 1 . .
    C C14 0.1904(7) 0.2294(10) 0.8280(9) 0.071(3) Uani d 1 . .
    H H14 0.134482 0.170291 0.778882 0.085 Uiso calc 1 . .
loop_
    _atom_site_aniso_label
    _atom_site_aniso_U_11
    _atom_site_aniso_U_22
    _atom_site_aniso_U_33
    _atom_site_aniso_U_12
    _atom_site_aniso_U_13
    _atom_site_aniso_U_23
    I1 0.0651(4) 0.0655(4) 0.0790(5) 0.0033(3) 0.0364(4) -0.0008(3)
    I2 0.0669(4) 0.0799(4) 0.0809(5) -0.0121(3) 0.0413(4) -0.0181(3)
    O1 0.050(3) 0.118(5) 0.100(6) -0.008(3) 0.036(4) 0.012(5)
    N1 0.060(4) 0.060(4) 0.056(5) 0.006(3) 0.023(4) -0.002(3)
    N2 0.058(4) 0.068(4) 0.074(6) -0.007(3) 0.036(4) 0.003(4)
    C1 0.081(6) 0.070(6) 0.062(7) 0.008(5) 0.025(5) 0.008(5)
    C2 0.066(6) 0.070(6) 0.080(8) 0.013(4) 0.042(6) -0.002(5)
    C3 0.057(5) 0.083(6) 0.073(7) 0.018(4) 0.040(5) 0.006(5)
    C4 0.051(5) 0.066(5) 0.060(6) 0.003(4) 0.021(4) -0.019(4)
    C5 0.048(5) 0.121(8) 0.067(7) 0.008(5) 0.030(5) 0.004(6)
    C6 0.059(5) 0.075(6) 0.073(7) 0.017(4) 0.031(5) 0.005(5)
    C7 0.050(4) 0.063(5) 0.060(6) -0.006(4) 0.029(4) -0.002(4)
    C8 0.075(6) 0.066(5) 0.077(7) 0.001(5) 0.037(6) 0.013(5)
    C9 0.067(5) 0.048(4) 0.060(6) 0.005(4) 0.035(5) 0.006(4)
    C10 0.059(5) 0.072(6) 0.072(7) -0.004(4) 0.033(5) 0.010(5)
    C11 0.086(7) 0.068(6) 0.074(8) -0.012(5) 0.028(6) -0.002(5)
    C12 0.092(8) 0.072(6) 0.073(8) 0.027(5) 0.043(7) 0.017(5)
    C13 0.075(6) 0.106(8) 0.070(7) 0.014(6) 0.039(6) 0.019(6)
    C14 0.053(5) 0.075(6) 0.083(8) -0.003(4) 0.032(5) 0.016(5)
_geom_special_details
;
 All esds (except the esd in the dihedral angle between two l.s. planes)
 are estimated using the full covariance matrix.  The cell esds are taken
 into account individually in the estimation of esds in distances, angles
 and torsion angles; correlations between esds in cell parameters are only
 used when they are defined by crystal symmetry.  An approximate (isotropic)
 treatment of cell esds is used for estimating esds involving l.s. planes.
;
loop_
    _geom_bond_atom_site_label_1
    _geom_bond_atom_site_label_2
    _geom_bond_site_symmetry_2
    _geom_bond_distance
    _geom_bond_publ_flag
    I1 I1 3_656 2.8182(13) ?
    O1 C7 . 1.221(9) ?
    N1 C6 . 1.324(11) ?
    N1 C2 . 1.338(10) ?
    N1 C1 . 1.475(11) ?
    N2 C7 . 1.332(11) ?
    N2 C8 . 1.465(11) ?
    N2 H2 . 0.8600 ?
    C1 H1A . 0.9600 ?
    C1 H1B . 0.9600 ?
    C1 H1C . 0.9600 ?
    C2 C3 . 1.378(12) ?
    C2 H2A . 0.9300 ?
    C3 C4 . 1.366(11) ?
    C3 H3 . 0.9300 ?
    C4 C5 . 1.380(12) ?
    C4 C7 . 1.499(13) ?
    C5 C6 . 1.353(13) ?
    C5 H5 . 0.9300 ?
    C6 H6 . 0.9300 ?
    C8 C9 . 1.494(12) ?
    C8 H8A . 0.9700 ?
    C8 H8B . 0.9700 ?
    C9 C14 . 1.387(11) ?
    C9 C10 . 1.391(12) ?
    C10 C11 . 1.350(14) ?
    C10 H10 . 0.9300 ?
    C11 C12 . 1.381(14) ?
    C11 H11 . 0.9300 ?
    C12 C13 . 1.369(15) ?
    C12 H12 . 0.9300 ?
    C13 C14 . 1.362(14) ?
    C13 H13 . 0.9300 ?
    C14 H14 . 0.9300 ?
loop_
    _geom_angle_atom_site_label_1
    _geom_angle_atom_site_label_2
    _geom_angle_atom_site_label_3
    _geom_angle_site_symmetry_1
    _geom_angle_site_symmetry_3
    _geom_angle
    _geom_angle_publ_flag
    C6 N1 C2 . . 119.8(8) ?
    C6 N1 C1 . . 119.7(7) ?
    C2 N1 C1 . . 120.5(8) ?
    C7 N2 C8 . . 123.3(7) ?
    C7 N2 H2 . . 118.4 ?
    C8 N2 H2 . . 118.4 ?
    N1 C1 H1A . . 109.5 ?
    N1 C1 H1B . . 109.5 ?
    H1A C1 H1B . . 109.5 ?
    N1 C1 H1C . . 109.5 ?
    H1A C1 H1C . . 109.5 ?
    H1B C1 H1C . . 109.5 ?
    N1 C2 C3 . . 120.9(8) ?
    N1 C2 H2A . . 119.5 ?
    C3 C2 H2A . . 119.5 ?
    C4 C3 C2 . . 120.0(8) ?
    C4 C3 H3 . . 120.0 ?
    C2 C3 H3 . . 120.0 ?
    C3 C4 C5 . . 116.9(9) ?
    C3 C4 C7 . . 123.9(8) ?
    C5 C4 C7 . . 119.1(8) ?
    C6 C5 C4 . . 121.4(8) ?
    C6 C5 H5 . . 119.3 ?
    C4 C5 H5 . . 119.3 ?
    N1 C6 C5 . . 120.9(8) ?
    N1 C6 H6 . . 119.6 ?
    C5 C6 H6 . . 119.6 ?
    O1 C7 N2 . . 123.3(8) ?
    O1 C7 C4 . . 119.4(8) ?
    N2 C7 C4 . . 117.2(7) ?
    N2 C8 C9 . . 113.1(7) ?
    N2 C8 H8A . . 109.0 ?
    C9 C8 H8A . . 109.0 ?
    N2 C8 H8B . . 109.0 ?
    C9 C8 H8B . . 109.0 ?
    H8A C8 H8B . . 107.8 ?
    C14 C9 C10 . . 118.4(9) ?
    C14 C9 C8 . . 120.8(9) ?
    C10 C9 C8 . . 120.8(8) ?
    C11 C10 C9 . . 120.0(9) ?
    C11 C10 H10 . . 120.0 ?
    C9 C10 H10 . . 120.0 ?
    C10 C11 C12 . . 121.5(10) ?
    C10 C11 H11 . . 119.3 ?
    C12 C11 H11 . . 119.3 ?
    C13 C12 C11 . . 118.7(10) ?
    C13 C12 H12 . . 120.7 ?
    C11 C12 H12 . . 120.7 ?
    C14 C13 C12 . . 120.7(10) ?
    C14 C13 H13 . . 119.6 ?
    C12 C13 H13 . . 119.6 ?
    C13 C14 C9 . . 120.6(10) ?
    C13 C14 H14 . . 119.7 ?
    C9 C14 H14 . . 119.7 ?
loop_
    _geom_torsion_atom_site_label_1
    _geom_torsion_atom_site_label_2
    _geom_torsion_atom_site_label_3
    _geom_torsion_atom_site_label_4
    _geom_torsion_site_symmetry_1
    _geom_torsion_site_symmetry_2
    _geom_torsion_site_symmetry_3
    _geom_torsion_site_symmetry_4
    _geom_torsion
    _geom_torsion_publ_flag
    C6 N1 C2 C3 . . . . 0.4(14) ?
    C1 N1 C2 C3 . . . . 179.7(9) ?
    N1 C2 C3 C4 . . . . -2.5(14) ?
    C2 C3 C4 C5 . . . . 3.5(13) ?
    C2 C3 C4 C7 . . . . -178.6(9) ?
    C3 C4 C5 C6 . . . . -2.7(14) ?
    C7 C4 C5 C6 . . . . 179.3(9) ?
    C2 N1 C6 C5 . . . . 0.5(14) ?
    C1 N1 C6 C5 . . . . -178.9(9) ?
    C4 C5 C6 N1 . . . . 0.7(16) ?
    C8 N2 C7 O1 . . . . 2.3(14) ?
    C8 N2 C7 C4 . . . . -176.2(8) ?
    C3 C4 C7 O1 . . . . -160.5(9) ?
    C5 C4 C7 O1 . . . . 17.4(13) ?
    C3 C4 C7 N2 . . . . 18.1(13) ?
    C5 C4 C7 N2 . . . . -164.0(9) ?
    C7 N2 C8 C9 . . . . -75.0(11) ?
    N2 C8 C9 C14 . . . . 104.6(9) ?
    N2 C8 C9 C10 . . . . -77.6(11) ?
    C14 C9 C10 C11 . . . . -4.3(13) ?
    C8 C9 C10 C11 . . . . 177.8(9) ?
    C9 C10 C11 C12 . . . . 3.4(15) ?
    C10 C11 C12 C13 . . . . -0.5(15) ?
    C11 C12 C13 C14 . . . . -1.3(15) ?
    C12 C13 C14 C9 . . . . 0.2(15) ?
    C10 C9 C14 C13 . . . . 2.6(13) ?
    C8 C9 C14 C13 . . . . -179.5(9) ?
loop_
    _geom_hbond_atom_site_label_D
    _geom_hbond_atom_site_label_H
    _geom_hbond_atom_site_label_A
    _geom_hbond_site_symmetry_A
    _geom_hbond_distance_DH
    _geom_hbond_distance_HA
    _geom_hbond_distance_DA
    _geom_hbond_angle_DHA
    N2 H2 I2 . 0.86 2.84 3.632(7) 153.9
    C2 H2A I2 3_666 0.93 3.18 4.053(9) 157.6
    C1 H1B I2 3_666 0.96 3.11 3.992(9) 152.9
    C1 H1C I2 4_575 0.96 2.96 3.908(9) 171.4
    C1 H1A I1 4_565 0.96 3.00 3.824(10) 144.8
    C5 H5 O1 3_566 0.93 2.59 3.328(11) 136.4
    C8 H8B C11 2_546 0.97 2.80 3.590(15) 139.7
    C8 H8B C10 2_546 0.97 2.76 3.694(14) 161.5
_shelx_space_group_comment
;
The symmetry employed for this shelxl refinement is uniquely defined
by the following loop, which should always be used as a source of
symmetry information in preference to the above space-group names.
They are only intended as comments.
;
_shelx_estimated_absorpt_T_min     0.203
_shelx_estimated_absorpt_T_max     0.829
_shelx_hkl_file
;
   0   0  -2  973.32  130.31   1
   0   0  -3   -8.07   13.06   1
   0   0   3   49.62   27.93   6
   0   0  -410813.73  715.57   1
   0   0  -5  -82.17   84.04   1
   0   0  -647715.08 2418.69   1
   0   0  -7  128.20   85.31   1
   0   0  -8  -23.76   25.87   1
   0   0  -9   15.65   34.86   1
   0   0 -10 2933.53  428.27   1
   0   0 -11  -66.33   86.18   1
   0   0 -12 2994.23  452.33   1
   0   0 -13   26.60   29.45   1
   0   0 -14   -5.50   68.28   1
   0   0 -15  -31.27   41.17   1
   0   0 -16  180.71  122.38   1
   0   0 -17   -7.22   30.53   1
   0   0 -18   62.44   62.62   1
   0   1   216368.17  815.06   3
   0   1  -215820.67  830.33   1
   0  -1   213984.99  827.39   1
   0  -1  -214324.35  814.11   1
   0  -1   216676.71  949.16   2
   0   1  -3 5947.33  477.31   1
   0  -1  -3 7201.91  504.59   1
   0   1   3 7070.90  400.80   6
   0   1  -4 5668.21  487.43   1
   0  -1  -4 5376.35  471.17   1
   0   1   4 5799.58  413.80   6
   0  -1  -4 6752.16  363.98   5
   0  -1  -5 6754.79  356.79   5
   0  -1  -5 6487.27  538.62   1
   0  -1   5 5555.46  349.80   5
   0   1  -5 4653.54  480.77   1
   0  -1  -6 1857.84  287.20   1
   0   1  -6 1398.28  260.74   1
   0  -1   6 1967.55  164.52   5
   0  -1  -7 1980.89  316.53   1
   0   1  -7 2473.50  341.07   1
   0   1  -8 1583.79  298.13   1
   0  -1  -8 2031.43  326.13   1
   0   1  -9 2033.75  335.50   1
   0  -1  -9 1728.22  307.92   1
   0  -1 -10  532.51  181.46   1
   0   1 -10  540.10  182.46   1
   0   1 -11  502.31  168.93   1
   0  -1 -11  229.13  104.37   1
   0   1 -12 2062.22  362.02   1
   0  -1 -12 1623.00  325.99   1
   0  -1 -13   79.35   84.15   1
   0   1 -13    7.58   47.76   1
   0  -1 -14  -33.20   15.12   1
   0   1 -14   16.04   49.35   1
   0  -1 -15  226.37  114.38   1
   0   1 -15  260.32  137.26   1
   0   1 -16  -76.40   95.20   1
   0  -1 -16  -52.09   61.87   1
   0   1 -17  111.36   89.50   1
   0  -1 -17    5.91   33.48   1
   0  -1 -18   -0.09   14.19   1
   0  -2   0  112.11   43.89   2
   0   2   0  339.32   86.92   2
   0   2   118186.48 1076.79   3
   0  -2   118458.77 1072.61   2
   0   2   122750.20 1108.03   2
   0  -2  -124317.31 1126.07   3
   0   2  -123840.54 1125.15   2
   0   2  -2 2540.33  284.29   1
   0  -2  -2 2365.30  240.87   3
   0   2  -2 2118.22  243.49   2
   0  -2  -352934.01 2358.30   3
   0   2   347465.89 2167.41   4
   0   2  -348799.17 2399.21   1
   0   2  -4 2451.32  311.92   1
   0  -2  -4 2884.94  323.48   1
   0   2  -5   82.91   61.23   1
   0  -2  -5    7.45   18.50   5
   0  -2  -5  -32.14   42.81   1
   0   2  -6   83.82   84.45   1
   0  -2  -6  106.85   85.27   1
   0  -2  -6  100.60   48.59   5
   0   2  -7 7113.05  653.73   1
   0  -2  -7 7154.29  460.66   5
   0  -2   7 7863.17  508.89   5
   0  -2  -7 6573.31  631.42   1
   0  -2  -8  106.14   71.25   1
   0   2  -8  148.47   99.61   1
   0  -2   8  123.57   63.81   5
   0   2  -9 9395.17  803.52   1
   0  -2  -9 8678.47  791.54   1
   0   2 -10  -19.06   23.92   1
   0  -2 -10  -33.18   61.49   1
   0  -2 -11  -32.35   27.30   1
   0   2 -11   29.56   63.91   1
   0  -2 -12  -17.29    6.81   1
   0   2 -12 -138.30   97.60   1
   0  -2 -13 1028.41  254.06   1
   0   2 -13 1419.78  304.33   1
   0  -2 -14  -38.34   77.63   1
   0   2 -14   20.57   62.99   1
   0  -2 -15   14.65   23.53   1
   0   2 -15  140.14   95.83   1
   0  -2 -16    0.49   30.44   1
   0   2 -16   -0.50   50.03   1
   0   2 -17  -38.74   39.88   1
   0  -2 -17  -18.33   23.69   1
   0  -2 -18  -15.46   19.35   1
   0   3   0   14.06   58.50   2
   0  -3  -1 9023.35  487.87   4
   0   3   111085.06  704.23   2
   0  -3  -110934.82  669.33   3
   0   3  -110747.52  691.09   2
   0  -3  -216448.25  983.24   3
   0   3  -217598.17 1038.75   2
   0   3   216222.67 1019.07   2
   0  -3  -3 1481.72  223.81   3
   0   3   3 1686.57  132.31   4
   0   3   3 1796.90  285.00   2
   0   3  -3 1669.73  240.96   2
   0  -3  -4  605.81  141.63   3
   0   3  -4  888.24  204.18   1
   0   3   4  517.26   84.84   4
   0  -3  -5 3167.66  368.93   1
   0   3  -5 2678.71  369.77   1
   0   3  -6 2141.38  338.16   1
   0  -3  -6 2400.18  296.73   5
   0  -3  -6 1925.56  305.35   1
   0   3  -7 2202.56  351.70   1
   0  -3  -7 2389.48  283.51   5
   0  -3   7 2303.40  270.32   5
   0  -3  -7 2194.85  334.98   1
   0   3  -8 2484.80  385.13   1
   0  -3  -8 3012.68  306.25   5
   0  -3   8 2968.62  324.45   5
   0  -3  -8 2862.16  396.89   1
   0   3  -9  237.08  123.95   1
   0  -3  -9  258.17  128.22   1
   0  -3   9  227.96   81.68   5
   0  -3  -9   73.25   50.28   5
   0   3 -10  315.04  113.57   1
   0  -3 -10  426.17  151.99   1
   0  -3 -11 -102.73   48.10   1
   0   3 -11  -29.44   29.53   1
   0   3 -12  601.22  185.92   1
   0  -3 -12 1072.14  253.90   1
   0  -3 -13  -45.55   88.98   1
   0   3 -13   36.87   53.26   1
   0   3 -14   97.98   78.36   1
   0  -3 -14    2.28   19.82   1
   0   3 -15    3.03   32.77   1
   0  -3 -15  127.83   88.90   1
   0  -3 -16   53.06   60.84   1
   0   3 -16   56.41   66.89   1
   0  -3 -17   16.63   10.88   1
   0   3 -17    6.43    8.51   1
   0   4   053562.76 2670.95   2
   0  -4  -1  780.27  102.37   4
   0   4  -1  728.91  167.57   2
   0   4   1  751.47  173.60   2
   0  -4  -1  821.63  165.76   3
   0   4  -2   95.91   73.26   2
   0  -4  -2  129.67   81.01   3
   0   4   2    5.54   31.92   2
   0   4   3 7911.06  700.68   2
   0   4  -3 7955.10  667.71   2
   0  -4  -3 7788.58  625.99   3
   0  -4  -4 8101.31  656.79   3
   0   4  -4 8205.40  695.50   2
   0   4   4 7836.75  733.18   2
   0   4   5  -58.02   50.55   2
   0   4  -5   48.85   24.43   1
   0  -4  -5  -91.69   14.40   1
   0   4   5   15.71   22.05   4
   0  -4  -5   50.26   80.04   3
   0  -4  -615334.66 1092.78   1
   0  -4  -617034.13 1095.63   5
   0   4  -616413.23 1187.73   1
   0  -4  -7  146.00  101.47   1
   0   4  -7  103.88   85.24   1
   0  -4  -7   14.04   76.63   5
   0  -4  -8  108.44   92.92   1
   0  -4   8   25.93   37.82   5
   0   4  -8  -23.97   59.65   1
   0  -4  -8   35.38   61.47   5
   0   4  -9  493.50  189.56   1
   0  -4  -9  427.14  124.40   5
   0  -4   9  347.47  117.76   5
   0  -4  -9  654.39  192.93   1
   0  -4  10 1924.63  293.05   5
   0   4 -10 1514.61  308.97   1
   0  -4 -10 1483.52  299.44   1
   0   4 -11   41.91   76.72   1
   0  -4 -11  153.15   91.52   1
   0   4 -12  727.62  214.40   1
   0  -4 -12 1051.81  252.89   1
   0  -4 -13  -19.15   43.06   1
   0   4 -13  -22.51   10.85   1
   0  -4 -14   77.71   72.28   1
   0   4 -14  148.35  113.76   1
   0  -4 -15   44.67   55.99   1
   0   4 -15  134.17  100.70   1
   0   4 -16  212.85  116.84   1
   0  -4 -16   41.81   53.31   1
   0  -4 -17  -23.55   44.00   1
   0   5   0  -16.28   10.97   2
   0  -5   0  147.51   75.92   3
   0   5   1 6438.65  611.68   2
   0   5  -1 6345.68  595.70   2
   0  -5  -1 5534.41  383.12   4
   0  -5  -1 6847.64  585.62   3
   0  -5  -2 1224.14  106.09   4
   0   5   2 1428.72  273.56   2
   0   5  -2 1297.04  251.08   2
   0  -5  -2 1914.84  287.52   3
   0   5  -3 1677.86  292.86   2
   0   5   3 1419.99  294.86   2
   0  -5  -3 1662.85  272.33   3
   0   5   4 1458.69  292.26   2
   0  -5  -4 1796.87  288.22   3
   0   5  -4 1615.26  283.46   2
   0   5   5 3962.35  535.72   2
   0  -5  -5 4138.83  464.11   3
   0   5  -5 3097.25  438.92   2
   0   5   6  281.78   53.47   4
   0  -5  -6  417.56  140.52   1
   0  -5  -6  303.47  121.55   5
   0   5   6  337.70  151.85   2
   0   5   7 1665.58  370.01   2
   0  -5  -7 1174.39  249.51   1
   0  -5  -7 1423.52  293.15   5
   0  -5  -8   -6.36   55.38   5
   0  -5  -8  -37.13   62.55   1
   0  -5   8  -10.67   19.56   5
   0   5  -8  -52.72   83.65   1
   0  -5  -9 1489.75  293.18   1
   0   5  -9 1789.36  352.38   1
   0  -5   9 1514.13  282.58   5
   0  -5  -9 2156.90  332.41   5
   0  -5  10  314.31  137.43   5
   0   5 -10  605.03  207.39   1
   0  -5 -10  373.06  126.66   5
   0  -5 -10  508.87  160.11   1
   0  -5 -11  138.53   97.55   1
   0   5 -11  232.33  126.81   1
   0  -5 -12   -2.41   35.36   1
   0   5 -12   74.59   61.02   1
   0   5 -13   53.43   80.85   1
   0  -5 -13  -12.40   28.85   1
   0  -5 -14  131.65   93.66   1
   0   5 -14  -46.07   59.66   1
   0  -5 -15   58.45   48.87   1
   0   5 -15   34.34   47.92   1
   0   5 -16  110.70   86.94   1
   0  -5 -16  -48.51   50.51   1
   0  -5 -17  -33.74   40.23   1
   0  -6   0 4577.40  496.05   3
   0   6   0 4596.50  541.80   2
   0   6  -1   93.22   45.00   2
   0  -6  -1  251.91   68.42   4
   0  -6  -1  403.74  146.60   3
   0   6   1  370.28  148.17   2
   0  -6  -2  417.81   59.81   4
   0  -6  -2  588.79  180.96   3
   0   6   2  554.60  164.30   2
   0   6  -2  465.63  170.78   2
   0   6   315419.59 1153.52   2
   0  -6  -316386.14 1101.74   3
   0   6  -315725.48 1166.52   2
   0   6   4 1154.87  264.58   2
   0  -6  -4 1237.99  258.06   3
   0   6  -4 1072.77  248.46   2
   0   6   5   -8.67   39.73   2
   0  -6  -5   74.75   37.00   3
   0   6  -5  152.23  123.44   2
   0  -6  -6   38.57   82.77   3
   0  -6  -6   32.32   40.95   5
   0   6   6 -105.46  132.89   2
   0  -6  -6  138.79   96.70   1
   0  -6  -7  492.42  169.50   1
   0  -6  -7  323.46  138.14   5
   0   6   7  601.70  230.28   2
   0  -6   7  183.27   98.35   5
   0   6   8  -89.61   66.22   2
   0  -6   8   33.93   35.31   5
   0  -6  -8  -68.75   92.74   5
   0  -6  -8  -46.95   26.18   1
   0  -6   9 2276.49  369.77   5
   0  -6  -9 3271.60  461.80   5
   0   6   9 2935.94  539.46   2
   0  -6  -9 2263.58  372.27   1
   0  -6 -10   76.34   65.89   1
   0  -6 -10   41.21   46.93   5
   0   6  10  265.39  181.31   2
   0  -6  10  100.52   80.81   5
   0   6  11   90.25   54.99   2
   0  -6 -11   12.56   44.64   1
   0   6  12   46.41   55.59   2
   0  -6 -12   46.65   60.80   1
   0   6  13   83.65   90.77   2
   0  -6 -13  134.33   90.90   1
   0   6  14  -26.56  121.78   2
   0  -6 -14    5.88   34.07   1
   0  -6 -15   -5.72    2.15   1
   0   6  15   21.22   33.09   2
   0  -6 -16  -46.42   49.07   1
   0   7   0  -46.63  102.35   2
   0  -7   0  -32.79   76.01   3
   0  -7   0   -6.10    6.09   4
   0   7   1 1518.86  312.51   2
   0  -7   1 1322.86  266.10   3
   0  -7  -1 1214.60  258.78   3
   0   7  -1 1327.97  275.78   2
   0  -7  -1 1070.41  150.16   4
   0   7  -2 2120.26  356.33   2
   0   7   2 1728.85  333.80   2
   0  -7  -2 1880.83  332.50   3
   0  -7  -3  -23.84   30.60   3
   0   7  -3    3.44   31.10   2
   0   7   3   70.37  137.29   2
   0   7  -4  691.35  199.47   2
   0   7   4  604.88  201.30   2
   0  -7  -4  670.29  203.25   3
   0   7   5   79.86  107.27   2
   0  -7  -5   40.35   66.00   3
   0  -7  -5  122.04  113.94   5
   0   7  -5  135.97  123.97   2
   0   7   6  212.82  132.61   2
   0  -7  -6  466.90  197.64   5
   0  -7  -6  199.26   98.62   3
   0   7   7  209.63  175.46   2
   0  -7  -7  536.30  177.58   1
   0  -7   7  282.19  150.10   5
   0  -7  -7  564.16  202.17   5
   0  -7  -8  340.91  152.41   5
   0  -7  -8  302.39  122.33   1
   0  -7   8  320.41  141.43   5
   0   7   8  415.22  196.68   2
   0  -7   9  -29.19   11.57   5
   0   7   9   -9.84   48.86   2
   0  -7  -9  -23.42   45.01   1
   0  -7 -10   60.46   51.40   1
   0   7  10   75.57   89.04   2
   0  -7  10   78.19  105.70   5
   0   7  11   47.17  102.27   2
   0  -7 -11  -63.51   57.84   1
   0   7  12  420.07  224.55   2
   0  -7 -12  231.76  118.99   1
   0  -7 -13   66.63   57.73   1
   0   7  13  -28.97   83.38   2
   0   7  14   -8.64   17.32   2
   0  -8   0 4787.72  560.56   3
   0   8   0 4488.31  564.58   2
   0  -8   1  408.71  120.19   4
   0  -8  -1  492.27  176.63   3
   0   8   1  350.70  158.06   2
   0  -8   1  363.44  132.93   3
   0   8  -1  460.53  179.07   2
   0  -8  -2    4.57   44.80   3
   0   8  -2   39.69   21.55   2
   0   8   2  -87.21   72.60   2
   0   8   3 1301.25  305.54   2
   0   8  -3 1503.53  309.71   2
   0  -8  -3 1557.63  305.57   3
   0  -8  -4  105.51   81.05   3
   0   8   4  127.38   91.91   2
   0  -8  -4   80.05  125.53   5
   0   8  -4   53.13   78.19   2
   0   8  -5   67.12   58.92   2
   0   8   5    2.38   98.73   2
   0  -8  -5   44.99   41.36   3
   0  -8  -5  -18.09   96.43   5
   0   8   6  999.11  287.78   2
   0  -8  -6 1244.05  277.25   3
   0  -8   6 1025.86  313.84   5
   0  -8  -6 1259.55  343.31   5
   0   8  -6  833.43  232.91   2
   0  -8  -7  171.62  124.52   5
   0  -8   7  -31.87   83.37   5
   0   8   7  267.97  160.93   2
   0  -8  -7  142.79   95.58   1
   0   8   8  113.15  124.19   2
   0  -8  -8  -17.07   49.71   1
   0  -8   8  -41.39   73.13   5
   0  -8  -8   72.21  110.58   5
   0  -8  -9  256.49  118.48   1
   0  -8  -9  267.67  154.48   5
   0   8   9  413.49  194.49   2
   0  -8   9  193.12  125.70   5
   0  -8  10  293.03  162.23   5
   0   8  10  470.58  204.10   2
   0  -8 -10  222.79  110.11   1
   0   8  11  -60.32  106.40   2
   0   8  12  272.94  199.67   2
   0   8  13   74.29   60.11   2
   0   9   0   10.01   45.29   2
   0  -9   0    7.29   40.28   3
   0  -9   1  630.36  210.93   3
   0   9   1  462.08  162.41   2
   0  -9  -1  389.54  156.76   3
   0   9  -1  484.63  179.57   2
   0  -9  -2   40.59   73.99   5
   0   9   2   -1.98   76.81   2
   0  -9  -2   26.50   16.91   3
   0  -9   2  -26.82   73.39   3
   0   9  -2  -39.77   83.14   2
   0  -9   3  388.31  225.11   5
   0  -9  -3  241.05   95.51   3
   0  -9  -3  685.15  239.76   5
   0   9  -3  394.87  153.35   2
   0   9   3  526.45  201.46   2
   0   9  -4  472.43  183.26   2
   0  -9   4  440.01  241.42   5
   0   9   4  584.46  207.81   2
   0  -9  -4  513.55  227.85   5
   0  -9  -4  481.86  178.15   3
   0  -9  -5   59.90   75.09   3
   0  -9   5  322.98  191.38   5
   0   9   5  331.32  165.45   2
   0  -9  -5  271.27  157.00   5
   0   9  -5  162.17  103.80   2
   0  -9  -6  -29.26  109.10   5
   0  -9  -6   -0.99   25.30   3
   0   9  -6  147.28  118.99   2
   0   9   6   32.62  173.64   2
   0  -9   6   -6.79   77.22   5
   0  -9   7  112.41   69.49   5
   0  -9  -7  195.92  141.70   5
   0   9   7  100.08  123.58   2
   0   9   8  -32.65   82.58   2
   0  -9   8  -27.19   48.89   5
   0  -9  -8  -34.11   51.28   5
   0  -9  -9   39.06   74.72   5
   0   9   9  158.02  156.89   2
   0  -9   9    3.23   23.26   5
   0   9  10  452.89  188.24   2
   0   9  11  134.70  108.45   2
   0   9  12  144.03  155.28   2
   0 -10   0  516.77  194.46   3
   0  10   0  556.16  190.65   2
   0 -10   0  650.60  274.23   5
   0  10   1  -58.34   86.84   2
   0 -10   1    5.60   45.39   5
   0 -10  -1  152.80  127.22   5
   0 -10  -1   14.61   68.95   3
   0  10  -1   40.74   63.63   2
   0 -10   1   16.87   33.81   3
   0 -10   2  116.55  163.17   5
   0 -10   2   51.07   67.12   3
   0  10  -2  118.59   85.51   2
   0  10   2   76.38  102.71   2
   0 -10  -2  -61.21   53.38   5
   0 -10  -2   23.19   40.75   3
   0  10  -3  589.94  188.58   2
   0 -10   3 1204.53  386.34   5
   0 -10   3  714.45  235.08   3
   0 -10  -3  807.16  304.28   5
   0  10   3  646.69  226.81   2
   0  10  -4   58.36   64.92   2
   0 -10  -4  113.77  120.32   5
   0 -10   4  126.48  149.65   5
   0  10   4  154.76  134.63   2
   0  10  -5  -22.42   43.40   2
   0 -10  -5  -36.35  111.24   5
   0  10   5  -16.34   48.96   2
   0 -10   5 -158.60  130.95   5
   0 -10  -6  376.63  223.13   5
   0 -10   6  -69.96  114.67   5
   0  10  -6  120.96   69.77   2
   0  10   6  265.23  159.80   2
   0 -10   7  103.65  122.74   5
   0  10   7   25.43   99.13   2
   0 -10  -7   47.07  127.04   5
   0 -10   8  -39.16   28.43   5
   0  10   8    9.53   59.61   2
   0 -10  -8  107.62  123.49   5
   0 -10   9  318.48  190.76   5
   0  10   9  336.71  191.97   2
   0 -10  -9  389.94  202.00   5
   0  10  10  151.63  102.15   2
   0  10  11 -143.28  115.67   2
   0 -11   0   84.71  121.05   5
   0  11   0 -192.48  110.04   2
   0  11   1  -36.77   52.30   2
   0  11  -1  -10.34   69.00   2
   0 -11   1   65.79   60.37   5
   0 -11  -1   86.95   94.48   5
   0  11  -2  121.00   74.30   2
   0 -11   2  279.12  175.79   5
   0  11   2  271.17  145.23   2
   0 -11  -2  104.07  117.64   5
   0  11   3   -5.08   65.91   2
   0  11  -3  -58.62   83.01   2
   0 -11   3    2.47   71.36   5
   0 -11  -3 -159.80  137.80   5
   0 -11  -4  113.18  182.15   5
   0  11   4   13.19   65.88   2
   0 -11   4  127.15  188.57   5
   0  11  -4  110.26   73.34   2
   0  11  -5  -45.22   58.80   2
   0  11   5   24.55   21.64   2
   0 -11   5    9.88   57.22   5
   0 -11  -5  -10.88   75.58   5
   0 -11   6   27.17   53.56   5
   0  11   6   90.36   98.03   2
   0 -11  -6    2.21   27.15   5
   0 -11   7  -44.17   78.90   5
   0  11   7  210.78  140.22   2
   0 -11  -7   37.17  121.49   5
   0 -11   8   38.37   59.32   5
   0 -11  -8  -12.67   22.29   5
   0  11   8  119.55  102.56   2
   0  11   9   82.68   82.51   2
   0 -11  -9   48.30  136.55   5
   0 -11   9 -166.55  142.75   5
   0 -12   0   42.72  157.02   5
   0  12   0  127.12   88.31   2
   0 -12   1   40.13  137.91   5
   0  12   1    4.51   42.88   2
   0  12  -1   38.51   46.24   2
   0 -12  -2 -168.69  156.00   5
   0  12   2   60.42   81.73   2
   0  12  -2   15.35   41.90   2
   0 -12   2 -154.61  154.98   5
   0 -12   3  273.92  256.24   5
   0  12   3   31.24   46.83   2
   0 -12  -3  -73.91  170.11   5
   0 -12  -4  100.44   99.48   5
   0 -12   4   78.00   73.24   5
   0  12   4   97.87   93.23   2
   0  12   5  -81.29   78.46   2
   0 -12  -5 -213.06  157.13   5
   0 -12  -6  189.30  177.43   5
   0  12   6   73.51   76.54   2
   0 -12   6  423.52  350.20   5
   0  12   7  -22.72   37.64   2
   0 -12   7  157.41  167.30   5
   1   0 -18   31.64   62.78   1
   1   0 -17  105.40   71.11   1
   1   0 -16  -19.32   59.69   1
   1   0 -15   31.91   60.03   1
   1   0 -14    8.42   83.37   1
   1   0 -13 1095.04  277.37   1
   1   0 -12   45.83   59.13   1
   1   0 -11 1043.86  240.76   1
   1   0 -10   70.51   72.85   1
   1   0  -9  207.16   97.23   1
   1   0  -8   12.36   34.08   1
   1   0  -723754.98 1409.03   1
   1   0  -6    1.37   48.30   1
   1   0  -5  572.61  143.45   1
   1   0  -4   29.36   17.71   6
   1   0  -4   87.35   58.79   1
  -1   0   3 5237.72  384.19   6
   1   0  -3 4712.66  375.24   1
   1   0  -3 5874.61  380.41   6
  -1   0   3 6039.57  422.98   1
  -1   0  -2   77.73   31.90   1
  -1   0  -3 5218.75  429.13   1
  -1   0  -4  -11.06   29.03   1
  -1   0  -5 7164.02  608.06   1
  -1   0  -6   27.72   77.08   1
  -1   0  -7 5927.77  588.12   1
  -1   0  -8  -41.05   54.62   1
  -1   0  -9 1235.14  261.04   1
  -1   0 -10  -31.78   26.22   1
  -1   0 -11   67.58   91.43   1
  -1   0 -12   33.83   25.17   1
  -1   0 -13  824.49  230.36   1
  -1   0 -14   65.28   91.55   1
  -1   0 -15   47.24   25.75   1
  -1   0 -16   51.11   75.92   1
  -1   0 -17  140.18   94.42   1
   1   1 -18  -19.70   30.46   1
   1  -1 -18   25.59   15.82   1
   1   1 -17  130.14   88.72   1
   1  -1 -17   14.87   30.24   1
   1   1 -16   28.93   44.41   1
   1  -1 -16   39.76   59.24   1
   1   1 -15   96.84   74.91   1
   1  -1 -15   69.79   86.25   1
   1   1 -14  220.81  133.23   1
   1  -1 -14  356.24  149.12   1
   1  -1 -13   29.23   18.79   1
   1   1 -13   81.35   66.96   1
   1  -1 -12   18.48   40.85   1
   1   1 -12  -42.50   39.68   1
   1  -1 -11 2117.84  360.63   1
   1   1 -11 2402.60  379.72   1
   1   1 -10  -47.25   88.31   1
   1  -1 -10  143.41   70.61   1
   1  -1  -9   80.42   84.86   1
   1   1  -9   49.94   72.17   1
   1  -1  -813107.36  964.71   1
   1   1  -813899.90  989.80   1
   1  -1  -7 2144.99  300.36   1
   1  -1  -7 1093.87  108.50   5
   1   1  -7 1945.93  298.11   1
   1   1  -6  311.92  115.00   1
   1  -1  -6  224.85   99.92   1
   1  -1  -519596.40 1008.03   6
   1  -1  -517363.19 1077.51   1
   1   1  -518530.42 1102.24   1
   1   1  -420537.60 1019.98   1
   1  -1  -424174.39 1032.79   1
   1  -1  -421262.92  895.22   6
   1  -1  -3 1278.41  159.32   1
  -1  -1   3 1454.49  162.64   5
   1   1  -3 1421.68  197.60   1
  -1   1   3  908.04  140.71   1
  -1   1   3 1189.84  149.31   4
  -1  -1   223966.43 1198.20   6
  -1  -1   226919.72 1200.90   5
   1   1  -223482.22 1166.97   6
   1  -1  -218729.55 1084.94   1
   1  -1  -226885.38 1077.99   4
  -1  -1   229697.22 1275.86   2
  -1  -1   221797.92 1194.65   1
   1  -1   125947.22 1301.49   2
   1   1   127538.03 1283.47   5
   1   1   121429.37 1223.26   3
   1  -1   124549.33 1232.56   1
  -1   1  -128059.61 1300.61   2
  -1  -1  -127877.45 1271.98   3
   1   1   268147.17 3057.31   5
  -1  -1  -268442.31 3023.35   5
  -1  -1  -266251.51 3007.43   3
  -1   1  -267480.70 3021.81   1
  -1   1  -3 1132.19  167.19   1
  -1  -1  -3 1292.47  207.83   1
  -1   1  -416942.98 1029.77   1
  -1  -1  -417410.80 1061.72   1
  -1   1  -519283.89 1199.51   1
  -1  -1  -521736.27 1259.29   1
  -1   1  -6    9.23   16.62   1
  -1  -1  -6  186.23  106.05   1
  -1  -1  -7 2428.56  356.43   1
  -1   1  -7 2465.10  349.07   1
  -1   1  -8 7724.76  712.48   1
  -1  -1  -8 8142.22  737.48   1
  -1  -1  -9   94.15   48.75   1
  -1   1  -9   28.40   60.87   1
  -1  -1 -10  997.99  234.57   1
  -1   1 -10  982.91  247.19   1
  -1   1 -11 1208.51  281.72   1
  -1  -1 -11  897.27  242.06   1
  -1  -1 -12  -31.71   68.91   1
  -1   1 -12  -22.44   53.96   1
  -1   1 -13    4.68   16.57   1
  -1  -1 -13  -38.22   66.18   1
  -1  -1 -14  607.76  202.55   1
  -1   1 -14  889.17  245.78   1
  -1  -1 -15  -31.57   48.25   1
  -1   1 -15   43.64   32.21   1
  -1   1 -16   -9.65   52.88   1
  -1  -1 -16   23.23   54.24   1
  -1   1 -17   72.61   80.61   1
  -1  -1 -17  -10.48   18.96   1
   1   2 -18   89.94   81.92   1
   1  -2 -18   -1.67   41.00   1
   1  -2 -17   -3.72   28.03   1
   1   2 -17  -25.43   31.31   1
   1   2 -16  283.25  139.79   1
   1  -2 -16  199.37  101.39   1
   1  -2 -15    1.56   38.03   1
   1   2 -15   70.30   64.21   1
   1  -2 -14  230.90  116.84   1
   1   2 -14  430.21  169.32   1
   1   2 -13   30.17   52.52   1
   1  -2 -13   58.00   47.17   1
   1  -2 -12   72.99   28.74   1
   1   2 -12   46.59  101.71   1
   1   2 -11  289.34  139.11   1
   1  -2 -11  -15.93   28.23   1
   1  -2 -1012526.63  932.05   1
   1   2 -10 9171.16  846.96   1
   1  -2  -9  -22.59   64.79   1
   1  -2  -9    6.02    6.39   5
   1  -2  -8  750.02  121.75   5
   1  -2  -8  612.14  163.82   1
   1   2  -8  892.30  216.71   1
   1  -2  -7  450.82  134.17   1
  -1  -2   7  236.18  110.76   5
   1   2  -7  567.42  186.76   1
   1  -2  -6   -7.32   22.44   6
   1  -2  -6  -25.67   37.31   1
  -1  -2   6   15.91   31.40   5
   1   2  -6   17.92   65.67   1
   1  -2  -5  369.63   84.40   6
  -1  -2   5  441.41   98.72   5
   1  -2  -5  474.89  119.48   1
   1   2  -5  332.15  128.54   1
  -1   2   436329.32 1821.60   4
  -1  -2   443290.85 2001.81   5
   1   2  -443006.32 2160.42   1
   1  -2  -445789.62 2117.13   1
  -1   2   3 3185.75  247.07   4
   1  -2  -3 3626.27  272.38   4
  -1   2   3 3401.56  365.76   2
  -1  -2   3 3120.39  297.12   5
   1  -2  -3 3219.40  289.49   1
  -1   2   2  426.11   70.66   4
  -1  -2   2  323.32   91.01   2
  -1  -2   2  297.85   82.52   5
  -1   2   2  552.61  128.71   2
   1  -2  -2  412.62   61.85   4
  -1   2   2  343.95   77.51   3
   1   2  -2  528.18   98.16   2
   1  -2  -2  579.03   93.56   3
   1  -2  -110608.91  551.72   3
   1  -2  -110084.43  538.35   4
  -1  -2   1 8930.43  554.28   6
  -1  -2   1 8039.34  551.61   2
   1   2  -110975.26  592.14   2
  -1   2   111102.32  660.55   2
  -1  -2   0   56.72   21.68   5
  -1   2   0   55.58   60.41   2
  -1  -2   0    1.83    8.77   6
   1   2   0   58.37   37.51   2
  -1  -2   0  138.54   37.68   3
   1  -2   0   -8.04   23.40   1
  -1  -2   0   50.08   35.98   2
  -1  -2  -1 8427.07  570.18   3
   1  -2   1 7631.51  532.02   1
  -1   2  -1 8151.24  570.23   2
  -1   2  -1 8366.52  540.55   1
  -1  -2  -1 7595.25  550.16   5
  -1   2  -293839.18 4295.68   1
  -1  -2  -294887.16 4297.41   3
  -1   2  -295587.52 4343.05   2
  -1  -2  -297050.03 4220.45   5
  -1   2  -3 4578.34  427.66   1
  -1  -2  -3 4446.61  425.30   3
  -1  -2  -3 5472.60  412.12   5
   1   2   415989.18  781.90   6
  -1   2  -415159.39  982.96   1
  -1  -2  -415939.47 1027.63   1
  -1  -2  -415846.72  886.94   5
  -1  -2  -5  132.86   81.58   1
  -1  -2  -5   69.06   51.66   5
   1   2   5   50.03   34.53   6
  -1   2  -5  152.83   86.50   1
  -1  -2  -6 1415.71  257.65   1
  -1   2  -6 1303.65  248.12   1
  -1   2  -7  707.76  197.05   1
  -1  -2  -7  659.66  177.26   1
  -1  -2  -8  575.98  180.31   1
  -1   2  -8  548.52  179.34   1
   1  -2   8  371.37   94.44   5
  -1   2  -9  129.84   67.69   1
   1  -2   9  -14.97   21.42   5
  -1  -2  -9  146.54   91.27   1
  -1   2 -10 1232.20  284.00   1
  -1  -2 -10 1215.69  262.02   1
  -1  -2 -11  -28.71   72.83   1
  -1   2 -11  -50.65   78.17   1
  -1   2 -12  207.21  103.64   1
  -1  -2 -12  243.65  119.43   1
  -1  -2 -13    4.69   34.47   1
  -1   2 -13  -29.09   31.13   1
  -1  -2 -14   21.91   22.23   1
  -1   2 -14  -51.68   40.95   1
  -1   2 -15   64.09   85.55   1
  -1  -2 -15  -20.83   22.68   1
  -1  -2 -16   82.89   80.98   1
  -1   2 -16  -11.44   45.73   1
  -1  -2 -17   58.79   62.40   1
  -1   2 -17   46.50   61.13   1
   1  -3 -18  -97.82   73.79   1
   1  -3 -17  148.22   89.48   1
   1   3 -17   37.80   46.00   1
   1  -3 -16   89.21   76.58   1
   1   3 -16  -89.65   74.42   1
   1  -3 -15  -62.24   73.09   1
   1   3 -15   -1.84   21.05   1
   1   3 -14  157.43  114.15   1
   1  -3 -14  228.44  117.92   1
   1  -3 -13  -48.47   73.79   1
   1   3 -13  -96.78   88.00   1
   1  -3 -12   -9.78   25.14   1
   1   3 -12  -58.38  104.08   1
   1  -3 -11  929.02  227.58   1
   1   3 -11 1142.34  271.86   1
   1  -3 -10   -0.81   16.25   5
   1   3 -10  -56.16   28.88   1
   1  -3 -10  113.97   93.45   1
   1  -3  -9   51.60   63.99   1
  -1  -3   9   48.58   76.43   5
   1   3  -9  130.92   23.52   1
   1  -3  -9   -2.69   26.75   5
   1   3  -8 5276.27  579.60   1
  -1  -3   8 6084.71  521.43   5
   1  -3  -8 5329.15  551.95   1
   1  -3  -7 3106.19  390.41   1
   1   3  -7 3058.11  419.06   1
   1  -3  -7 3351.07  288.96   6
  -1  -3   7 3150.50  350.90   5
   1   3  -6  408.58  156.21   1
   1  -3  -6  349.73  112.67   1
   1  -3  -6  266.00   69.77   6
  -1  -3   6  250.29   86.98   5
   1  -3  -541375.08 2006.69   1
  -1  -3   533779.00 1811.27   5
   1   3  -538688.64 2104.23   1
   1  -3  -4 2843.07  299.62   1
  -1   3   4 2237.26  339.42   2
   1  -3  -4 2558.96  292.19   3
  -1   3   4 2245.03  213.16   4
   1  -3  -3  118.98   49.80   4
   1  -3  -3   59.84   52.15   3
   1   3  -3  139.29   71.97   2
  -1   3   3   75.39   25.68   4
  -1   3   3  -94.11   97.37   2
   1  -3  -216965.71  872.99   4
  -1   3   217079.80 1058.21   2
   1  -3  -218353.90  966.12   3
   1   3  -218611.79 1018.62   2
  -1   3   121289.56 1244.21   2
   1   3  -121373.30 1186.11   2
   1  -3  -121683.91 1068.15   4
   1  -3  -122223.47 1119.75   3
   1   3   0 2194.52  258.87   2
  -1  -3   0 1603.28  227.90   3
  -1   3   0 1888.36  266.70   2
   1   3   133362.15 1755.46   2
  -1   3  -136779.73 1902.69   2
  -1  -3  -140363.32 1922.77   3
  -1  -3  -135711.50 1641.23   6
   1   3   2 5350.28  515.65   2
  -1   3  -2 6173.25  534.84   2
  -1   3  -2 6266.66  537.31   1
  -1  -3  -2 6183.49  519.61   5
  -1  -3  -2 6248.36  523.33   3
   1   3   3  222.53   40.49   4
  -1   3  -3   97.76   58.61   1
  -1  -3  -3  305.10  102.29   3
  -1  -3  -3  253.03   94.41   5
  -1   3  -3  179.82  108.95   2
  -1   3  -4 6613.53  582.51   1
  -1  -3  -4 5741.47  507.09   5
  -1  -3  -4 6050.97  553.73   3
  -1   3  -520537.43 1321.24   1
  -1  -3  -521341.92 1340.96   1
  -1  -3  -522312.38 1230.03   5
  -1  -3  -6  115.59   84.25   1
  -1  -3  -6  253.72   98.30   5
  -1   3  -6  355.69  151.91   1
  -1   3  -7 3786.49  461.48   1
  -1  -3  -7 3339.15  433.03   1
  -1  -3  -7 3310.38  342.75   5
  -1  -3  -8 2592.06  385.64   1
  -1   3  -8 3047.22  421.18   1
   1  -3   9  -49.53   37.81   5
  -1   3  -9   83.17   31.97   1
  -1  -3  -9    4.63   54.12   1
  -1  -3 -10  238.41  110.23   1
  -1   3 -10  521.81  180.23   1
  -1  -3 -11 2173.58  367.64   1
  -1   3 -11 2410.41  400.66   1
  -1   3 -12   -6.28   62.81   1
  -1  -3 -12  -44.67   93.34   1
  -1   3 -13  276.41  135.81   1
  -1  -3 -13  289.70  137.87   1
  -1  -3 -14  411.98  160.33   1
  -1   3 -14  240.25  119.05   1
  -1  -3 -15  -10.91   36.22   1
  -1   3 -15  134.17   99.41   1
  -1   3 -16  -19.37   26.97   1
  -1  -3 -16  -17.85   67.11   1
  -1  -3 -17  -27.67   51.40   1
   1  -4 -18   20.79   34.58   1
   1   4 -17   70.51   50.86   1
   1  -4 -17   87.99   86.68   1
   1   4 -16  -20.69    8.59   1
   1  -4 -16  -31.40   48.51   1
   1  -4 -15  -30.54   58.91   1
   1   4 -15   71.30   69.44   1
   1   4 -14  -92.29   80.41   1
   1  -4 -14  -13.03   16.13   1
   1   4 -13  769.91  232.69   1
   1  -4 -13  791.24  213.36   1
   1   4 -12   82.36   75.98   1
   1  -4 -12   66.77   81.39   1
   1   4 -11  782.54  230.66   1
   1  -4 -11  586.45  181.66   1
  -1  -4  10   97.11  105.34   5
   1  -4 -10  279.33  116.06   1
   1  -4 -10  145.02   77.54   5
   1   4 -10  192.32  114.10   1
   1  -4  -9   91.62   72.54   5
   1  -4  -9  101.05   39.28   1
   1   4  -9  129.24   94.68   1
  -1  -4   9  123.96   77.36   5
   1  -4  -8  281.60  111.64   1
   1   4  -8  110.83   81.75   1
  -1  -4   8  324.51  109.82   5
   1  -4  -712347.93  841.60   1
  -1  -4   710669.35  754.11   5
   1  -4  -7 8571.03  545.14   6
   1   4  -710595.59  887.05   1
   1  -4  -6 1605.45  258.96   1
   1  -4  -6 1297.67  151.73   6
  -1   4   6 1779.57  333.36   2
  -1  -4   6 1225.05  218.75   5
  -1   4   5 2012.41  208.06   4
   1  -4  -5 2263.12  300.90   1
  -1   4   5 2310.06  380.04   2
  -1  -4   5 2953.59  349.79   5
   1  -4  -5 2133.60  291.60   3
  -1   4   4  439.05   73.35   4
  -1   4   4  621.84  184.55   2
   1  -4  -4  446.75  125.77   3
   1   4  -4  505.15  147.97   2
  -1   4   3   39.47   85.16   2
   1  -4  -3   -8.10   12.16   3
   1  -4  -3  -29.53   16.91   4
   1   4  -3   51.72   67.33   2
   1  -4  -2  130.95   45.34   4
   1  -4  -2  187.33   68.59   3
   1   4  -2  114.53   75.49   2
  -1   4   2  393.23  149.86   2
   1  -4  -127266.54 1382.89   3
   1  -4  -124585.42 1272.05   4
  -1   4   126147.07 1530.17   2
   1   4  -127381.47 1494.86   2
   1   4   0  219.41   72.92   2
  -1  -4   0  201.54   83.35   3
  -1   4   0  327.78  126.71   2
  -1  -4  -1 2440.12  319.29   3
  -1   4  -1 2437.68  332.47   2
   1   4   1 1918.63  288.29   2
  -1  -4  -1 1723.79  185.67   6
   1   4   2   41.22   80.35   2
  -1   4  -2  101.15   79.30   2
  -1  -4  -2   50.11   26.77   6
  -1  -4  -2    0.13   46.77   3
  -1   4  -3 2380.46  337.08   2
  -1  -4  -3 2988.39  385.08   5
  -1  -4  -3 3016.24  371.53   3
   1   4   3 2188.99  352.73   2
  -1   4  -4 3467.58  450.82   2
  -1  -4  -4 3478.17  421.80   3
  -1  -4  -4 4137.08  451.76   5
  -1   4  -4 4248.29  488.84   1
  -1   4  -5 1503.62  284.52   1
  -1  -4  -5 1045.51  226.14   3
   1   4   5  964.26  122.22   4
  -1  -4  -5 1005.90  220.52   5
  -1  -4  -6   18.86   32.59   1
  -1  -4  -6   54.49   60.40   5
  -1   4  -6  105.55   43.09   1
  -1  -4  -7 5823.31  611.95   1
  -1  -4  -7 5836.19  547.20   5
  -1   4  -7 6312.30  648.64   1
  -1  -4  -8  697.65  202.69   1
  -1   4  -8  548.27  175.66   1
  -1  -4  -8  613.36  158.25   5
  -1  -4  -9  395.46  151.68   1
   1  -4   9  166.70   86.41   5
  -1   4  -9  303.05  131.94   1
  -1  -4 -10  137.98   90.75   1
  -1   4 -10  351.51  157.69   1
  -1  -4 -11   51.71   54.02   1
  -1   4 -11  255.68  120.24   1
  -1  -4 -12   -8.24   19.50   1
  -1   4 -12   76.71   57.90   1
  -1  -4 -13  195.18  113.00   1
  -1   4 -13  178.10  116.83   1
  -1  -4 -14  101.93   79.36   1
  -1   4 -14  -22.76   51.94   1
  -1  -4 -15   17.12   17.30   1
  -1   4 -15  -14.06   12.03   1
  -1  -4 -16  106.12   82.37   1
  -1   4 -16   81.21   78.27   1
  -1  -4 -17  -72.59   63.95   1
   1  -5 -17   58.78   56.61   1
   1  -5 -16   26.29   38.39   1
   1   5 -16   32.94   57.23   1
   1  -5 -15   -1.48    2.28   1
   1   5 -15   51.51   82.28   1
   1  -5 -14  177.42   86.37   1
   1   5 -14  168.79  103.42   1
   1   5 -13   14.36   65.01   1
   1  -5 -13   93.57   68.80   1
   1   5 -12  -57.64   90.87   1
   1  -5 -12   51.89   53.82   1
   1   5 -11  626.98  217.39   1
   1  -5 -11 1364.43  265.76   1
   1  -5 -10   77.24   72.79   5
   1  -5 -10   82.89   81.34   1
   1   5 -10  110.35   43.77   1
  -1  -5  10  139.28  100.41   5
   1  -5  -9  -12.91   12.88   1
   1  -5  -9   27.06   77.26   5
  -1  -5   9   42.71   40.08   5
  -1   5   9    4.07  155.30   2
  -1   5   8 8910.51  895.06   2
  -1  -5   8 7677.47  667.27   5
   1  -5  -8 6005.33  612.83   1
  -1  -5   7  501.99  165.84   5
   1  -5  -7  514.27   74.01   6
   1  -5  -7  401.41  135.10   1
  -1   5   7  679.41  230.86   2
  -1  -5   6   56.24   43.40   5
   1  -5  -6  -10.63   53.50   1
  -1   5   6   55.35  100.91   2
   1  -5  -5 3534.00  397.62   3
  -1   5   5 3785.18  500.77   2
   1   5  -5 3820.75  450.98   2
  -1   5   5 2534.59  191.29   4
  -1  -5   5 3786.54  435.34   5
  -1   5   4 5184.38  595.12   2
   1   5  -4 5241.23  533.99   2
   1  -5  -4 5560.37  510.10   3
  -1   5   3  131.64   71.51   2
   1  -5  -3  188.12   74.09   3
   1  -5  -3  149.83   46.02   4
   1   5  -3  132.18   89.79   2
   1  -5  -212166.91  802.44   3
  -1   5   211053.45  887.54   2
   1   5  -211453.16  842.99   2
   1  -5  -210252.16  609.09   4
   1  -5  -1 1460.91  240.04   3
   1  -5  -1 1229.62  174.54   4
  -1   5   1 1453.64  271.52   2
   1   5  -1 1891.66  292.12   2
  -1   5   0   83.44   63.33   2
  -1  -5   0  118.23   94.15   3
   1   5   0   28.82   30.75   2
   1   5   1 3095.68  390.67   2
  -1  -5  -1 2759.11  203.83   4
  -1  -5  -1 3358.62  413.53   3
  -1   5  -1 2831.95  391.41   2
  -1  -5  -1 2742.87  182.23   4
   1   5   216254.72 1089.45   2
  -1  -5  -213603.19  789.04   6
  -1   5  -216828.21 1147.89   2
  -1  -5  -216505.36 1092.14   3
   1   5   3 1999.95  339.72   2
  -1   5  -3 1440.22  269.94   2
  -1  -5  -3  969.53  123.79   6
  -1  -5  -3 2006.13  346.38   5
  -1  -5  -3 1684.84  294.57   3
   1   5   410910.28  948.29   2
  -1  -5  -412127.57  940.75   5
  -1   5  -410476.17  891.34   2
  -1  -5  -411214.45  882.38   3
   1   5   5 2208.27  405.42   2
  -1  -5  -5 2075.18  346.14   3
  -1  -5  -5 2665.37  390.92   5
  -1  -5  -6  742.82  190.57   1
   1   5   6  853.39  267.04   2
  -1  -5  -6  633.33  183.99   5
  -1  -5  -6  535.40  174.24   3
   1   5   6  496.75   60.78   4
  -1   5  -6  776.27  227.25   1
  -1   5  -7   64.43   28.20   1
  -1  -5  -7  -36.86   59.80   1
  -1  -5  -7   58.77    4.77   5
  -1   5  -8 2306.60  402.07   1
  -1  -5  -8 2131.09  334.95   5
  -1  -5  -8 1983.42  351.69   1
  -1   5  -9  -42.89   27.98   1
  -1  -5  -9   -1.79   42.82   5
  -1  -5  -9  -32.65   79.50   1
   1  -5   9  -50.51   81.71   5
  -1  -5 -10  338.68  140.48   1
  -1   5 -10  468.15  175.50   1
  -1   5 -11  292.27  144.12   1
  -1  -5 -11  278.47  135.32   1
  -1   5 -12   13.94   69.94   1
  -1  -5 -12   94.71   72.21   1
  -1  -5 -13   26.41   45.26   1
  -1   5 -13   16.97   30.79   1
  -1   5 -14  352.16  158.32   1
  -1  -5 -14  237.41  118.80   1
  -1  -5 -15   10.23   40.30   1
  -1   5 -15   25.58   83.38   1
  -1   5 -16   16.19   43.19   1
  -1  -5 -16  -77.87   65.41   1
  -1   6  16   -5.62   65.80   2
  -1   6  15  -14.32   50.63   2
   1  -6 -15   21.66   20.87   1
  -1   6  14   28.99   76.16   2
   1  -6 -14  -12.87   25.20   1
   1  -6 -13   -2.14   45.29   1
  -1   6  13  181.53  140.15   2
  -1   6  12  116.89  113.69   2
   1  -6 -12   25.11   55.74   1
   1  -6 -11   74.13   56.62   1
  -1   6  11  147.78  148.39   2
  -1   6  10 1605.73  374.68   2
  -1  -6  10 1273.50  278.28   5
   1  -6 -10  984.66  227.47   1
   1  -6 -10 1506.98  320.58   5
  -1  -6   9   89.82   54.91   5
   1  -6  -9  120.03  121.65   5
   1  -6  -9   80.27   60.85   1
  -1   6   9  142.10   87.46   2
   1  -6  -8   69.34   55.45   1
  -1   6   8   14.86   99.74   2
  -1   6   7 2493.99  456.66   2
  -1  -6   7 2161.12  358.03   5
   1  -6  -7 1822.52  301.19   1
   1  -6  -6   61.46   55.74   1
  -1   6   6  140.95  128.18   2
   1  -6  -6  158.51   80.14   3
  -1  -6   6   50.53   66.84   5
  -1   6   5  376.45  147.21   2
   1   6  -5  361.66  138.70   2
   1  -6  -5  338.75  131.54   3
  -1  -6   5  470.94  171.35   5
  -1   6   4 4825.66  602.99   2
   1   6  -4 5160.00  563.82   2
   1  -6  -4 5750.38  545.82   3
   1   6  -3  161.84   86.32   2
   1  -6  -3  215.96   96.88   3
  -1   6   3  274.34  153.35   2
   1  -6  -3  158.97   48.46   4
   1   6  -2 1413.87  261.97   2
  -1   6   2 1276.79  302.41   2
   1  -6  -2  902.23  135.63   4
   1  -6  -2 1447.40  265.10   3
   1  -6  -1 1090.32  227.31   3
   1  -6  -1 1163.39  180.66   4
  -1   6   1  943.95  249.55   2
   1   6  -1 1050.92  229.17   2
   1   6   0  156.72   96.76   2
   1  -6   0  104.27   76.86   3
   1  -6   0  178.32   77.46   4
  -1   6   0  230.87  101.10   2
  -1  -6   0  288.20  139.81   3
   1   6   1   76.11   41.79   2
  -1  -6  -1   48.42   20.45   4
  -1   6  -1  -28.00   86.89   2
  -1  -6  -1   51.15   70.88   3
  -1  -6  -1   51.76   22.71   4
   1   6   2 5553.98  615.63   2
  -1  -6  -2 6674.57  711.03   5
  -1   6  -2 6101.03  650.73   2
  -1  -6  -2 6670.51  658.54   3
  -1  -6  -3  -56.79   51.83   5
   1   6   3   -5.44   76.12   2
  -1   6  -3  -67.42  106.75   2
  -1  -6  -3   -4.74   67.19   3
  -1  -6  -4 2978.88  462.15   5
  -1  -6  -4 3186.03  441.48   3
   1   6   4 2878.76  457.18   2
  -1   6  -4 3427.88  457.71   2
  -1  -6  -5  433.18  169.48   5
   1   6   5  342.92  176.66   2
  -1   6  -5  308.89  144.19   2
  -1  -6  -5  275.81  135.27   3
  -1  -6  -6  349.66  148.81   3
  -1  -6  -6  478.32  154.93   5
   1   6   6  622.74  228.14   2
  -1  -6  -7  431.04  174.50   5
  -1  -6  -7  115.88   85.61   1
   1   6   7  252.66  160.08   2
   1   6   8  349.15  180.87   2
  -1  -6  -8  390.85  163.85   5
  -1  -6  -8  153.21   61.20   1
   1   6   9  -35.02  114.27   2
  -1  -6  -9   60.27   68.56   1
  -1  -6  -9   49.01   65.35   5
   1  -6   9  -22.71   69.17   5
  -1   6 -10  424.65  170.37   1
  -1  -6 -10  323.44  138.40   1
   1   6  10  307.42  175.74   2
  -1   6 -11  -66.33   72.30   1
  -1  -6 -11  -15.81   36.06   1
  -1  -6 -12   43.45   45.42   1
  -1   6 -12   34.06   52.69   1
  -1  -6 -13   78.29   64.25   1
  -1   6 -13  110.04   78.05   1
  -1  -6 -14  -27.28   31.56   1
  -1   6 -14  -27.66   51.06   1
  -1   6 -15   62.77   67.56   1
  -1  -6 -15   18.12   28.61   1
  -1  -6 -16    4.95   23.69   1
  -1   7  15   96.22  124.21   2
  -1   7  14  167.39  154.99   2
  -1   7  13  -67.06  109.94   2
   1  -7 -12   12.35    9.42   1
  -1   7  12  -37.48   21.21   2
   1  -7 -11  479.78  160.66   1
  -1   7  11 1162.94  353.24   2
  -1  -7  10   62.44   73.97   5
   1  -7 -10  110.51   96.12   5
  -1   7  10   68.78   29.06   2
   1  -7 -10    1.89   27.38   1
   1  -7  -9  126.64  101.96   5
   1  -7  -9   20.94   17.29   1
  -1   7   9  120.64  110.18   2
  -1  -7   9   33.84   85.76   5
  -1   7   8  665.68  244.75   2
   1  -7  -8  597.79  169.81   1
   1  -7  -8  618.23  228.42   5
  -1  -7   8  436.49  181.64   5
   1  -7  -7  360.71  133.67   1
  -1   7   7  105.95   31.64   2
  -1  -7   7  292.64  156.62   5
   1  -7  -6  134.20   85.31   1
  -1   7   6  -45.45   59.28   2
  -1  -7   6   55.51   89.58   5
   1   7  -6   29.23   26.60   2
   1  -7  -6  -16.02   35.01   3
  -1  -7   5 4245.54  558.85   5
  -1   7   5 4366.23  595.07   2
   1   7  -5 4169.43  517.66   2
   1  -7  -5 3917.10  471.65   3
  -1   7   4   24.80   36.83   2
   1   7  -4  -11.36   70.94   2
  -1  -7   4   49.64   82.57   5
   1  -7  -4   37.10   71.59   3
  -1  -7   3  180.57  143.56   5
   1   7  -3   37.51   36.20   2
  -1   7   3   70.43   34.41   2
   1  -7  -3  107.33   71.77   3
   1  -7  -2  238.30   67.55   4
   1  -7  -2  319.81  130.22   3
  -1   7   2  333.15  149.79   2
   1   7  -2  230.04  116.07   2
   1  -7  -1 3293.45  427.34   3
  -1   7   1 3106.33  470.92   2
   1  -7  -1 2991.46  317.05   4
  -1  -7   1 3137.27  443.96   3
   1   7  -1 2871.17  414.85   2
  -1  -7   0  657.43  198.61   3
   1  -7   0  486.55  156.98   3
  -1  -7   0  540.46  108.39   4
  -1   7   0 1010.36  264.73   2
   1   7   0  543.74  182.54   2
   1  -7   0  626.79  152.07   4
  -1   7  -1 5916.49  662.10   2
  -1  -7  -1 6081.95  642.94   3
  -1  -7  -1 6741.62  763.72   5
   1   7   1 6050.84  651.77   2
   1   7   2  524.59  169.53   2
  -1  -7  -2  496.13  169.93   3
  -1  -7  -2  605.27  214.32   5
  -1   7  -2  368.66  149.71   2
  -1   7  -3  -15.51   31.76   2
  -1  -7  -3   -2.62   24.80   3
   1   7   3  -74.20   86.61   2
  -1  -7  -3  -37.88  118.13   5
  -1  -7  -4  231.10  121.01   3
  -1  -7  -4  162.26  101.47   5
   1   7   4  261.08  146.85   2
  -1   7  -4  124.92   27.39   2
  -1  -7  -5 7370.78  795.65   5
   1   7   5 6248.35  736.66   2
  -1   7  -5 5835.96  666.16   2
  -1  -7  -5 5985.71  657.16   3
   1   7   6  252.00  112.98   2
  -1  -7  -6  138.89   87.34   5
  -1  -7  -6  300.15  125.74   3
   1   7   7  895.60  287.92   2
  -1  -7  -7  887.85  262.85   5
  -1  -7  -7  681.85  201.28   1
   1   7   8  570.99  223.19   2
   1  -7   8  121.63  122.27   5
  -1  -7  -8  229.16   92.28   5
  -1  -7  -8  381.80  152.11   1
   1  -7   9  -24.08   36.32   5
   1   7   9  208.24  147.39   2
  -1  -7  -9   20.06   21.88   5
  -1  -7  -9  132.27   89.85   1
   1   7  10  -60.79   38.97   2
  -1  -7 -10   19.11   46.40   1
  -1  -7 -11  355.04  145.86   1
   1   7  11  564.24  245.02   2
  -1  -7 -12   31.55   51.24   1
   1   7  12  139.03   67.01   2
   1   7  13   31.67   20.92   2
  -1  -7 -13    6.46   28.33   1
   1   7  14  -21.63   36.72   2
  -1  -7 -14  -29.60   53.13   1
  -1   8  14   50.31   59.56   2
  -1   8  13   22.77   80.84   2
  -1   8  12  -62.57  118.03   2
  -1   8  11  -19.09   80.07   2
  -1   8  10  337.10  203.58   2
   1  -8 -10   93.71   90.07   5
  -1  -8  10  132.53  125.13   5
  -1  -8   9  -11.96   16.20   5
   1  -8  -9  146.88   97.57   5
  -1   8   9   54.42   92.15   2
   1  -8  -8  105.55  115.83   5
  -1   8   8  -39.93   54.09   2
  -1  -8   8   59.46  119.73   5
   1  -8  -8   82.28   76.52   1
  -1   8   7 1642.41  390.59   2
   1  -8  -7  996.73  226.62   1
  -1  -8   7 1608.75  349.96   5
   1  -8  -7 1445.71  390.08   5
  -1  -8   6  143.16   87.85   5
   1  -8  -6  108.71   59.13   3
  -1   8   6   26.79   78.43   2
   1   8  -6   63.92   86.33   2
  -1   8   5  182.48  126.23   2
   1   8  -5   62.11   41.76   2
  -1  -8   5  114.56  107.25   5
   1  -8  -5  172.87   92.49   3
   1  -8  -4  329.96  131.48   3
  -1  -8   4  236.94  155.69   5
  -1   8   4  243.91  126.39   2
   1   8  -4  255.26  112.42   2
  -1   8   3  138.38  113.19   2
  -1  -8   3   94.12   94.63   5
   1  -8  -3  211.74  100.57   3
   1   8  -3  197.26  115.43   2
   1  -8  -2   14.25   55.08   3
  -1   8   2   82.67   70.74   2
  -1  -8   2   67.15   54.90   3
   1   8  -2   75.58    5.01   2
  -1  -8   2  -48.56   71.69   5
  -1  -8   1 2309.18  386.65   3
  -1  -8   1 3021.52  524.77   5
   1  -8  -1 2697.01  392.75   3
   1   8  -1 2204.66  372.06   2
  -1   8   1 1986.08  377.43   2
  -1  -8   0  -73.76  132.35   5
   1  -8   0   -1.69   42.99   3
   1   8   0   50.79   69.00   2
   1  -8   0   18.55   27.64   4
  -1   8   0  178.14  158.32   2
  -1  -8   0   22.35   65.55   3
  -1  -8  -1  809.26  283.17   5
  -1   8  -1  519.56  189.04   2
   1  -8   1  452.37  141.81   4
  -1  -8  -1  596.47  196.21   3
   1  -8   1  715.03  192.46   3
   1   8   1  353.65  139.67   2
  -1   8  -2  340.24  135.90   2
   1   8   2  314.42  145.71   2
  -1  -8  -2  596.77  177.76   3
  -1  -8  -2  420.91  159.53   5
   1   8   3   53.40   83.91   2
  -1  -8  -3  125.76  141.43   5
  -1   8  -3  -21.06   79.80   2
  -1  -8  -3  112.89   92.93   3
  -1  -8  -4  249.57  120.07   3
   1   8   4  169.77  115.57   2
  -1   8  -4  259.45  143.26   2
  -1  -8  -4  339.94  210.11   5
   1   8   5  585.99  228.76   2
  -1   8  -5  742.91  230.60   2
  -1  -8  -5  898.35  273.54   5
  -1  -8  -5  848.88  266.52   3
   1   8   6 -104.93   89.86   2
  -1  -8  -6   50.72   80.86   3
  -1  -8  -6  -11.78   97.21   5
  -1  -8  -7  180.60  119.81   1
   1   8   7   90.51  105.53   2
  -1  -8  -7  169.48  127.96   5
  -1  -8  -8  -45.45   31.18   1
  -1  -8  -8 -105.04  114.49   5
   1  -8   8    1.79   80.16   5
   1   8   8   73.71  103.73   2
   1  -8   9   11.40   71.79   5
  -1  -8  -9   70.21   69.79   1
   1   8   9   74.85   66.67   2
  -1  -8  -9  -12.78   52.64   5
  -1  -8 -10  138.12   89.50   1
   1   8  10  164.35  149.27   2
   1   8  11  154.49  158.22   2
  -1  -8 -11   53.99   64.47   1
   1   8  12  269.04  176.71   2
   1   8  13   82.19   86.11   2
  -1   9  13  -34.40  100.16   2
  -1   9  12   69.65   39.99   2
  -1   9  11   99.45   90.67   2
   1  -9 -10   78.46  130.84   5
  -1  -9  10   -1.75   42.47   5
  -1   9  10   48.09   63.37   2
  -1  -9   9   -0.38   37.90   5
   1  -9  -9   37.37   81.35   5
  -1   9   9  147.18  131.23   2
  -1  -9   8  472.06  219.22   5
   1  -9  -8  698.60  264.77   5
  -1   9   8  939.44  287.08   2
  -1  -9   7  -19.60   42.53   5
  -1   9   7   15.69   67.49   2
   1  -9  -7    7.94   84.22   5
   1   9  -6  -34.71   60.57   2
  -1   9   6    2.94  106.25   2
   1  -9  -6    5.98   21.21   3
   1  -9  -6   13.78  100.83   5
  -1  -9   6  -40.00  102.34   5
   1  -9  -5  140.65   95.55   3
  -1  -9   5  -40.85   73.88   5
   1   9  -5  -16.53   25.38   2
  -1   9   5   -3.86   98.27   2
   1   9  -4  473.01  171.18   2
   1  -9  -4  595.98  187.01   3
  -1  -9   4  693.93  262.98   5
  -1   9   4  790.57  241.34   2
   1  -9  -3   66.48   22.81   3
   1   9  -3  185.80  108.42   2
  -1  -9   3  254.30  157.96   5
  -1   9   3   92.99   80.20   2
  -1  -9   2 1427.74  382.01   5
  -1   9   2 1516.66  337.21   2
  -1  -9   2 1544.80  326.79   3
   1  -9  -2 1609.25  323.96   3
   1   9  -2 1660.02  327.76   2
  -1  -9   1  -72.03   84.93   3
  -1  -9   1    2.95   19.65   5
  -1   9   1   65.62   64.49   2
   1   9  -1   35.44   61.35   2
   1  -9  -1   -9.95   67.95   3
  -1  -9   0    0.62   33.33   5
  -1   9   0   51.16    7.57   2
   1  -9   0   18.59   44.98   3
   1   9   0   42.63   65.57   2
  -1  -9   0  119.31   74.38   3
  -1  -9  -1  -16.67   88.19   5
  -1   9  -1   97.94  115.84   2
   1  -9   1   21.81   54.07   3
   1   9   1   97.20  127.49   2
  -1  -9  -1   67.52   56.69   3
  -1   9  -2 1222.67  290.79   2
  -1  -9  -2 1511.51  394.26   5
   1  -9   2 1347.18  290.83   3
   1   9   2 1316.94  318.75   2
  -1  -9  -2 1405.00  320.15   3
  -1   9  -3  181.97  123.41   2
  -1  -9  -3  176.34  120.89   3
   1   9   3  253.27  147.54   2
  -1  -9  -3  562.94  247.72   5
  -1   9  -4  420.89  166.66   2
  -1  -9  -4  539.60  223.27   5
   1   9   4  481.04  205.42   2
  -1  -9  -4  812.60  229.77   3
  -1  -9  -5  -34.01   12.58   3
  -1  -9  -5   -4.23   26.97   5
  -1   9  -5  -53.28   62.99   2
   1   9   5  -15.65   84.37   2
   1  -9   6  -76.75   66.03   5
  -1  -9  -6   56.52   56.44   5
  -1  -9  -6   31.61   53.76   3
   1   9   6  -74.47  112.37   2
  -1  -9  -7   67.08   73.49   1
  -1  -9  -7   34.66   77.30   5
   1  -9   7   45.17   78.59   5
   1   9   7  -92.38   76.04   2
  -1  -9  -8  495.68  221.89   5
   1   9   8  584.20  228.65   2
   1  -9   8  489.17  230.09   5
   1  -9   9  -45.33  140.50   5
   1   9   9  -80.95   42.38   2
  -1  -9  -9    4.86   60.51   5
   1   9  10   98.03   75.73   2
   1   9  11   -5.81   81.86   2
   1   9  12  -17.13   46.48   2
  -1  10  11   39.98   60.35   2
  -1  10  10  -30.86   32.56   2
  -1 -10  10   96.84  110.34   5
  -1 -10   9  -50.49  102.05   5
  -1  10   9  155.62  135.79   2
   1 -10  -9  -52.56   39.15   5
  -1 -10   8   46.51   48.52   5
  -1  10   8   71.99   79.41   2
   1 -10  -8  -70.64   93.06   5
  -1 -10   7  233.14  181.29   5
   1 -10  -7  108.61  126.82   5
  -1  10   7  200.01  122.44   2
   1  10  -6   -0.73   36.56   2
  -1  10   6  -45.82   85.83   2
  -1 -10   6   47.27  153.43   5
   1 -10  -6   88.47   96.01   5
  -1 -10   5  -24.18   87.83   5
  -1  10   5  -44.38   90.65   2
   1 -10  -5  -39.71   51.14   5
   1  10  -5  -28.43   10.37   2
   1 -10  -4  312.13  194.81   5
  -1 -10   4  267.17  171.34   5
   1  10  -4  141.54   80.35   2
  -1  10   4  297.22  145.73   2
  -1 -10   4  391.07  176.63   3
  -1  10   3  105.63   88.33   2
  -1 -10   3   80.23   77.42   3
  -1 -10   3  -23.66   97.11   5
   1  10  -3  -21.99   70.84   2
   1  10  -2   51.24   23.50   2
  -1 -10   2  143.87   99.72   3
  -1  10   2   64.10   78.39   2
  -1 -10   2  116.45  130.26   5
  -1 -10   1  111.27  106.43   5
  -1  10   1  233.48  119.49   2
  -1 -10   1  115.13   87.41   3
   1  10  -1  142.61   89.46   2
  -1 -10   0  152.92  117.68   3
  -1 -10   0  114.24  162.87   5
  -1  10   0   -0.74   41.26   2
   1  10   0   68.66   63.08   2
   1  10   1   36.14   65.77   2
  -1  10  -1   88.37   99.51   2
  -1 -10  -1   39.20   30.20   5
  -1 -10  -1   20.91   49.46   3
  -1 -10  -2  515.61  195.52   3
  -1  10  -2  154.19  101.03   2
  -1 -10  -2  355.27  213.04   5
   1  10   2  289.73  143.34   2
  -1 -10  -3   -3.76   41.25   3
  -1  10  -3  -25.97   38.97   2
  -1 -10  -3   16.86   67.32   5
   1  10   3    3.12   40.48   2
  -1 -10  -4   85.72   58.82   5
  -1 -10  -4  145.70   98.84   3
   1  10   4   36.47   38.18   2
  -1  10  -4  119.41   87.61   2
  -1 -10  -5  102.46   89.32   3
  -1 -10  -5   19.57   36.55   5
   1 -10   5  117.46  106.36   5
  -1  10  -5  -27.12   46.27   2
   1  10   5  -41.48   15.09   2
  -1 -10  -6   83.72   75.55   3
   1  10   6   -0.13   45.56   2
  -1 -10  -6  -14.89   20.75   5
   1 -10   7    0.71   52.00   5
   1  10   7  151.77  135.06   2
  -1 -10  -7   -7.49   21.22   5
  -1 -10  -8   75.62   64.06   5
   1  10   8 -119.09   98.25   2
   1 -10   8   -2.41   33.30   5
   1 -10   9  -65.19  105.56   5
   1  10   9 -122.85  159.98   2
  -1 -10  -9   73.06  105.26   5
   1  10  10   12.80   45.50   2
   1  10  11   76.44  104.86   2
   1 -11  -9  -40.23  115.70   5
  -1  11   9   37.36   78.69   2
  -1 -11   9  -17.12   31.84   5
  -1 -11   8 -148.70  127.54   5
   1 -11  -8  -68.28  139.87   5
   1 -11  -7  123.60  173.61   5
  -1 -11   7   32.22   76.87   5
  -1  11   7  -28.48   79.56   2
  -1  11   6  -89.93   92.56   2
   1 -11  -6  244.70  161.39   5
  -1 -11   6  -45.02  158.76   5
   1 -11  -5  183.87  156.49   5
  -1  11   5  211.06  107.22   2
  -1 -11   5  250.07  162.05   5
   1 -11  -4  203.66  218.69   5
  -1  11   4   11.02   43.76   2
  -1 -11   4    0.19  108.91   5
   1  11  -4   26.30   36.24   2
  -1 -11   3   88.07  151.26   5
   1  11  -3   -9.12   13.46   2
   1 -11  -3   26.48   44.77   5
  -1  11   3  -19.74   60.40   2
   1 -11  -2   77.53   64.08   5
  -1  11   2  125.77   88.42   2
   1  11  -2   28.92   39.13   2
  -1 -11   2  111.39  167.27   5
   1  11  -1   32.03   43.70   2
  -1 -11   1  134.61  196.79   5
   1 -11  -1  243.53  215.47   5
  -1  11   1   13.95   55.99   2
   1  11   0  126.82   99.95   2
  -1 -11   0  113.33  180.33   5
  -1  11   0  -72.99   77.70   2
  -1  11  -1  273.79  145.34   2
   1  11   1  220.53  119.60   2
  -1 -11  -1  508.10  239.32   5
   1 -11   1  199.76  225.48   5
  -1  11  -2   -6.38   33.00   2
   1  11   2  -19.54   46.43   2
  -1 -11  -2  -51.19   34.56   5
   1 -11   2  -80.86   72.66   5
  -1 -11  -3  184.65   91.70   5
   1  11   3  241.10  149.74   2
  -1  11  -3   96.87   97.62   2
  -1 -11  -4  -21.59   37.18   5
  -1  11  -4   46.77   65.12   2
   1 -11   5  181.77  157.34   5
   1  11   5  137.94  107.61   2
  -1 -11  -5  456.18  262.94   5
  -1  11  -5   84.32   81.89   2
  -1 -11  -6  104.92  114.02   5
   1 -11   6   72.25   64.91   5
   1  11   6   68.55  101.88   2
   1  11   7   27.45   42.44   2
   1 -11   7    5.28   77.91   5
  -1 -11  -7  165.94  135.61   5
  -1 -11  -8 -141.41  129.34   5
   1 -11   8 -175.93  158.04   5
   1  11   8   40.11   89.03   2
   1  11   9   76.44   93.79   2
  -1 -12   8  -25.92   54.38   5
  -1  12   7  -71.87   77.13   2
  -1 -12   7 -120.84  130.94   5
  -1  12   6   14.14   61.31   2
  -1 -12   6  -82.58  154.35   5
   1 -12  -6   -7.32  127.48   5
  -1 -12   5  -31.43  135.51   5
   1 -12  -5   20.66   72.72   5
  -1  12   5   58.92   92.68   2
  -1 -12   4  109.35  163.15   5
   1 -12  -4  -29.58  125.86   5
  -1  12   4   62.14   74.93   2
   1 -12  -3   34.50   30.52   5
  -1 -12   3   -9.23  110.66   5
  -1  12   3   97.62  103.30   2
  -1 -12   2  -80.02  106.07   5
  -1  12   2    9.97   51.70   2
   1 -12  -2 -147.23  152.38   5
  -1  12   1   57.06   80.18   2
   1 -12  -1    6.12   83.70   5
  -1 -12   1   85.23  142.83   5
  -1  12   0   -7.62   33.04   2
   1 -12   0   -5.48   30.38   5
  -1 -12   0   86.22  181.19   5
  -1  12  -1   17.50   14.13   2
  -1 -12  -1  116.48  145.35   5
   1  12   1   -8.76   19.22   2
  -1  12  -2  -14.77   54.13   2
   1  12   2  -28.34   50.06   2
  -1 -12  -2   32.28  127.98   5
   1 -12   2   -6.64  149.91   5
   1  12   3  -13.65   49.68   2
  -1  12  -3   23.63   57.77   2
   1 -12   3   27.26  146.77   5
  -1 -12  -4  -40.05   40.45   5
   1  12   4  -25.06   62.69   2
   1 -12   4   43.94  159.21   5
  -1  12  -4   19.72   57.57   2
   1 -12   5   58.36  184.31   5
  -1 -12  -5   49.44   24.46   5
   1  12   5  157.04  106.23   2
   1 -12   6  137.41  231.56   5
   1  12   6   57.28   49.78   2
   1 -12   7   33.30   89.89   5
   1  12   7  -81.17   82.08   2
  -1  13   3   27.73   38.36   2
  -1  13   2   49.90   64.15   2
  -1  13   1  -25.72   40.27   2
   2   0 -19  -16.34   57.52   1
   2   0 -18   11.44   24.69   1
   2   0 -17  -82.59   77.07   1
   2   0 -16   71.55   19.37   1
   2   0 -15  -39.60   96.35   1
   2   0 -14  317.21  140.30   1
   2   0 -13  -26.73   47.18   1
   2   0 -12  467.56  170.23   1
   2   0 -11  -16.90   49.26   1
   2   0 -10 2060.94  336.87   1
   2   0  -9   79.87   48.87   1
   2   0  -8 5658.56  554.30   1
   2   0  -7  -19.03   62.11   1
   2   0  -7   15.25   16.98   5
   2   0  -7   87.44   67.08   6
   2   0  -631272.74 1780.71   1
   2   0  -637304.52 1775.12   6
   2   0  -5   43.79   35.54   6
   2   0  -5   24.16   76.86   1
   2   0  -420928.64 1123.86   6
   2   0  -422309.89 1170.15   1
   2   0  -3  -38.02   36.15   1
   2   0  -3   72.39   49.51   4
  -2   0   3   47.53   28.40   1
  -2   0   2   43.26   28.52   2
  -2   0   017502.46  879.92   4
   2   0   1   -4.35   17.53   3
  -2   0  -1  -26.86   22.21   3
  -2   0  -2 2381.60  284.31   1
  -2   0  -3  -56.56   51.90   1
  -2   0  -4   44.41   49.92   1
  -2   0  -5  166.98  128.44   1
   2   0   6  329.26   93.95   5
  -2   0  -638842.38 1366.07   1
  -2   0  -7  -20.72   41.54   1
  -2   0  -8  175.88  120.28   1
  -2   0  -9  -40.66   30.49   1
  -2   0 -10 1641.08  322.82   1
  -2   0 -11   -5.85   42.51   1
  -2   0 -12  510.61  177.95   1
  -2   0 -13   55.37   57.94   1
  -2   0 -14   78.03   33.70   1
  -2   0 -15  112.29   85.72   1
  -2   0 -16  203.55  113.07   1
   2  -1 -19 -101.22   76.78   1
   2  -1 -18  -10.81   46.61   1
   2   1 -18  121.17   90.34   1
   2  -1 -17   29.04   13.62   1
   2   1 -17  210.78  132.91   1
   2   1 -16   35.39   28.97   1
   2  -1 -16   59.77   54.08   1
   2   1 -15  302.80  137.12   1
   2  -1 -15  518.22  177.55   1
   2   1 -14   31.39  106.60   1
   2  -1 -14   68.32   81.67   1
   2  -1 -13   29.20   27.51   1
   2   1 -13   79.54   73.34   1
   2  -1 -12 1548.46  305.48   1
   2   1 -12 1216.72  270.93   1
   2  -1 -11 1232.90  270.49   1
   2   1 -11 1122.31  253.86   1
   2  -1 -10  159.40  109.40   1
   2   1 -10  376.16  130.03   1
   2   1  -9 7463.80  683.73   1
   2  -1  -9 7762.22  696.20   1
   2   1  -8 1039.13  221.64   1
   2  -1  -8 1080.27  200.11   6
   2  -1  -8 1114.52  217.15   1
   2  -1  -7  540.36  134.92   1
   2   1  -7  511.45  150.34   1
   2  -1  -7  712.52  154.53   6
   2  -1  -629314.02 1379.81   1
   2   1  -626628.46 1409.22   1
   2  -1  -625682.84 1273.86   6
   2  -1  -521895.67 1141.79   6
   2   1  -523945.17 1284.76   1
   2  -1  -528082.40 1249.47   1
   2   1  -516706.63 1000.42   5
   2   1  -521620.96 1203.13   6
   2   1  -4 1225.62  187.34   5
   2  -1  -4 3765.48  327.13   4
   2   1  -4 3524.51  360.76   1
   2  -1  -4 3352.42  278.61   1
   2   1  -4 3515.89  319.82   6
   2   1  -328714.48 1443.84   5
   2  -1  -327414.87 1378.57   4
  -2   1   326383.32 1339.82   1
  -2   1   326402.42 1376.18   2
  -2   1   323755.98 1308.61   4
   2   1  -327859.68 1401.60   6
  -2   1   215633.63  800.21   4
   2   1  -215362.73  819.14   6
   2   1  -215817.21  819.77   4
   2  -1  -212921.90  812.10   2
   2  -1  -215952.68  807.68   4
  -2  -1   214423.60  824.53   4
   2   1  -216759.61  897.43   5
  -2   1   215656.30  828.35   2
  -2   1   1 6886.19  442.93   4
   2  -1  -1 5934.80  447.66   2
   2  -1  -1 7475.43  452.19   4
  -2   1   1 7794.25  481.43   2
  -2  -1   1 7457.86  419.81   4
   2   1  -1 8266.93  535.48   5
  -2  -1   0 4310.27  347.53   3
  -2   1   0 4105.57  275.16   1
   2   1   0 4403.56  279.64   4
   2  -1   0 4492.68  296.57   1
  -2   1   0 4712.91  354.96   2
   2  -1   0 4323.45  327.17   4
   2   1   0 5005.66  390.30   5
  -2  -1   0 4515.97  288.23   4
   2  -1   0 4131.76  342.67   2
   2   1   0 3765.25  332.52   3
   2   1   129111.45 1564.55   5
  -2   1  -129608.26 1424.00   1
   2  -1   127759.59 1439.92   1
  -2  -1  -134193.41 1482.00   3
   2   1   128706.02 1415.02   4
  -2   1  -133782.95 1539.24   2
   2   1   2 9028.91  588.88   5
  -2  -1  -2 7573.75  556.49   3
  -2   1  -2 7482.32  548.81   1
   2   1   3 5276.83  429.55   5
  -2   1  -3 4637.31  432.28   1
  -2  -1  -3 5324.38  478.38   1
  -2   1  -413318.46  879.25   1
  -2  -1  -414095.66  919.35   1
   2   1   412189.71  780.01   5
   2   1   5  490.39  108.98   5
  -2  -1  -5  680.48  179.44   1
  -2   1  -5  401.52  123.91   1
  -2  -1  -6   66.73   95.16   1
  -2   1  -6  105.83   74.57   1
  -2  -1  -7 5589.84  579.91   1
  -2   1  -7 4539.70  520.88   1
  -2   1  -8  250.89  112.48   1
  -2  -1  -8  413.53  150.25   1
  -2   1  -9  194.00  116.34   1
  -2  -1  -9  272.18  136.25   1
  -2   1 -10  532.62  169.63   1
  -2  -1 -10  620.14  187.23   1
  -2  -1 -11  168.20  110.02   1
  -2   1 -11  412.81  180.06   1
  -2  -1 -12  -24.44    8.12   1
  -2   1 -12   12.53   47.03   1
  -2  -1 -13   62.70   87.28   1
  -2   1 -13  227.19  137.45   1
  -2  -1 -14   10.15   14.41   1
  -2   1 -14   64.50   77.05   1
  -2   1 -15   56.79   83.17   1
  -2  -1 -15  122.23   84.36   1
  -2  -1 -16   21.96   14.82   1
  -2   1 -16   22.84   73.88   1
   2  -2 -19   26.80   45.33   1
   2   2 -18   13.90   40.42   1
   2  -2 -18  -14.34   12.43   1
   2  -2 -17   88.56   70.86   1
   2   2 -17   48.54   49.08   1
   2   2 -16   31.16   79.14   1
   2  -2 -16    0.87   29.11   1
   2   2 -15   55.97   77.52   1
   2  -2 -15  129.80   99.44   1
   2  -2 -14  -59.87   76.88   1
   2   2 -14  136.03  102.52   1
   2  -2 -13  426.01  155.61   1
   2   2 -13  358.82  148.04   1
   2  -2 -12   69.76   72.79   1
   2   2 -12  -11.87   45.81   1
   2  -2 -11  779.21  202.01   1
   2   2 -11  563.96  191.81   1
   2   2 -10  -49.94   27.04   1
   2  -2 -10  -80.01   74.10   1
   2  -2 -10   15.90   10.22   5
   2  -2  -9 3742.17  445.49   1
   2   2  -9 3708.57  470.81   1
   2  -2  -8   70.55   39.25   6
   2   2  -8   38.57   81.53   1
   2  -2  -8  162.73   78.05   1
   2  -2  -7 3042.90  315.84   6
   2   2  -7 2929.60  398.51   1
   2  -2  -7 2900.12  355.13   1
   2  -2  -6  293.36   88.90   1
   2  -2  -6  425.85  102.69   6
   2   2  -6  420.67  155.00   1
  -2  -2   6   -7.28   49.59   5
  -2  -2   5  904.29  178.46   5
   2  -2  -5 1192.43  182.14   1
   2   2  -5  927.14  209.05   1
  -2  -2   4  446.68  134.51   5
   2  -2  -4 1261.71  161.15   1
   2  -2  -4 1143.45  174.34   4
  -2   2   4 1195.97  220.72   2
   2   2  -392796.66 4221.77   6
  -2  -2   388069.06 4073.75   2
   2  -2  -384693.00 3983.35   4
  -2   2   379795.75 3935.66   2
  -2   2   383684.18 3998.35   4
  -2   2   389941.46 3988.74   3
  -2  -2   3 106754.   4546.   5
   2   2  -2 8161.06  434.82   2
   2  -2  -2 7080.39  378.36   3
   2   2  -2 7653.59  498.52   6
  -2  -2   2 6944.32  515.77   4
  -2   2   2 6490.30  437.38   4
  -2  -2   2 8637.34  593.04   5
   2  -2  -2 7974.83  471.58   4
  -2  -2   2 5929.19  417.99   2
  -2   2   2 6745.32  381.77   3
  -2   2   2 7907.58  563.06   2
   2   2  -1 2391.87  197.45   4
   2  -2  -1 2304.90  224.62   4
  -2   2   1 1812.84  193.13   4
  -2   2   1 2201.51  271.91   2
  -2  -2   1 1530.14  195.81   2
  -2  -2   1 1507.98  209.30   6
   2   2  -1 2213.88  194.07   2
   2   2  -1 2769.88  228.75   6
  -2  -2   1 2280.45  206.04   4
  -2  -2   1 2051.17  277.05   5
  -2   2   0 7290.81  424.11   1
  -2  -2   0 7507.52  545.17   5
   2   2   0 6180.91  430.27   2
   2   2   0 6870.76  390.00   6
  -2  -2   0 6277.44  508.77   3
  -2  -2   0 6178.99  363.21   4
   2  -2   0 6182.91  396.49   1
   2   2   0 6201.88  358.17   4
  -2   2   0 6385.58  501.36   2
  -2  -2  -1 2925.78  323.57   3
   2  -2   1 2735.21  275.41   1
   2   2   1 3169.24  205.68   4
  -2   2  -1 2887.00  270.67   1
  -2  -2  -1 2810.60  314.43   5
  -2   2  -1 2537.05  307.43   2
  -2   2  -2 2570.80  303.82   2
  -2   2  -2 2472.68  276.32   1
  -2  -2  -2 2328.49  293.91   3
  -2  -2  -2 2803.31  302.47   5
   2   2   2 2625.76  206.56   4
  -2  -2  -346728.37 2526.48   3
  -2   2  -349984.09 2523.00   1
  -2   2  -4 1275.88  222.98   1
  -2  -2  -4 1051.50  222.68   1
   2   2   5  400.32   99.01   6
  -2  -2  -5  694.41  200.52   1
  -2   2  -5  556.08  145.16   1
  -2   2  -6  317.35  121.47   1
  -2  -2  -6  199.35   98.59   1
  -2   2  -7 3095.18  424.68   1
  -2  -2  -7 3828.80  476.17   1
  -2   2  -8  -37.79   57.75   1
  -2  -2  -8  -25.27   72.35   1
  -2   2  -9 9202.75  821.11   1
  -2  -2  -9 8684.46  807.01   1
  -2  -2 -10  390.47  148.79   1
  -2   2 -10  265.28  132.06   1
  -2  -2 -11   78.72   81.59   1
  -2   2 -11   98.02   87.67   1
  -2  -2 -12  163.45   99.13   1
  -2   2 -12    3.56   31.61   1
  -2  -2 -13   12.55   33.31   1
  -2   2 -13  361.62  140.17   1
  -2   2 -14   -2.68   49.29   1
  -2  -2 -14  -20.91   12.95   1
  -2  -2 -15   90.54   77.48   1
  -2   2 -15  209.91  109.74   1
  -2  -2 -16  -22.23   36.75   1
  -2   2 -16   26.35   60.70   1
   2  -3 -19   28.66   27.27   1
   2  -3 -18    5.82   13.69   1
   2   3 -18  -11.08   18.69   1
   2  -3 -17   69.78   66.10   1
   2   3 -17   16.55   64.03   1
   2  -3 -16   42.66   46.85   1
   2   3 -16   21.57   51.33   1
   2   3 -15  167.93  121.68   1
   2  -3 -15  179.78   90.47   1
   2  -3 -14  305.31  142.95   1
   2   3 -14  278.07  136.50   1
   2   3 -13  -12.45   81.86   1
   2  -3 -13   61.98   75.87   1
   2  -3 -12 2074.35  355.18   1
   2   3 -12 2227.16  386.59   1
   2  -3 -11  502.29  169.44   1
   2   3 -11  461.60  173.03   1
   2  -3 -10  297.99  117.88   1
   2   3 -10  398.97  148.81   1
   2   3  -9 2956.96  431.92   1
   2  -3  -9 3008.27  393.23   1
   2  -3  -9 2580.91  304.15   6
   2  -3  -8 5242.04  504.39   1
   2  -3  -8 5079.64  412.62   6
  -2  -3   8 2831.74  443.12   5
   2   3  -8 4698.94  547.52   1
   2   3  -7  223.65  103.06   1
   2  -3  -7  331.41   89.32   6
  -2  -3   7  255.38  101.08   5
   2  -3  -7  414.36  129.27   1
   2  -3  -618495.27 1116.87   1
  -2  -3   621240.90 1228.36   5
   2  -3  -510629.05  667.33   4
  -2  -3   5 8839.21  687.53   5
  -2   3   5 8434.99  743.56   2
   2  -3  -5 8761.85  626.27   1
   2  -3  -4  372.32   97.30   1
  -2   3   4  209.38   86.44   2
   2  -3  -4  239.20   78.24   4
  -2  -3   4  183.74   88.12   5
   2  -3  -3 2729.15  245.94   4
  -2   3   3 2263.32  221.93   4
   2   3  -3 2840.24  282.13   2
   2  -3  -3 2828.82  252.70   3
  -2   3   3 2472.60  333.61   2
  -2   3   3 2090.36  223.01   3
  -2  -3   3 1972.83  332.84   5
  -2  -3   231299.16 1600.98   5
   2  -3  -227839.49 1367.28   3
   2  -3  -229591.86 1440.60   4
   2   3  -228266.85 1456.88   2
  -2   3   230824.33 1618.87   2
   2  -3  -1 1733.15  206.71   4
  -2  -3   1 1747.86  265.75   5
  -2   3   1 1693.74  261.62   2
   2   3  -1 1872.10  224.08   2
  -2  -3   1 1727.38  196.59   4
   2  -3  -1 1626.86  193.30   1
  -2  -3   0 3190.99  293.92   6
   2  -3   0 3424.57  314.85   1
  -2  -3   0 3432.80  233.77   4
  -2  -3   0 4061.85  403.90   3
  -2   3   0 3815.57  396.51   2
   2   3   0 4024.65  351.27   2
  -2  -3   0 2948.80  361.14   5
   2   3   1 8648.29  640.23   2
  -2   3  -1 9525.42  714.44   2
  -2   3  -1 8833.52  621.02   1
  -2  -3  -1 7715.09  644.17   5
  -2  -3  -1 9349.69  695.07   3
  -2  -3  -2  191.61   84.03   3
  -2  -3  -2   94.17   61.71   5
  -2   3  -2  101.87   78.55   2
  -2   3  -2   90.28   71.98   1
  -2   3  -3  471.72  153.84   2
  -2  -3  -3  406.00  118.53   5
  -2  -3  -3  404.71  119.22   3
  -2   3  -3  441.11  112.39   1
   2   3   3  283.13   60.75   4
  -2  -3  -418266.33 1149.67   5
  -2  -3  -420458.88 1249.23   3
  -2   3  -419888.56 1219.69   1
  -2   3  -5   80.18   99.16   1
  -2  -3  -5   17.94   29.91   5
  -2  -3  -5   30.85   15.48   1
  -2   3  -6  -72.69   58.40   1
  -2  -3  -6   -4.87   46.87   1
  -2  -3  -7 3468.45  466.24   1
  -2   3  -7 3257.17  441.59   1
  -2   3  -8  -83.60   71.16   1
  -2  -3  -8   80.37   99.80   1
  -2   3  -9  446.72  155.60   1
  -2  -3  -9  364.49  153.84   1
  -2  -3 -10  246.23  138.61   1
  -2   3 -10  210.24  109.46   1
  -2   3 -11   11.60   93.34   1
  -2  -3 -11  -46.99   51.88   1
  -2   3 -12  225.70  120.71   1
  -2  -3 -12  105.43   77.34   1
  -2   3 -13  -15.27   50.05   1
  -2  -3 -13  108.63   74.33   1
  -2   3 -14   22.31   66.04   1
  -2  -3 -14    5.03   41.27   1
  -2  -3 -15   93.41   76.89   1
  -2   3 -15  -30.94   75.37   1
  -2  -3 -16   91.96   70.61   1
  -2   3 -16  -16.47   33.60   1
   2  -4 -19   32.65   46.46   1
   2  -4 -18   45.38   45.61   1
   2  -4 -17  -21.78   42.78   1
   2   4 -17  229.60  129.74   1
   2  -4 -16  163.15   98.30   1
   2   4 -16  132.44   90.47   1
   2  -4 -15  -24.80   49.10   1
   2   4 -15  -17.09   22.99   1
   2   4 -14   87.10   69.12   1
   2  -4 -14   -7.23   23.89   1
   2  -4 -13   -0.78   29.92   1
   2   4 -13   27.78   40.48   1
   2  -4 -12  462.61  159.26   1
   2   4 -12  465.22  178.47   1
   2   4 -11   -2.23   48.76   1
   2  -4 -11   53.28   51.47   1
   2  -4 -10 1246.02  252.80   1
   2   4 -10  876.79  240.14   1
   2   4  -9   -2.63   71.80   1
   2  -4  -9   37.54   36.84   1
   2  -4  -9   39.11   32.63   6
  -2  -4   9  -59.55   76.06   5
  -2  -4   8 1052.83  240.87   5
   2  -4  -8 1114.95  169.97   6
   2  -4  -8 1332.28  236.01   1
  -2  -4   7  294.82  108.34   5
  -2   4   7  209.91  134.13   2
   2  -4  -7  321.88  114.29   1
  -2   4   610606.64  893.24   2
   2  -4  -6 9220.74  698.95   1
  -2  -4   610215.93  786.87   5
   2  -4  -5   70.69   42.92   1
   2  -4  -5   78.97   55.96   4
  -2   4   5   84.35   76.64   2
  -2  -4   5   83.26   61.50   5
   2  -4  -4 2236.82  239.63   4
   2  -4  -4 2124.09  256.29   3
  -2   4   4 2457.31  371.15   2
   2   4  -4 2059.05  291.69   2
  -2  -4   4 1652.53  296.19   5
  -2  -4   3 1611.31  290.62   5
  -2   4   3 2451.08  360.21   2
   2   4  -3 2376.73  287.58   2
   2  -4  -3 2050.30  218.00   4
   2  -4  -3 1952.82  233.55   3
   2  -4  -2   76.66   58.80   4
   2   4  -2   -9.08   32.36   2
  -2  -4   2   12.75   59.33   5
  -2   4   2   -4.40   67.17   2
   2  -4  -2   -0.84   24.93   3
  -2  -4   1 1541.26  271.18   5
   2  -4  -1 1591.69  201.57   3
  -2  -4   1 1573.71  204.16   4
   2   4  -1 1625.59  235.31   2
  -2   4   1 1838.83  290.89   2
   2  -4  -1 1710.02  223.51   4
  -2   4   041775.19 2159.22   2
  -2  -4   041204.79 2026.99   5
  -2  -4   034422.82 1702.53   4
  -2  -4   042165.56 2104.58   3
   2   4   038872.48 1943.04   2
  -2  -4  -1  391.80  135.49   3
   2   4   1  371.34  128.08   2
  -2  -4  -1  345.60  127.07   5
  -2   4  -1  293.26  105.96   2
  -2  -4  -2 2577.86  356.65   3
  -2  -4  -2 2262.67  360.75   5
  -2   4  -2 2564.68  368.90   2
   2   4   2 2682.69  376.38   2
  -2  -4  -3  625.38  164.49   3
  -2   4  -3  504.22  145.04   2
  -2  -4  -3  663.59  168.34   5
  -2   4  -3  682.37  181.45   1
  -2  -4  -4   78.22   26.85   3
   2   4   4   19.48   11.23   4
   2   4   4   21.78   11.73   4
  -2   4  -4  -23.39   29.79   1
  -2  -4  -4   78.79   29.98   5
  -2  -4  -5 1653.99  293.65   3
  -2   4  -5 1501.77  293.10   1
  -2  -4  -5 1428.57  249.23   5
   2   4   5 1086.26  148.37   4
  -2   4  -614040.16 1039.99   1
  -2  -4  -613757.53 1050.93   1
  -2  -4  -612903.90  934.53   5
  -2   4  -7   89.32   62.30   1
  -2  -4  -7  156.58  109.17   1
  -2  -4  -8   98.05   59.82   1
  -2   4  -8  -16.21   80.91   1
  -2   4  -9  625.03  197.85   1
  -2  -4  -9  270.05  141.71   1
  -2   4 -10  947.76  254.45   1
  -2  -4 -10  716.21  205.48   1
  -2   4 -11   23.17   27.42   1
  -2  -4 -11   56.62   65.05   1
  -2  -4 -12  660.85  202.16   1
  -2   4 -12  412.19  161.70   1
  -2  -4 -13   59.95   68.05   1
  -2   4 -13   -1.94   58.52   1
  -2   4 -14  -59.69   68.92   1
  -2  -4 -14  101.52   83.42   1
  -2   4 -15   10.89   16.28   1
  -2  -4 -15   40.25   42.84   1
  -2  -4 -16   53.90   56.39   1
   2  -5 -17  -50.65   51.06   1
   2  -5 -16  -27.68   45.18   1
   2  -5 -15  415.13  147.45   1
   2  -5 -14   27.01   38.37   1
   2  -5 -13    7.75   25.65   1
   2  -5 -12  230.08   95.46   1
   2  -5 -11  634.28  180.08   1
  -2   5  11  950.40  288.15   2
   2  -5 -10   47.25   39.44   1
  -2   5  10   98.25  128.77   2
  -2  -5  10    9.36   23.36   5
   2  -5  -9 4607.82  490.05   1
  -2  -5   9 3733.52  483.53   5
  -2   5   9 5519.87  702.15   2
   2  -5  -8   34.37   29.59   1
  -2  -5   8   83.01   46.47   5
  -2   5   8  127.98   86.67   2
   2  -5  -8   41.19   32.76   6
  -2   5   7   21.16   58.90   2
   2  -5  -7  -49.66   46.46   1
  -2  -5   7   41.35   32.89   5
   2  -5  -6  528.56  130.87   1
  -2  -5   6  587.25  167.13   5
  -2   5   6  543.19  194.18   2
   2   5  -5 8415.37  687.12   2
   2  -5  -5 7660.23  609.82   3
   2  -5  -5 8170.08  539.70   4
  -2   5   5 7753.49  763.58   2
   2  -5  -5 6644.29  566.78   1
  -2  -5   5 7580.35  679.03   5
   2   5  -4 1587.33  262.16   2
  -2   5   4 1324.24  278.72   2
   2  -5  -4 1257.26  171.89   4
   2  -5  -4 1479.39  223.45   3
  -2  -5   4 1548.35  280.94   5
   2  -5  -314230.40  863.80   3
  -2  -5   313599.54  984.55   5
   2  -5  -312433.83  768.90   4
  -2   5   314411.54 1064.95   2
   2   5  -314990.43  981.03   2
   2  -5  -2 1749.10  243.72   3
   2   5  -2 1652.28  258.23   2
   2  -5  -2 1637.49  214.07   4
  -2  -5   2 1973.06  327.63   5
  -2   5   2 1798.45  311.67   2
  -2  -5   1  621.56  191.79   5
  -2   5   1  622.22  178.51   2
   2  -5  -1  475.50  121.31   4
   2   5  -1  737.48  178.03   2
   2  -5  -1  602.67  138.26   3
  -2  -5   1  430.61  140.81   3
  -2  -5   0  733.43  186.47   3
  -2  -5   0  553.25   96.65   4
   2   5   0  674.62  161.78   2
  -2   5   0  549.99  176.60   2
   2  -5   0  575.56  132.85   4
  -2  -5   0  781.73  207.14   5
  -2  -5  -110731.72  851.27   3
  -2   5  -1 9330.72  835.48   2
   2   5   1 9481.53  772.91   2
  -2  -5  -111292.09  883.42   5
  -2  -5  -2  355.29  139.15   3
  -2   5  -2  376.27  138.40   2
   2   5   2  392.92  151.56   2
  -2  -5  -2  588.21  186.68   5
  -2  -5  -3 1398.00  268.17   3
  -2   5  -3 1434.93  293.45   2
  -2  -5  -3 1702.74  314.44   5
   2   5   3 1635.87  328.57   2
  -2  -5  -4 3659.72  472.04   3
  -2  -5  -4 3849.11  485.63   5
  -2   5  -4 3237.92  459.61   2
   2   5   4 3637.52  515.93   2
  -2   5  -5  309.25  176.48   1
  -2  -5  -5  307.29  156.48   3
  -2  -5  -5  210.86   96.83   5
   2   5   5  241.07  103.34   2
  -2  -5  -6  273.28  122.57   5
  -2  -5  -6  404.10  157.45   1
  -2  -5  -6  283.93  113.66   3
  -2   5  -6  226.16  123.53   1
  -2  -5  -7 2821.65  412.09   5
  -2  -5  -7 3301.39  459.55   1
  -2   5  -7 2603.17  425.86   1
  -2   5  -8  189.41  112.11   1
  -2  -5  -8  134.51   55.96   1
  -2  -5  -9  -33.93   71.99   1
  -2   5  -9  119.94   99.96   1
  -2  -5 -10  566.84  181.64   1
  -2   5 -10  541.38  195.73   1
  -2   5 -11  129.02  104.54   1
  -2  -5 -11   47.46   42.70   1
  -2  -5 -12  -88.52   78.94   1
  -2   5 -12  119.82  108.22   1
  -2  -5 -13  125.85   98.82   1
  -2   5 -13   20.55   23.16   1
  -2  -5 -14   33.24   59.95   1
  -2   5 -14  -80.38   70.05   1
  -2  -5 -15  -18.45   32.71   1
  -2   5 -15  -45.33   41.60   1
  -2  -5 -16   33.57   36.89   1
  -2   6  16   51.10   80.18   2
  -2   6  15  -65.68   77.83   2
   2  -6 -14   30.42   46.15   1
  -2   6  14   69.76   64.28   2
   2  -6 -13  199.29  102.78   1
  -2   6  13  428.88  213.38   2
   2  -6 -12  -24.36   52.69   1
  -2   6  12    4.56   28.73   2
   2  -6 -11  153.36   91.37   1
  -2   6  11   91.59   65.27   2
  -2  -6  11   62.39  118.29   5
   2  -6 -10  136.50   90.29   1
  -2  -6  10  -18.42   61.33   5
  -2   6  10  -20.53   51.18   2
  -2  -6   9 1154.73  270.88   5
  -2   6   9 1385.94  350.51   2
   2  -6  -9 1078.16  221.21   1
  -2   6   8 -113.09  138.79   2
  -2  -6   8   60.89   69.57   5
   2  -6  -8   28.40   55.59   1
  -2   6   7 1968.81  389.58   2
  -2  -6   7 2030.58  354.04   5
   2  -6  -7 2156.93  305.18   1
  -2  -6   6  824.43  221.36   5
   2  -6  -6  996.90  196.74   1
  -2   6   6  853.24  279.87   2
  -2  -6   5  690.03  212.17   5
   2  -6  -5  724.71  165.73   3
  -2   6   5  707.72  230.13   2
   2  -6  -5  708.16  121.92   4
   2   6  -5  703.39  177.92   2
   2  -6  -4  203.03   86.15   3
   2  -6  -4  201.86   67.01   4
  -2  -6   4  190.52  110.14   5
  -2   6   4  292.32  145.27   2
   2   6  -4  226.40  110.43   2
   2  -6  -310215.14  663.71   4
  -2   6   311855.45  978.88   2
  -2  -6   311054.29  919.56   5
   2  -6  -312338.06  814.07   3
   2   6  -311867.31  895.98   2
   2  -6  -2  850.79  157.64   4
  -2  -6   2  928.23  245.00   5
  -2   6   2 1284.08  311.14   2
   2   6  -2 1023.53  217.07   2
   2  -6  -2  920.42  190.32   3
   2   6  -1  602.05  172.80   2
  -2  -6   1  887.46  245.19   5
  -2  -6   1  702.24  197.85   3
   2  -6  -1  680.65  153.59   4
   2  -6  -1  655.75  164.82   3
  -2   6   1  975.46  238.86   2
  -2  -6   0  902.31  131.18   4
  -2  -6   0 1132.62  264.93   3
   2  -6   0 1015.09  195.50   4
  -2  -6   0 1312.51  284.78   5
   2   6   0 1063.70  234.03   2
  -2   6   0 1355.74  288.58   2
  -2  -6  -1   24.72   38.26   5
  -2   6  -1   42.52   54.13   2
  -2  -6  -1  -43.02  104.26   3
   2   6   1  -28.97   80.14   2
  -2  -6  -2  429.03  155.42   3
  -2   6  -2  282.77  142.20   2
  -2  -6  -2  398.18  178.05   5
   2   6   2  267.81  116.41   2
  -2  -6  -3 9280.51  858.73   5
  -2   6  -3 8166.86  795.23   2
   2   6   3 8661.37  815.68   2
  -2  -6  -3 7986.88  770.37   3
  -2  -6  -4  260.60  125.18   3
  -2  -6  -4  362.99  119.86   5
   2   6   4  397.72  156.61   2
  -2   6  -4  268.23  142.32   2
  -2  -6  -5  -79.74  107.22   5
  -2   6  -5   45.81   62.83   2
  -2  -6  -5  126.39   68.40   3
   2   6   5   60.36   71.39   2
  -2  -6  -6 3973.75  515.68   3
   2   6   6 3247.64  540.26   2
  -2  -6  -6 3349.07  495.89   5
   2   6   7  864.58  288.30   2
  -2  -6  -7  588.82  192.99   1
  -2  -6  -7  489.78  173.43   5
  -2   6  -8   61.66   79.96   1
   2   6   8  247.61  115.47   2
  -2  -6  -8  107.68   69.58   5
  -2  -6  -8  172.79  101.34   1
  -2  -6  -9 1634.82  327.13   1
  -2   6  -9 1896.07  378.01   1
  -2   6 -10  137.61   99.70   1
  -2  -6 -10   78.79   50.92   1
  -2  -6 -11  -43.21   60.82   1
  -2   6 -11   54.00   82.42   1
  -2   6 -12  -14.06   65.78   1
  -2  -6 -12   23.92   17.94   1
  -2  -6 -13  -12.83   38.66   1
  -2   6 -13   68.71   66.29   1
  -2   6 -14  -23.01   56.48   1
  -2  -6 -14  -78.34   68.05   1
  -2  -6 -15   66.60   71.06   1
  -2   7  15  -49.13   96.58   2
  -2   7  14   33.03   11.39   2
  -2   7  13   46.54   60.00   2
  -2   7  12  600.19  248.48   2
  -2  -7  11  163.24  162.83   5
   2  -7 -11    7.34   16.05   1
  -2   7  11  133.91   76.50   2
   2  -7 -10  -21.51   30.13   1
  -2  -7  10    8.45   32.21   5
   2  -7 -10  -59.25   85.04   5
  -2  -7   9   99.62   88.27   5
  -2   7   9  225.91  155.40   2
   2  -7  -9  163.95   85.28   1
  -2  -7   8 1385.74  310.39   5
   2  -7  -8 1163.38  229.27   1
  -2   7   8 1482.93  357.27   2
  -2   7   7  567.01  214.81   2
  -2  -7   7  365.67  167.76   5
   2  -7  -7  348.41  120.40   1
   2   7  -6 3947.98  490.29   2
  -2  -7   6 4073.95  537.74   5
  -2   7   6 4296.56  589.11   2
   2  -7  -6 3934.68  452.28   3
   2  -7  -6 3467.20  401.92   1
   2  -7  -5  175.90   95.59   3
  -2  -7   5  266.62  151.80   5
  -2   7   5  255.58  117.17   2
   2   7  -5  157.76  108.94   2
   2  -7  -4   68.45   57.55   3
  -2  -7   4   -4.89   81.48   5
  -2   7   4   10.94   62.97   2
   2   7  -4  -29.62   23.29   2
   2   7  -3  381.28  141.06   2
  -2   7   3  472.71  162.58   2
   2  -7  -3  524.13  164.94   3
   2  -7  -3  316.47   81.07   4
  -2  -7   3  222.58  144.50   5
   2  -7  -2 4584.43  416.94   4
   2   7  -2 4871.48  550.48   2
  -2  -7   2 5770.93  634.75   3
  -2   7   2 6347.35  697.34   2
   2  -7  -2 5948.60  564.98   3
  -2  -7   2 5911.58  678.34   5
  -2  -7   1  385.46  162.59   5
  -2  -7   1  219.83   93.65   3
   2   7  -1  159.29   75.04   2
   2  -7  -1  245.84   99.46   4
  -2   7   1  287.02  120.18   2
   2  -7  -1  220.12  105.38   3
  -2  -7   0  728.78  106.13   4
  -2  -7   0 1111.92  286.87   5
   2   7   0  957.14  234.38   2
   2  -7   0  951.64  208.40   3
   2  -7   0 1100.62  225.59   4
  -2   7   0  930.81  246.70   2
  -2  -7   0  922.92  230.25   3
  -2   7  -1  770.11  226.94   2
  -2  -7  -1  666.21  224.14   5
  -2  -7  -1  577.80  179.90   3
   2   7   1  723.58  202.71   2
   2   7   2  254.95  123.88   2
  -2   7  -2  296.23  109.44   2
  -2  -7  -2  140.13  121.93   5
  -2  -7  -2  197.10  119.64   3
  -2   7  -3  128.32  105.80   2
  -2  -7  -3   54.76   59.33   3
   2   7   3  182.70  133.17   2
  -2  -7  -3   46.96   62.88   5
  -2  -7  -4 4018.94  580.64   5
  -2   7  -4 3495.46  497.43   2
   2   7   4 3466.27  531.08   2
  -2  -7  -4 3668.41  507.71   3
  -2  -7  -5  160.58   78.15   5
  -2   7  -5  177.10   88.99   2
   2   7   5  179.60   99.44   2
  -2  -7  -5  175.34  139.16   3
  -2  -7  -6 -177.40  114.50   5
   2   7   6   83.43   60.90   2
  -2  -7  -6   70.54  112.85   3
  -2  -7  -7  590.26  201.34   1
   2   7   7  773.69  281.54   2
  -2  -7  -7  715.12  226.85   5
  -2  -7  -8  -22.17   37.31   5
  -2  -7  -8   63.63   93.98   1
   2   7   8   30.08   72.92   2
  -2  -7  -9   21.80   39.44   5
   2  -7   9  -41.34   26.24   5
   2   7  10  546.61  257.46   2
  -2  -7 -10   92.39   74.40   1
  -2  -7 -11    9.83   51.67   1
   2   7  11   59.53   81.93   2
   2   7  12  -29.36   32.50   2
  -2  -7 -12   67.50   48.06   1
  -2  -7 -13   17.45    2.04   1
   2   7  13  144.67  123.42   2
  -2  -7 -14    2.44   16.61   1
  -2   8  14   11.36   28.61   2
  -2   8  13  -63.63   98.96   2
  -2   8  12  160.59  128.09   2
  -2   8  11   50.43   47.29   2
  -2  -8  10  154.32  130.93   5
  -2   8  10  335.65  160.47   2
   2  -8 -10  116.77  113.86   5
  -2  -8   9   53.38   92.11   5
   2  -8  -9   -1.41   91.37   5
  -2   8   9  -50.79   97.03   2
  -2   8   8  326.05  154.17   2
  -2  -8   8  -10.24   50.13   5
  -2  -8   7  -77.07   73.86   5
  -2   8   7  -12.51   38.30   2
   2   8  -6 1666.03  312.24   2
  -2   8   6 1528.15  341.33   2
   2  -8  -6 1555.09  282.46   3
  -2  -8   6 1471.94  334.26   5
  -2  -8   5   24.20   85.02   5
   2   8  -5   37.06   16.33   2
  -2   8   5  -35.19   32.13   2
   2   8  -4  204.48  101.42   2
  -2   8   4  316.92  170.07   2
   2  -8  -4  372.85  126.10   3
  -2  -8   4  411.25  169.19   5
   2  -8  -3  752.62  194.31   3
  -2   8   3  646.16  228.44   2
   2   8  -3  695.16  195.27   2
  -2  -8   3 1139.39  313.63   5
   2  -8  -2  208.43   92.18   3
  -2   8   2   95.29   88.48   2
   2   8  -2  203.08   98.64   2
  -2  -8   2  326.02  194.71   5
  -2  -8   2   34.35   56.16   3
   2  -8  -1  180.65  106.27   3
  -2  -8   1  244.96  185.20   5
   2  -8  -1  208.13   96.95   4
  -2   8   1  151.78   84.82   2
   2   8  -1  188.36   97.92   2
  -2  -8   1  205.74   88.08   3
  -2   8   0 3473.81  498.26   2
   2  -8   0 2984.65  393.38   4
  -2  -8   0 4051.62  596.44   5
   2   8   0 3051.41  445.63   2
  -2  -8   0 2898.23  460.89   3
   2  -8   0 3185.73  424.37   3
  -2  -8  -1   85.49   95.89   5
  -2   8  -1   63.05   27.85   2
   2   8   1   57.65   91.04   2
   2  -8   1   97.55   88.95   4
  -2  -8  -1   76.10   28.00   3
  -2   8  -2   -2.82   44.89   2
  -2  -8  -2  192.04  114.71   3
  -2  -8  -2   51.86   69.55   5
   2   8   2   88.53  100.60   2
  -2   8  -3  206.20  101.75   2
   2   8   3  526.67  201.23   2
  -2  -8  -3  440.55  184.62   5
  -2  -8  -3  498.80  188.73   3
  -2   8  -4  124.06  129.63   2
  -2  -8  -4  117.98   75.90   5
  -2  -8  -4   50.18   20.51   3
   2   8   4  -10.74   43.53   2
  -2  -8  -5  253.15  147.28   3
  -2   8  -5  224.23  113.88   2
   2   8   5  137.83  105.96   2
  -2  -8  -5  246.38  155.29   5
   2   8   6 1905.21  413.38   2
  -2  -8  -6 1745.76  397.34   5
  -2  -8  -6 1737.35  353.37   3
  -2  -8  -7   90.84   83.35   1
  -2  -8  -7   90.32   89.66   3
   2   8   7  191.27  172.76   2
  -2  -8  -7  279.11  139.46   5
  -2  -8  -8   43.99   80.17   5
  -2  -8  -8   -2.22   16.83   1
   2   8   8   85.78  109.25   2
  -2  -8  -9  138.10   95.05   1
   2  -8   9   52.91   97.23   5
   2   8   9    5.11   80.84   2
   2   8  10   -5.00   72.96   2
  -2  -8 -10   37.29   42.53   1
  -2  -8 -11  -10.71   39.89   1
   2   8  11   12.83   74.43   2
   2   8  12  183.09  155.00   2
  -2  -8 -12   10.02    9.30   1
   2   8  13   -2.45   53.99   2
  -2   9  13  -68.17  103.33   2
  -2   9  12 -206.55  137.85   2
  -2   9  11   36.45   90.89   2
  -2   9  10    8.68   75.91   2
   2  -9 -10   14.47   21.13   5
  -2  -9  10  -36.78   70.08   5
   2  -9  -9  323.84  201.63   5
  -2  -9   9  216.44  133.31   5
   2  -9  -8   -5.81   83.82   5
  -2   9   8   21.27   38.02   2
  -2  -9   8 -135.81  103.06   5
  -2   9   7  -21.01   14.85   2
  -2  -9   7  -11.34   48.58   5
  -2   9   6   10.36   37.00   2
   2   9  -6    1.62   55.36   2
  -2  -9   6  -17.19   62.13   5
  -2  -9   5  688.92  266.83   5
  -2   9   5  395.64  196.70   2
   2   9  -5  465.15  155.65   2
   2   9  -4   53.79  104.09   2
  -2   9   4  151.10  126.49   2
  -2  -9   4   77.43  108.14   5
  -2  -9   3  421.17  208.35   5
  -2  -9   3  377.56  178.53   3
   2   9  -3  232.22  102.80   2
  -2   9   3  252.07  133.70   2
   2  -9  -2   28.07   35.26   3
  -2  -9   2   40.13   40.79   3
  -2  -9   2  177.58  164.34   5
   2   9  -2   88.43   78.20   2
  -2   9   2   81.39   38.46   2
   2  -9  -1  395.17  152.69   3
  -2   9   1  270.69  106.82   2
   2   9  -1  390.36  151.52   2
  -2  -9   1  200.49  141.32   5
  -2  -9   1  222.12  113.38   3
   2  -9   0    2.10   26.00   3
  -2  -9   0   17.19   84.85   5
  -2  -9   0   67.51   91.68   3
  -2   9   0   31.80   25.55   2
   2   9   0   80.45   99.81   2
  -2  -9  -1 1077.09  274.26   3
  -2  -9  -1  926.39  304.62   5
   2   9   1  796.15  227.47   2
  -2   9  -1  840.47  243.32   2
   2  -9   1  722.71  196.43   3
  -2  -9  -2  177.35  107.57   3
   2   9   2  -46.30   67.06   2
  -2  -9  -2   42.60   67.53   5
   2  -9   2   24.23   57.07   4
  -2   9  -2   92.64   73.48   2
  -2   9  -3  260.25  138.26   2
   2   9   3  269.93  131.70   2
  -2  -9  -3  304.67  192.60   5
  -2  -9  -3  273.07  133.09   3
  -2  -9  -4  194.36  150.93   5
  -2  -9  -4  168.05   92.91   3
   2   9   4  130.48  104.39   2
  -2   9  -4  -42.17   74.18   2
  -2   9  -5  129.89  105.12   2
  -2  -9  -5   18.90   61.61   5
   2   9   5   -5.98   29.46   2
  -2  -9  -5   94.24  108.59   3
  -2  -9  -6  114.66  103.02   3
   2   9   6    2.40   44.62   2
  -2  -9  -6    4.94  126.42   5
  -2  -9  -7  157.42  143.18   5
  -2  -9  -7  288.97  143.91   1
  -2  -9  -7  429.51  176.39   3
   2   9   7  575.62  239.03   2
  -2  -9  -8   33.72   23.53   5
   2   9   8  -95.21  110.65   2
   2  -9   8  -66.12  151.96   5
  -2  -9  -8   45.10   58.26   1
   2   9   9    6.80   34.64   2
   2   9  10  103.16  130.55   2
   2   9  11  -10.92   63.82   2
  -2  10  11  -10.33   38.98   2
   2 -10 -10  -49.41   85.70   5
  -2  10  10  -22.87   40.43   2
  -2 -10  10  -79.30  116.62   5
   2 -10  -9  142.72  127.36   5
  -2  10   9  177.87  154.22   2
  -2 -10   9  154.88  129.67   5
   2 -10  -8   73.19   28.83   5
  -2  10   8  -53.81   74.31   2
  -2 -10   8 -157.97  117.44   5
  -2 -10   7  -15.78   92.37   5
   2 -10  -7  -29.49   41.41   5
  -2  10   7  -80.44  116.57   2
  -2 -10   6  -43.34   28.63   5
  -2  10   6   41.42   80.99   2
   2  10  -6   31.19   39.71   2
   2  10  -5   84.82   77.89   2
  -2 -10   5   35.06   41.78   5
  -2  10   5  224.42  156.48   2
   2  10  -4   -9.29   27.02   2
  -2  10   4   25.21   62.22   2
  -2 -10   4  190.08  140.75   3
  -2 -10   4   86.85   73.11   5
  -2 -10   3  443.38  189.00   3
   2  10  -3  333.81  135.98   2
  -2 -10   3  186.05  157.48   5
  -2  10   3  675.64  233.67   2
  -2 -10   2  227.54  198.89   5
  -2 -10   2   96.97  101.36   3
  -2  10   2   14.04   63.94   2
   2  10  -2   68.78   66.86   2
  -2 -10   1   54.89   29.85   5
   2  10  -1   48.99   69.92   2
  -2 -10   1  -51.60   30.24   3
  -2  10   1   63.23   76.27   2
  -2  10   0  152.42   81.83   2
  -2 -10   0  242.57  141.42   3
  -2 -10   0   98.77  104.21   5
   2  10   0  229.49  121.79   2
  -2 -10  -1   29.56   35.16   3
  -2  10  -1  124.82   77.00   2
   2  10   1    4.13   27.54   2
  -2 -10  -1  182.01  153.56   5
  -2 -10  -2   58.83  102.23   5
  -2 -10  -2   10.88   45.97   3
  -2  10  -2   48.15   69.68   2
   2  10   2   56.35   68.73   2
  -2  10  -3  368.02  161.37   2
  -2 -10  -3  621.84  252.61   5
   2  10   3  448.19  179.33   2
  -2 -10  -3  525.50  206.54   3
  -2 -10  -4  137.23   69.15   5
  -2  10  -4   78.26  100.05   2
   2  10   4   20.05   40.01   2
  -2 -10  -4   38.66   83.78   3
  -2 -10  -5   34.70   43.02   3
  -2 -10  -5  -26.14  114.20   5
  -2  10  -5  -19.59   41.34   2
   2  10   5   10.55   37.49   2
  -2 -10  -6  128.70  142.44   5
   2  10   6  186.73  134.32   2
  -2 -10  -6  116.96   95.16   3
   2 -10   6  170.92  167.74   5
   2  10   7   23.47   52.81   2
  -2 -10  -7   53.19  118.50   5
   2  10   8    6.97   75.60   2
   2 -10   8   53.83   84.92   5
  -2 -10  -8    3.74   43.95   5
   2  10   9   60.25   85.39   2
   2  10  10  -47.90   44.47   2
  -2 -11  10   99.18  127.95   5
  -2  11  10 -110.01   97.94   2
   2 -11 -10  -52.42  170.68   5
   2 -11  -9    0.97  106.03   5
  -2  11   9  -72.94   79.54   2
  -2 -11   9 -257.11  158.80   5
  -2  11   8   18.31   38.62   2
  -2 -11   8   58.65   72.08   5
  -2 -11   7  -77.89   89.93   5
   2 -11  -7   65.52  100.05   5
  -2  11   7  -45.36   34.15   2
  -2 -11   6  123.59  135.63   5
   2 -11  -6   11.78  110.91   5
  -2  11   6   58.50   42.13   2
  -2 -11   5  -38.30  108.11   3
  -2 -11   5 -304.64  180.62   5
  -2  11   5  -34.82   88.61   2
   2 -11  -5 -278.81  192.38   5
  -2 -11   4  184.44  138.00   5
  -2 -11   4   86.98   65.44   3
  -2  11   4   98.77   91.89   2
   2 -11  -4  113.11  212.47   5
  -2  11   3   35.83   90.52   2
  -2 -11   3 -137.33  123.37   5
  -2 -11   3  -73.74   84.13   3
  -2 -11   2   60.40   73.23   3
  -2 -11   2  188.94  175.36   5
  -2  11   2   31.17   82.21   2
  -2  11   1    2.97   16.17   2
  -2 -11   1    4.02  122.86   5
  -2 -11   1   61.92   21.30   3
   2  11  -1    9.73   39.62   2
  -2 -11   0   38.55   95.79   5
  -2  11   0   -5.60   36.43   2
  -2 -11   0  102.33  102.53   3
   2  11   0   28.04   47.40   2
  -2  11  -1    9.09   31.91   2
  -2 -11  -1  -40.27   31.00   5
   2  11   1   67.86   58.04   2
  -2  11  -2  -37.86   64.16   2
   2  11   2   -0.95   23.74   2
  -2  11  -3  -39.43   66.47   2
  -2 -11  -3 -124.41  117.45   5
   2  11   3   29.18   60.22   2
  -2  11  -4  171.50  107.77   2
  -2 -11  -4  -82.85  106.81   5
   2  11   4  219.76  130.53   2
   2 -11   4   -2.76   44.12   5
   2  11   5  -43.27   51.43   2
   2 -11   5 -104.19  224.31   5
  -2 -11  -5   54.72   74.99   5
  -2  11  -5  -55.68   70.30   2
  -2 -11  -6  -20.33   56.54   5
   2 -11   6  -10.78   56.52   5
   2  11   6  -49.14   79.90   2
   2 -11   7    1.90  133.34   5
  -2 -11  -7   -2.14  105.93   5
   2  11   7   47.68   93.22   2
  -2 -11  -8    8.85   75.36   5
   2  11   8  -57.55   87.60   2
   2 -11   8  -40.29  148.13   5
   2  11   9   51.59   40.99   2
  -2 -12   8  -40.21  131.21   5
   2 -12  -7 -158.63  155.53   5
  -2  12   7  -61.33   70.69   2
  -2 -12   7 -102.90  114.04   5
   2 -12  -6  -22.18  231.62   5
  -2 -12   6    2.27   98.72   5
  -2  12   6   38.94   76.60   2
  -2 -12   5   10.21   85.09   5
   2 -12  -5  -58.50  149.40   5
  -2  12   5   59.13   71.21   2
  -2 -12   4  -87.19  158.40   5
   2 -12  -4 -120.04  142.76   5
  -2  12   4  -84.32   78.07   2
   2 -12  -3  -32.63  175.57   5
  -2 -12   3   46.40   34.96   5
  -2  12   3  -58.92   63.98   2
  -2  12   2    5.84    4.94   2
  -2 -12   2  -46.70   77.55   5
  -2  12   1   21.69   34.37   2
   2 -12  -1  -23.72  117.10   5
  -2 -12   1  -23.77  117.08   5
   2 -12   0  251.90  335.84   5
  -2 -12   0   -4.15   23.96   5
  -2  12   0  214.58  133.87   2
  -2 -12  -1 -193.21  156.10   5
   2 -12   1  146.35  142.15   5
  -2  12  -1   15.65   62.97   2
  -2  12  -2    8.67   38.01   2
  -2 -12  -2  -31.77  154.69   5
   2 -12   2   30.77  218.56   5
  -2  12  -3    3.42   49.49   2
   2 -12   3  309.08  400.99   5
  -2 -12  -3   49.76  107.39   5
   2 -12   4    4.81  158.40   5
  -2  12  -4   74.89   72.44   2
  -2 -12  -4  218.34  196.84   5
   2 -12   5  224.90  258.26   5
  -2  12  -5   11.27   58.38   2
   2 -12   6  103.91  179.72   5
  -2  13   2   -9.48   17.93   2
  -2  13   1   93.00   76.96   2
  -2  13   0  -56.29   59.46   2
  -2  13  -1  -89.68   73.57   2
   3   0 -19   40.84   17.00   1
   3   0 -18  -69.45   72.94   1
   3   0 -17  275.35  122.40   1
   3   0 -16  100.25   87.39   1
   3   0 -15   58.78   74.41   1
   3   0 -14  -41.38   57.70   1
   3   0 -13 3210.52  456.55   1
   3   0 -12   12.18   32.42   1
   3   0 -11 4413.15  523.14   1
   3   0 -10   54.11   71.63   1
   3   0  -9  198.13   90.51   6
   3   0  -9   52.54   58.58   1
   3   0  -9   77.66   32.97   5
   3   0  -8   -7.81   28.51   6
   3   0  -8   22.22   47.46   1
   3   0  -738120.33 1904.86   6
   3   0  -735445.46 1957.31   1
   3   0  -6  -84.32   73.60   6
   3   0  -6    4.27   21.10   1
   3   0  -5 5903.52  504.26   4
   3   0  -5 5378.28  449.60   6
   3   0  -5 4497.49  446.68   1
   3   0  -4  -25.88   42.86   4
   3   0  -3 5981.84  434.54   4
  -3   0   3 4638.95  346.72   2
  -3   0   2    9.01   19.30   2
   3   0  -2  -49.31   27.41   4
   3   0  -2  -22.90   22.55   2
   3   0  -1 126017.   5652.   2
  -3   0   1 147745.   6348.   3
  -3   0   1 143397.   6242.   2
   3   0  -1 162009.   6278.   4
   3   0  -1 152164.   6389.   3
  -3   0   0   28.92   14.50   3
   3   0   0   80.81   36.54   4
   3   0   0   10.21   37.14   2
   3   0   0   62.79   22.46   3
   3   0   1  -16.90   32.81   4
  -3   0  -1  -29.14   55.54   3
  -3   0  -2  -38.48   40.69   1
  -3   0  -317828.99 1116.39   1
  -3   0  -4 -134.02  114.75   1
  -3   0  -515302.01 1059.70   1
  -3   0  -6   39.47   50.05   1
  -3   0  -7 1389.66  266.79   1
   3   0   7  -18.89   33.98   5
  -3   0  -8 -145.44   88.10   1
  -3   0  -9 1378.07  296.71   1
  -3   0 -10  -23.85   67.13   1
  -3   0 -11 1215.89  277.86   1
  -3   0 -12  -24.22   49.58   1
  -3   0 -13  219.76  124.50   1
  -3   0 -14   73.54   75.67   1
  -3   0 -15  -11.69   79.39   1
  -3   0 -16   17.74   54.11   1
   3  -1 -19  -33.49   20.11   1
   3   1 -19   76.26   73.94   1
   3  -1 -18  -43.84   62.22   1
   3   1 -18   -7.39   58.95   1
   3  -1 -17   54.48   52.97   1
   3   1 -17  100.96   71.06   1
   3  -1 -16   71.97   70.41   1
   3   1 -16   69.93   80.47   1
   3  -1 -15   43.74   61.88   1
   3   1 -15  -37.50   46.63   1
   3   1 -14  142.81  115.81   1
   3  -1 -14   44.56   31.35   1
   3  -1 -13  246.82  134.12   1
   3   1 -13  353.09  163.17   1
   3  -1 -12   55.83   86.20   1
   3   1 -12  254.18  145.68   1
   3   1 -11 1178.17  252.92   1
   3  -1 -11  953.54  239.22   1
   3  -1 -10   70.25   61.03   6
   3  -1 -10  126.61   97.25   1
   3   1 -10   95.22   30.97   1
   3   1  -9 1173.95  249.54   1
   3  -1  -9 1268.54  247.20   1
   3  -1  -9 1882.19  282.61   6
   3  -1  -8 4846.91  455.67   6
   3   1  -8 5306.06  499.22   6
   3   1  -8 4822.39  504.64   1
   3  -1  -8 4640.48  462.79   1
   3   1  -8 2605.96  285.64   5
   3   1  -7  186.79   93.33   6
   3   1  -7  155.28   74.80   1
   3  -1  -7  186.66  111.91   1
   3  -1  -7  126.43   71.50   6
   3   1  -6 1087.65  241.16   1
   3  -1  -6 1198.67  199.89   1
   3   1  -6 1264.30  218.39   6
   3  -1  -520216.18 1122.79   4
   3  -1  -518098.19 1024.27   1
   3   1  -517423.11 1057.34   6
  -3   1   4  444.98  121.11   2
  -3   1   4  555.23  114.02   1
   3   1  -4  505.30  131.70   4
   3  -1  -4  417.69  109.88   1
   3   1  -4  455.93  122.99   6
   3  -1  -4  393.59   99.66   4
  -3   1   3 6858.41  414.31   1
   3   1  -3 6065.64  471.05   4
  -3   1   3 5795.48  465.11   2
   3  -1  -3 6190.17  469.64   4
   3  -1  -236515.31 1734.69   4
   3   1  -232499.58 1629.07   4
  -3   1   235445.61 1724.73   2
  -3  -1   1 7716.97  503.49   4
  -3   1   1 8851.30  552.57   2
  -3   1   1 8706.61  433.17   3
   3   1  -1 8933.43  527.37   4
   3  -1  -1 8848.12  558.62   4
   3  -1  -1 7501.60  426.94   3
  -3  -1   1 8561.83  576.53   3
  -3  -1   0  579.21  106.67   4
  -3   1   0  811.05  149.00   2
   3   1   0  730.39  122.12   4
  -3  -1   0  830.34  154.33   3
  -3   1   0  735.84  119.48   1
   3  -1   0  752.63  141.08   4
   3  -1   0  737.61  108.76   3
   3   1   126495.12 1283.46   4
  -3  -1  -123570.45 1313.71   3
  -3   1  -124960.76 1312.96   1
  -3   1  -214853.29  907.79   1
  -3  -1  -214032.72  902.40   3
  -3  -1  -3 2069.71  299.61   1
  -3   1  -3 1637.89  253.57   1
  -3   1  -410318.00  777.50   1
  -3  -1  -4 9418.44  771.88   1
  -3  -1  -5 6318.15  617.05   1
  -3   1  -5 6396.82  603.52   1
  -3   1  -6  240.27   97.53   1
  -3  -1  -6  317.81  164.99   1
  -3   1  -7 1592.02  306.22   1
  -3  -1  -7 1313.88  270.45   1
  -3  -1  -8 4148.13  529.15   1
  -3   1  -8 3818.93  489.31   1
  -3   1  -9  -36.51   86.51   1
  -3  -1  -9   56.04   69.65   1
  -3  -1 -10  249.99  124.87   1
  -3   1 -10  447.62  154.96   1
  -3  -1 -11 1528.39  325.04   1
  -3   1 -11 1256.77  291.86   1
  -3  -1 -12   44.64   50.03   1
  -3   1 -12   23.29   50.18   1
  -3  -1 -13   38.29   49.09   1
  -3   1 -13    8.75   61.77   1
  -3   1 -14   37.51   60.94   1
  -3  -1 -14  -36.94   51.20   1
  -3   1 -15  -32.54   61.73   1
  -3  -1 -15  -34.20   45.28   1
  -3   1 -16   -1.91   50.74   1
  -3  -1 -16  -38.55   67.35   1
   3   2 -19  -35.05   30.41   1
   3  -2 -19   -5.24   17.52   1
   3  -2 -18    6.28   54.43   1
   3   2 -18   37.41   95.34   1
   3   2 -17  -35.31   14.97   1
   3  -2 -17  146.71   99.05   1
   3  -2 -16  362.65  141.60   1
   3   2 -16  324.59  145.36   1
   3  -2 -15   96.85   47.03   1
   3   2 -15   23.72   58.24   1
   3  -2 -14 1029.54  248.27   1
   3   2 -14  883.75  246.51   1
   3   2 -13   45.06   52.90   1
   3  -2 -13   -0.54   54.07   1
   3   2 -12  -10.38   72.33   1
   3  -2 -12  -49.69   67.99   1
   3   2 -11   89.69   76.20   1
   3  -2 -11   58.07   57.42   1
   3  -2 -1012427.81  937.93   1
   3   2 -1012912.30 1003.94   1
   3  -2 -1011608.67  845.31   6
   3  -2  -9  -57.73    6.10   1
   3  -2  -9   18.46   56.16   6
   3   2  -9   -9.90   40.52   1
   3  -2  -8 5731.38  499.23   6
   3  -2  -8 5825.14  536.05   1
   3   2  -8 5687.84  605.50   1
   3  -2  -7  462.79  123.97   6
   3   2  -7  386.19  167.10   1
   3  -2  -7  431.92  125.32   1
   3  -2  -6  124.91   56.74   1
   3   2  -6  185.88   73.61   6
   3  -2  -6   63.70   36.03   4
   3   2  -5 5088.22  482.04   6
  -3   2   5 5326.88  516.36   2
   3  -2  -5 5973.22  499.79   4
   3  -2  -5 6856.73  462.12   1
   3  -2  -474362.71 3433.95   4
  -3  -2   488209.16 3825.47   2
   3  -2  -470018.83 3345.31   1
  -3   2   475384.30 3400.70   2
  -3   2   481934.63 3444.87   1
   3   2  -475424.13 3504.88   6
   3  -2  -3  510.69  100.53   4
  -3   2   3  435.20   63.94   3
  -3  -2   3  362.61   68.83   2
  -3   2   3  285.37  101.07   2
   3   2  -3  533.13  112.21   6
   3   2  -2 2993.96  211.61   2
  -3   2   2 4490.13  408.86   2
   3   2  -2 4161.65  330.16   6
   3  -2  -2 3963.61  336.09   4
  -3  -2   2 2928.24  233.96   2
   3   2  -2 3929.32  321.84   4
   3  -2  -1  787.87   92.58   1
   3   2  -1  932.35  119.55   2
  -3   2   1  771.60  164.56   2
   3  -2  -1  780.59  150.17   4
   3   2  -1  997.09  136.93   4
  -3  -2   1  709.70  113.39   4
  -3  -2   1  813.75  165.69   3
  -3   2   1 1042.99  101.40   1
  -3   2   0 8549.83  627.76   2
   3   2   0 8949.68  503.32   4
   3  -2   0 7990.46  519.25   1
  -3   2   0 8437.42  501.29   1
  -3  -2   0 7510.23  489.05   4
   3  -2   0 8676.33  595.42   4
  -3  -2   0 8467.58  636.20   3
  -3  -2  -1  612.95  138.11   3
  -3   2  -1  278.81   78.21   2
  -3   2  -1  474.32   98.12   1
   3   2   1  378.31   74.39   4
  -3  -2  -232574.21 1675.38   3
  -3   2  -230920.04 1707.14   2
  -3   2  -229568.20 1578.18   1
   3   2   230604.31 1495.76   4
  -3   2  -3   -3.40   36.74   1
  -3  -2  -3 -109.39   79.26   3
  -3   2  -4   31.13   36.54   1
  -3  -2  -4  193.40  107.18   1
  -3  -2  -5  369.19  178.30   1
  -3   2  -5  357.29  145.88   1
  -3   2  -6 1457.21  278.13   1
  -3  -2  -6 1719.38  322.25   1
  -3   2  -7   80.25   72.33   1
  -3  -2  -7  133.15   57.99   1
  -3   2  -8 4552.02  539.28   1
  -3  -2  -8 3986.10  514.21   1
  -3  -2  -9  104.19   76.36   1
  -3   2  -9  103.53   96.99   1
  -3  -2 -10  131.92   97.34   1
  -3   2 -10   38.26   57.40   1
  -3   2 -11   -6.61    6.62   1
  -3  -2 -11   79.21   56.66   1
  -3   2 -12  209.08  111.20   1
  -3  -2 -12  467.56  175.49   1
  -3   2 -13   62.57   73.73   1
  -3  -2 -13   46.72   29.70   1
  -3   2 -14    3.37   28.63   1
  -3  -2 -14  -12.09   56.84   1
  -3  -2 -15  -73.11   74.39   1
  -3   2 -15  -23.59   52.00   1
  -3  -2 -16   12.03   28.05   1
  -3   2 -16  -14.75   52.35   1
   3  -3 -19  128.15   87.48   1
   3  -3 -18    4.98   24.94   1
   3   3 -18  181.13  119.40   1
   3  -3 -17   -7.06   58.87   1
   3   3 -17   70.83   67.62   1
   3  -3 -16   -7.69   20.82   1
   3   3 -16   58.85   81.74   1
   3  -3 -15   18.53   42.72   1
   3   3 -15  -26.66   18.87   1
   3   3 -14  209.39  110.37   1
   3  -3 -14  233.66  125.84   1
   3   3 -13  631.92  212.73   1
   3  -3 -13  452.81  155.13   1
   3   3 -12  140.99   66.55   1
   3  -3 -12   24.91   33.04   1
   3   3 -11 1295.98  292.21   1
   3  -3 -11 1264.78  260.16   1
   3   3 -10  216.41  113.47   1
   3  -3 -10  132.26   99.97   1
   3  -3 -10  135.07   70.09   6
   3  -3  -9  530.76  134.98   6
   3   3  -9  409.35  162.55   1
   3  -3  -9  399.14  128.55   1
   3  -3  -8 3817.15  416.28   1
   3  -3  -8 3877.66  388.09   6
  -3   3   7  998.78  246.78   2
   3  -3  -7 1002.82  185.57   1
   3  -3  -6  394.21  121.72   4
   3  -3  -6  389.59  105.15   1
  -3   3   6  326.03  138.41   2
  -3  -3   6  177.74   86.23   5
  -3  -3   5 4178.44  472.83   5
  -3   3   5 4078.07  472.85   2
   3  -3  -5 3976.95  385.33   4
   3  -3  -5 4121.16  341.45   1
   3  -3  -4    8.94   19.77   1
  -3   3   4   12.40   24.64   3
   3  -3  -4   39.68   51.88   4
  -3   3   4   48.12   42.64   2
  -3  -3   4  -94.21   75.19   5
  -3   3   3 2177.05  310.96   2
   3  -3  -3 2101.38  246.79   4
  -3  -3   3 1534.17  195.46   2
  -3  -3   3 1459.85  260.72   5
   3   3  -3 2153.52  214.51   2
  -3   3   3 1431.71  145.16   3
   3   3  -3 2030.44  260.36   6
  -3   3   211886.54  818.53   2
   3   3  -210452.68  591.00   2
  -3  -3   2 7297.97  563.36   2
   3  -3  -2 9400.01  476.55   3
   3   3  -211048.27  667.45   6
   3  -3  -210424.18  649.37   4
  -3  -3   1 2670.67  330.93   3
  -3  -3   1 2409.17  332.29   5
   3   3  -1 2650.15  255.80   2
   3   3  -1 2750.20  240.51   4
  -3  -3   1 2256.50  235.66   4
   3   3  -1 2902.72  276.12   6
  -3   3   1 2263.18  317.77   2
   3  -3  -1 2591.47  208.45   1
   3  -3  -1 2591.35  290.21   4
  -3   3   0  564.19  166.22   2
   3   3   0  593.05   93.31   4
   3   3   0  641.78  105.29   6
  -3  -3   0  895.15  203.94   5
   3   3   0  722.28  145.13   2
   3  -3   0  584.62  116.77   1
   3  -3   0  627.50  137.72   4
  -3  -3   0  505.25   84.56   4
  -3   3   0  712.70  131.48   1
  -3  -3   0  672.18  173.30   3
  -3   3  -124476.54 1467.21   2
  -3   3  -124934.27 1343.20   1
  -3  -3  -126335.71 1502.78   3
   3   3   125784.70 1194.84   6
  -3  -3  -125164.74 1497.32   5
   3   3   124779.24 1183.33   4
  -3   3  -2 5167.23  539.15   2
  -3   3  -2 4773.66  446.30   1
   3   3   2 4680.79  271.13   6
   3   3   2 4554.31  308.44   4
  -3  -3  -2 4465.02  471.28   5
  -3  -3  -2 4491.74  482.82   3
  -3  -3  -3  193.10  114.39   3
   3   3   3  257.43   69.77   4
  -3   3  -3  345.58  128.67   1
  -3   3  -4 3300.49  385.74   1
  -3  -3  -4 3497.42  417.34   3
   3   3   4 3662.19  283.73   4
  -3   3  -5 5719.85  554.15   1
  -3  -3  -5 7161.11  652.25   1
  -3  -3  -6  619.04  204.27   1
  -3   3  -6  673.20  185.76   1
   3   3   6  288.25   73.27   6
  -3  -3  -7 2498.47  404.62   1
  -3   3  -7 2233.33  365.23   1
  -3   3  -8  772.38  212.39   1
  -3  -3  -8  753.04  224.34   1
  -3  -3  -9   -1.06   11.77   1
  -3   3  -9   38.16  102.63   1
  -3   3 -10  195.16  128.30   1
  -3  -3 -10  132.01  107.01   1
  -3   3 -11 1138.44  267.38   1
  -3  -3 -11 1125.44  271.34   1
  -3   3 -12   62.49   82.06   1
  -3  -3 -12    2.59   63.82   1
  -3   3 -13   -8.68   62.84   1
  -3  -3 -13  -50.50   62.57   1
  -3  -3 -14   40.45   40.14   1
  -3   3 -14  -42.21   60.46   1
  -3  -3 -15  -34.86   50.88   1
  -3   3 -15   14.91   42.21   1
   3  -4 -19    6.40   29.21   1
   3  -4 -18   40.92   34.74   1
   3  -4 -17  220.21  111.34   1
   3   4 -17  397.82  170.02   1
   3  -4 -16   -3.23   38.39   1
   3   4 -16  -66.68   84.76   1
   3  -4 -15  -35.32   39.80   1
   3   4 -15   22.70    5.87   1
   3   4 -14  -33.79   58.67   1
   3  -4 -14  125.02   83.97   1
   3  -4 -13 1034.52  239.37   1
   3   4 -13 1296.65  303.61   1
   3  -4 -12   20.18   41.38   1
   3   4 -12  123.84   38.32   1
   3  -4 -11  671.06  152.94   6
   3  -4 -11  972.84  218.73   1
   3  -4 -10  738.64  184.26   1
   3  -4 -10  533.69  135.11   6
  -3   4   9   21.87   54.09   2
   3  -4  -9   28.17   53.11   1
   3  -4  -9  -28.84   21.21   6
  -3  -4   8  -57.62  118.63   5
   3  -4  -8  121.29   65.34   1
  -3   4   8  186.42  150.94   2
   3  -4  -717447.76 1061.80   1
  -3  -4   717426.95 1244.91   5
  -3  -4   6  960.78  217.17   5
  -3   4   6  780.69  218.04   2
   3  -4  -6  732.87  167.28   4
   3  -4  -6  829.32  155.30   1
   3  -4  -5 2663.38  270.99   1
   3  -4  -5 2596.69  300.14   4
  -3  -4   5 2979.45  403.01   5
  -3   4   5 2954.74  431.40   2
  -3   4   4 4970.77  552.03   2
   3  -4  -4 5195.70  428.05   4
   3   4  -4 6512.32  488.94   2
   3  -4  -4 4980.66  367.32   1
  -3  -4   4 5466.07  557.30   5
   3  -4  -3 1696.51  224.33   4
  -3  -4   3 1603.32  286.82   5
   3   4  -3 1921.94  245.05   2
   3  -4  -3 1371.47  165.45   3
  -3   4   3 1825.62  307.84   2
   3  -4  -2  114.75   49.84   1
   3   4  -2  167.98   60.54   2
  -3  -4   2  172.20  110.76   5
   3  -4  -2  276.23   70.41   3
   3  -4  -2  254.91   92.13   4
  -3   4   2  114.64   81.93   2
   3   4  -144712.18 2167.07   2
  -3   4   146714.16 2424.99   2
   3  -4  -143922.48 2031.05   1
   3  -4  -149129.61 2180.06   4
  -3  -4   148351.77 2351.40   3
  -3  -4   139674.47 2005.97   4
   3  -4   0 2732.01  331.06   4
   3   4   0 3305.33  356.44   2
  -3   4   0 3303.85  413.00   2
  -3  -4   0 2773.08  222.51   4
  -3  -4   0 3213.08  405.49   3
  -3  -4   0 3423.71  427.46   5
  -3   4  -1  711.90  155.34   1
  -3  -4  -1  887.62  217.34   3
   3   4   1  813.79  182.17   2
  -3   4  -1  830.92  203.27   2
  -3  -4  -1  140.57  156.86   5
  -3  -4  -2  782.69  213.53   3
  -3   4  -2  743.63  207.90   2
  -3  -4  -2  518.91  164.70   5
  -3   4  -2  762.68  176.09   1
  -3  -4  -3 2059.32  338.86   3
  -3   4  -3 2037.99  337.42   2
   3   4   3 1972.36  168.21   4
  -3   4  -3 1823.07  300.29   1
  -3  -4  -3 2293.25  337.29   5
  -3  -4  -4  -46.46   58.97   5
   3   4   4   65.99   32.83   4
  -3  -4  -4  -39.98   51.88   3
  -3   4  -4  100.19   90.27   1
  -3  -4  -511070.42  889.82   3
   3   4   5 9549.11  593.24   4
  -3   4  -510760.67  869.30   1
  -3   4  -6   73.06   45.78   1
   3   4   6   56.58   28.74   4
  -3  -4  -6   41.84   46.19   1
  -3   4  -7   80.40   93.62   1
  -3  -4  -7  -51.11   39.62   1
  -3  -4  -8  273.71  116.54   1
  -3   4  -8  277.83  115.60   1
  -3   4  -9  853.25  229.41   1
  -3  -4  -9 1071.96  275.80   1
  -3  -4 -10   31.87   16.86   1
  -3   4 -10  -14.84   15.84   1
  -3  -4 -11  361.24  154.77   1
  -3   4 -11  350.40  155.72   1
  -3   4 -12    3.59   45.82   1
  -3  -4 -12  -55.78   65.23   1
  -3  -4 -13  -25.38   45.23   1
  -3   4 -13  -30.13   63.87   1
  -3  -4 -14   25.16   25.50   1
  -3   4 -14   -0.20   13.20   1
  -3   4 -15   69.64   55.39   1
  -3  -4 -15   18.68   49.72   1
  -3   5  17  -54.89   58.14   2
   3  -5 -16   48.09   48.52   1
  -3   5  16   36.06   69.54   2
   3  -5 -15  -45.66   51.55   1
  -3   5  15  -42.32   94.33   2
  -3   5  14   15.21   23.53   2
   3  -5 -14   40.61   43.71   1
   3  -5 -13  -58.29   65.64   1
  -3   5  13  139.15  125.54   2
  -3   5  12  361.79  185.74   2
   3  -5 -12   53.57   66.92   1
  -3   5  11 1010.38  306.27   2
   3  -5 -11  938.53  216.04   1
   3  -5 -10  264.17  106.18   1
  -3   5  10  385.50  194.46   2
  -3  -5   9   11.12   43.00   5
   3  -5  -9   -6.09   26.20   6
   3  -5  -9   76.08   39.82   1
  -3   5   9  -22.97   27.57   2
  -3   5   8 1775.02  377.27   2
   3  -5  -8 1448.40  239.77   1
  -3  -5   8 1318.75  271.79   5
   3  -5  -7  183.93   89.96   1
  -3   5   7  234.19  143.14   2
  -3  -5   7  250.29   93.26   5
  -3   5   6 1585.08  328.34   2
  -3  -5   6 1957.24  335.43   5
   3  -5  -6 1991.71  254.34   1
   3  -5  -6 1962.40  265.53   4
   3   5  -5 2779.91  351.53   2
   3  -5  -5 2985.54  293.69   1
  -3   5   5 2680.44  415.86   2
   3  -5  -5 2481.36  292.09   4
  -3  -5   5 2681.13  402.13   5
   3   5  -4   22.39   38.85   2
   3  -5  -4    1.50   12.71   3
   3  -5  -4   32.89   14.50   4
  -3  -5   4  -29.30   47.48   5
  -3   5   4  -28.86   46.25   2
   3   5  -3 2791.71  333.45   2
  -3   5   3 2217.80  375.13   2
  -3  -5   3 2729.48  392.20   5
   3  -5  -3 2667.88  271.92   3
   3  -5  -3 2723.74  300.11   4
  -3   5   211793.51  955.47   2
   3   5  -210677.20  776.62   2
   3  -5  -211621.98  755.96   4
   3  -5  -2 9338.73  685.93   1
  -3  -5   211972.04  913.00   5
   3  -5  -210727.43  674.18   3
  -3  -5   1  231.80  114.27   5
   3   5  -1  208.37   81.85   2
   3  -5  -1  351.69  124.13   4
  -3   5   1  349.04  155.60   2
  -3  -5   1  215.40  116.59   3
   3   5   0 1041.57  202.88   2
  -3  -5   0  819.37  105.87   4
   3  -5   0 1263.45  234.03   4
  -3  -5   0 1148.16  256.02   3
  -3   5   0  995.86  232.60   2
  -3  -5   0 1114.02  249.45   5
   3   5   1 1495.80  270.40   2
  -3  -5  -1 1283.95  262.19   3
  -3  -5  -1 1529.42  298.18   5
  -3   5  -1 1513.64  308.17   2
  -3   5  -2 5968.13  644.53   2
   3   5   2 6512.44  649.97   2
  -3  -5  -2 5760.34  675.01   5
  -3  -5  -2 6289.96  658.90   3
  -3   5  -3 1089.40  265.46   2
  -3  -5  -3 1124.58  275.08   5
  -3  -5  -3 1239.80  281.93   3
  -3   5  -3 1172.67  252.49   1
   3   5   3 1091.39  266.64   2
  -3   5  -4 2839.85  432.86   2
  -3   5  -4 3124.52  439.37   1
  -3  -5  -4 3032.81  437.70   5
  -3  -5  -4 3044.78  435.68   3
   3   5   4 2864.75  465.45   2
  -3   5  -5  313.72  134.38   1
  -3  -5  -5  233.92  111.96   5
  -3  -5  -5   79.87   77.79   3
  -3  -5  -6  739.74  225.67   3
  -3   5  -6  913.38  245.43   1
  -3  -5  -6 1056.73  256.13   1
  -3   5  -7  395.34  176.98   1
  -3  -5  -7    5.05   64.71   1
  -3  -5  -8 2384.24  411.16   1
  -3   5  -8 2405.51  405.91   1
  -3   5  -9  222.69  121.70   1
  -3  -5  -9  153.40   83.93   1
  -3   5 -10  285.44  130.30   1
  -3  -5 -10  326.77  145.63   1
  -3  -5 -11  -62.91   56.80   1
  -3   5 -11   55.37   67.11   1
  -3   5 -12  -15.31   36.95   1
  -3  -5 -12   25.78   36.83   1
  -3   5 -13   59.92   48.98   1
  -3  -5 -13  -42.15   35.06   1
  -3   5 -14  119.86   91.96   1
  -3  -5 -14   27.79   16.11   1
  -3  -5 -15   38.65   48.58   1
  -3   6  17  -55.04   54.32   2
  -3   6  16  101.81   21.36   2
  -3   6  15  112.07  112.58   2
  -3   6  14  325.68  176.13   2
   3  -6 -13   82.13   51.44   1
  -3   6  13  233.81  130.70   2
  -3   6  12   28.08   94.58   2
   3  -6 -12  -57.19   43.67   1
  -3   6  11  141.27  162.83   2
   3  -6 -11   25.53   43.44   1
  -3   6  10 2647.02  480.51   2
   3  -6 -10 2370.91  323.25   1
  -3   6   9  106.86   86.53   2
  -3  -6   9   -4.02   44.31   5
   3  -6  -9  123.82   69.35   1
   3  -6  -8  446.59  128.82   1
  -3  -6   8  365.80  158.49   5
  -3   6   8  596.89  229.80   2
  -3   6   7 1136.26  292.58   2
  -3  -6   7 1106.60  272.04   5
   3  -6  -7  969.47  184.21   1
  -3   6   6   90.77   77.14   2
   3  -6  -6  -13.85   29.66   1
   3  -6  -5  639.81  148.11   3
   3  -6  -5  326.79   94.41   4
   3   6  -5  336.62  120.36   2
  -3   6   5  564.67  202.72   2
   3  -6  -5  508.27  118.81   1
  -3  -6   5  371.25  157.60   5
  -3  -6   412132.60  984.60   5
   3   6  -412709.54  908.73   2
  -3   6   413399.50 1065.83   2
   3  -6  -410680.67  725.34   4
   3  -6  -412001.21  769.44   3
   3   6  -3  335.22  122.64   2
   3  -6  -3  526.26  121.91   3
  -3  -6   3  476.62  162.97   5
  -3   6   3  498.70  174.26   2
   3  -6  -3  427.06  102.16   4
  -3  -6   2  231.91  137.19   5
   3   6  -2  122.20   70.89   2
   3  -6  -2  173.85   70.68   3
  -3   6   2  204.07  130.14   2
   3  -6  -2  109.08   70.88   4
  -3  -6   2  248.75  142.41   3
   3  -6  -1 2971.55  373.22   4
  -3  -6   1 3952.91  521.85   5
  -3   6   1 3348.85  481.69   2
   3   6  -1 3564.70  424.31   2
  -3  -6   1 3517.86  478.98   3
   3  -6  -1 3292.67  356.37   3
  -3  -6   0  578.36   84.66   4
  -3   6   0  665.51  202.54   2
  -3  -6   0  632.37  179.36   3
   3   6   0  870.09  200.22   2
   3  -6   0  985.87  218.24   4
  -3  -6   0 1092.47  260.29   5
  -3   6  -1  178.74   91.33   2
  -3  -6  -1  360.06  163.91   3
   3   6   1  288.07  119.11   2
  -3  -6  -1  297.89  156.20   5
   3   6   2 9130.69  814.26   2
  -3   6  -2 8993.04  855.05   2
  -3  -6  -2 9063.51  864.09   5
  -3  -6  -2 9265.91  851.79   3
   3   6   3  290.30  148.35   2
  -3  -6  -3  381.68  156.97   3
  -3  -6  -3  188.74  135.77   5
  -3   6  -3  323.83  133.02   2
   3   6   4  352.81  159.23   2
  -3   6  -4  179.57  128.74   2
  -3  -6  -4  223.05  124.04   5
  -3  -6  -5    7.30   29.75   5
  -3  -6  -5  -18.64   65.71   3
   3   6   5  130.23  155.29   2
  -3   6  -6 1326.29  301.16   1
   3   6   6 1057.14  306.69   2
  -3  -6  -6 1146.84  276.54   3
  -3  -6  -6  763.39  241.12   5
   3   6   7  -16.91   43.27   2
  -3  -6  -7  -48.43   76.50   1
  -3   6  -7   39.73   36.71   1
  -3   6  -8 1272.32  310.15   1
  -3  -6  -8 1176.54  283.24   1
  -3   6  -9   25.13   65.24   1
  -3  -6  -9    0.64   37.93   1
  -3  -6 -10   54.43   55.30   1
  -3   6 -10   49.19   29.76   1
  -3  -6 -11  188.03  103.32   1
  -3   6 -11   -8.18   33.46   1
  -3  -6 -12   83.68   90.11   1
  -3   6 -12  125.45  103.11   1
  -3  -6 -13    0.30   32.95   1
  -3   6 -13  181.59  114.36   1
  -3   6 -14   16.61   25.69   1
  -3  -6 -14   73.20   68.81   1
  -3   7  16  100.15  123.26   2
  -3   7  15  -20.98   51.54   2
  -3   7  14  143.13  110.74   2
  -3   7  13   71.01  112.20   2
  -3   7  12   51.49   86.53   2
  -3  -7  11  -36.63   62.83   5
  -3   7  11  305.20  170.23   2
  -3   7  10   47.45   49.86   2
  -3  -7  10  -81.72   51.66   5
  -3   7   9  243.29  183.70   2
  -3  -7   9  -50.15   24.40   5
  -3  -7   8  591.90  204.29   5
   3  -7  -8  424.37  125.35   1
  -3   7   8  410.74  171.21   2
  -3   7   7   -0.24   40.15   2
  -3  -7   7   45.11   53.20   5
   3  -7  -7   -7.30   30.19   1
  -3  -7   6  168.83  103.09   5
   3   7  -6  154.50  105.89   2
  -3   7   6  212.91   99.02   2
   3  -7  -6  119.76   58.47   1
   3   7  -5 2199.69  328.24   2
  -3  -7   5 2082.50  389.16   5
  -3   7   5 2354.52  431.29   2
   3  -7  -5 1987.06  282.56   3
  -3   7   4   84.54  137.71   2
   3  -7  -4   29.39   19.75   3
   3  -7  -4   57.14   42.73   4
  -3  -7   4    1.73   97.71   5
   3   7  -4  -48.03   71.16   2
   3   7  -3  535.91  173.49   2
   3  -7  -3  256.93   93.35   3
  -3   7   3  382.42  140.65   2
   3  -7  -3  415.97  116.68   4
  -3  -7   3  450.66  169.15   5
   3  -7  -2 1088.83  214.20   3
  -3  -7   2  783.22  239.13   5
   3   7  -2  794.01  193.67   2
   3  -7  -2  704.54  168.18   4
  -3   7   2  923.70  258.93   2
  -3  -7   2  690.50  205.50   3
  -3  -7   1 1200.38  305.22   5
   3  -7  -1 1093.75  226.20   4
   3   7  -1  869.73  208.32   2
  -3   7   1 1006.85  251.09   2
   3  -7  -1  796.05  179.30   3
  -3  -7   1 1004.61  258.31   3
  -3  -7   0  583.85  225.35   5
  -3  -7   0 1226.42  288.15   3
   3   7   0  765.56  208.05   2
   3  -7   0  905.08  214.58   4
  -3   7   0  983.03  252.48   2
  -3  -7  -1 3471.30  505.25   3
  -3   7  -1 3684.68  522.73   2
   3  -7   1 3558.05  463.49   4
  -3  -7  -1 3668.50  576.44   5
   3   7   1 2941.44  428.84   2
  -3  -7  -2   29.31   76.80   3
   3   7   2   39.41   76.99   2
  -3  -7  -2  -40.49  103.44   5
  -3   7  -2   97.92   78.52   2
  -3   7  -3   20.45   78.31   2
  -3  -7  -3   50.29   89.65   3
   3   7   3   84.84   85.22   2
  -3  -7  -3  137.23  124.82   5
  -3   7  -4  -26.68   80.91   2
   3   7   4   -6.10   71.28   2
  -3  -7  -4    9.35   78.30   3
  -3  -7  -4   33.62   64.56   5
   3   7   5  725.72  248.76   2
  -3  -7  -5  741.73  247.21   5
  -3  -7  -5 1180.55  291.57   3
  -3   7  -5  726.26  227.02   2
  -3  -7  -6  425.42  163.97   3
  -3  -7  -6  360.07  183.86   5
   3   7   6  393.74  177.05   2
  -3  -7  -7  484.04  184.16   5
   3   7   7  722.84  279.47   2
  -3  -7  -7  368.83  153.38   1
   3   7   8   -7.47   79.37   2
  -3  -7  -8  -37.16   78.07   1
  -3  -7  -9  -52.24   41.31   1
   3   7   9   -7.81   37.37   2
   3   7  10 -166.09  132.67   2
  -3  -7 -10   17.29   16.85   1
  -3  -7 -11  380.73  151.06   1
   3   7  11  276.20  150.90   2
  -3  -7 -12   -1.30   38.53   1
   3   7  12  -43.20   55.86   2
   3   7  13   11.98   49.24   2
  -3  -7 -13  -41.99   50.52   1
  -3  -7 -14   24.52   36.09   1
  -3   8  15   18.30   89.66   2
  -3   8  14  739.49  264.73   2
  -3   8  13  360.73  218.12   2
  -3   8  12   87.10  129.72   2
  -3  -8  11  -41.27   87.28   5
   3  -8 -11   70.00   89.29   5
  -3  -8  10   49.70  105.77   5
  -3   8  10  242.28  133.48   2
  -3   8   9  137.20  123.29   2
  -3  -8   9   -2.11   51.72   5
  -3   8   8  172.35  105.01   2
  -3  -8   8  140.22  107.72   5
  -3   8   7 1086.78  318.23   2
  -3  -8   7 1107.70  286.08   5
   3   8  -6    2.40   31.01   2
  -3  -8   6  193.18  126.76   5
  -3   8   6  219.70  117.63   2
  -3  -8   5    8.33   42.99   5
   3  -8  -5   25.99   23.70   3
   3   8  -5   95.30   71.05   2
  -3  -8   4  935.51  271.23   5
   3  -8  -4  948.18  198.42   3
  -3   8   4 1262.04  303.04   2
   3   8  -4 1121.59  241.06   2
   3  -8  -3  -38.37   44.89   3
  -3  -8   3  226.88  150.10   5
   3   8  -3  -21.07   26.72   2
  -3   8   3   69.02  110.63   2
  -3  -8   3  -57.78  114.55   3
   3  -8  -2   94.88   65.01   3
   3  -8  -2  188.21   89.96   4
  -3  -8   2  163.63  121.89   3
  -3  -8   2  170.99  147.93   5
  -3   8   2   80.49   59.17   2
   3   8  -2  182.14  106.46   2
   3   8  -1 3555.60  465.56   2
  -3   8   1 3986.66  556.89   2
   3  -8  -1 3877.25  452.49   4
  -3  -8   1 4566.85  627.39   5
  -3  -8   1 4401.13  579.79   3
   3  -8  -1 3824.90  450.78   3
  -3   8   0  460.58  185.57   2
  -3  -8   0  229.00  157.94   5
  -3  -8   0  317.95  123.04   3
   3   8   0  292.07  125.75   2
   3  -8   0  551.32  172.90   4
   3  -8   0  435.48  144.75   3
  -3  -8  -1  -33.28   59.61   3
  -3   8  -1  -35.24   53.69   2
  -3  -8  -1   15.98   74.25   5
   3  -8   1  -65.96   84.93   4
   3   8   1  -22.54   31.74   2
  -3  -8  -2  541.44  192.72   3
   3   8   2  404.53  152.56   2
   3  -8   2  367.10  146.69   4
  -3  -8  -2  409.68  177.47   5
  -3   8  -2  536.67  199.32   2
  -3  -8  -3  246.93  147.43   3
  -3  -8  -3   72.06   77.70   5
  -3   8  -3   84.48  121.30   2
   3   8   3  111.53   31.86   2
  -3  -8  -4   74.55  123.04   5
  -3  -8  -4  -14.98   48.81   3
   3   8   4   -6.32   46.29   2
  -3   8  -4  -60.31   77.44   2
  -3   8  -5  771.77  229.12   2
   3   8   5 1101.79  305.08   2
  -3  -8  -5  728.43  268.11   5
  -3  -8  -5 1416.16  320.98   3
  -3  -8  -6   36.36   30.08   3
   3   8   6  122.27  111.37   2
  -3  -8  -6    8.35   22.17   5
   3   8   7  212.76  165.66   2
  -3  -8  -7  -24.67  101.63   5
  -3  -8  -7   49.95   85.64   1
  -3  -8  -8   74.53   67.44   1
   3   8   8    9.96   75.99   2
   3   8   9  126.17  158.29   2
  -3  -8  -9  162.72  113.37   1
   3   8  10  -81.51  122.74   2
  -3  -8 -10   30.11   61.27   1
   3   8  11  146.30  126.64   2
  -3  -8 -11   40.06   53.30   1
  -3  -8 -12  -74.73   72.59   1
   3   8  12  -17.83   25.56   2
  -3   9  13  -21.71   71.83   2
  -3   9  12  -80.52   68.39   2
   3  -9 -11   22.44  116.36   5
  -3   9  11  196.11  144.18   2
  -3  -9  11  -35.62   73.69   5
  -3   9  10   73.72   63.02   2
   3  -9 -10   39.31  107.89   5
  -3  -9  10   31.41   13.46   5
  -3   9   9  131.02  122.22   2
  -3  -9   9  -47.36   98.61   5
  -3  -9   8  650.07  242.94   5
  -3   9   8  591.20  239.90   2
  -3  -9   7   58.14   97.52   5
  -3   9   7   39.77   71.54   2
   3   9  -6  118.17   87.48   2
  -3   9   6  134.63  107.24   2
  -3  -9   6  126.07  106.43   5
  -3  -9   5  309.97  173.28   5
   3   9  -5  117.50   82.69   2
  -3   9   5  364.43  168.71   2
  -3  -9   4  -20.01   86.19   5
  -3   9   4   33.02   86.85   2
   3   9  -4  -64.82   57.17   2
  -3  -9   4   10.11  101.47   3
   3   9  -3  163.63   99.61   2
  -3  -9   3   -2.27   76.88   3
  -3  -9   3  186.16   92.45   5
  -3   9   3  208.44  111.19   2
  -3  -9   2 1166.27  317.79   5
  -3   9   2  974.52  266.77   2
  -3  -9   2 1162.18  297.62   3
   3   9  -2  988.48  227.33   2
  -3  -9   1  -27.26   34.01   3
   3   9  -1   90.54   84.97   2
  -3  -9   1   86.45  163.20   5
  -3   9   1   19.56   86.45   2
  -3  -9   0  288.74  146.56   3
  -3  -9   0  189.12  119.95   5
  -3   9   0  199.62   92.08   2
   3   9   0   53.50   40.03   2
  -3  -9  -1  -57.13   62.14   3
  -3   9  -1  -28.52   82.10   2
  -3  -9  -1  -42.75   45.15   5
   3  -9   1  -25.26   64.76   4
   3   9   1  -82.15   40.57   2
  -3  -9  -2  491.72  174.88   3
  -3   9  -2  401.30  181.18   2
  -3  -9  -2  608.73  253.83   5
   3  -9   2  432.04  196.18   4
   3   9   2  349.16  149.00   2
  -3  -9  -3  183.67  125.87   5
  -3   9  -3   72.73   27.15   2
  -3  -9  -3  258.63  143.59   3
   3   9   3  266.92  151.97   2
   3  -9   3  307.33  170.15   4
   3   9   4  411.51  182.12   2
  -3  -9  -4  560.65  227.26   5
  -3   9  -4  383.07  162.94   2
  -3  -9  -4  311.48  164.39   3
  -3  -9  -5   58.88   74.49   5
  -3  -9  -5  -39.57   78.45   3
   3   9   5  -59.02   37.05   2
  -3   9  -5   22.36   51.47   2
  -3  -9  -6   86.15  110.67   5
  -3  -9  -6   57.50   94.88   3
   3   9   6   33.43   60.96   2
   3   9   7    2.92  101.59   2
  -3  -9  -7   28.74   65.57   5
  -3  -9  -7  -90.32   97.67   1
  -3  -9  -7  -33.52   17.48   3
  -3  -9  -8  240.65  140.78   1
   3   9   8   58.51   63.45   2
   3   9   9   41.87   70.85   2
  -3  -9  -9   66.13   69.87   1
   3   9  10  -75.78   45.07   2
   3   9  11   54.11  106.68   2
  -3  10  12   45.97   55.98   2
  -3  10  11   32.82   59.09   2
  -3 -10  10  -21.52   83.79   5
  -3  10  10  145.35   99.31   2
   3 -10 -10  -45.81   67.37   5
  -3  10   9  170.58  124.67   2
  -3 -10   9   29.46   15.30   5
  -3  10   8  -35.20   73.14   2
  -3 -10   8 -131.44  105.24   5
  -3 -10   7  291.79  184.30   5
  -3  10   7   69.25   87.89   2
  -3 -10   6  -87.83   77.08   5
  -3  10   6   -7.52   56.90   2
  -3 -10   5  113.18   79.52   5
  -3 -10   5  -35.59   56.99   3
  -3  10   5   15.90   70.49   2
  -3  10   4  558.51  217.95   2
  -3 -10   4  870.63  290.39   5
  -3 -10   4  557.09  220.42   3
   3  10  -3   24.15   29.57   2
  -3 -10   3  122.49  139.60   5
  -3  10   3  124.43  100.83   2
  -3 -10   3  131.99  101.27   3
   3  10  -2   20.39   52.51   2
  -3 -10   2   63.59   82.12   5
  -3 -10   2  -20.28   85.08   3
  -3  10   2  -29.59   60.83   2
  -3 -10   1  372.66  166.58   3
  -3 -10   1  529.84  255.65   5
  -3  10   1  179.33  126.41   2
   3  10  -1  229.65  107.52   2
  -3 -10   0  -64.14   78.69   3
  -3 -10   0  113.28   77.95   5
  -3  10   0  -48.71   35.66   2
   3  10   0  -15.75   45.49   2
  -3 -10  -1  -83.43   55.67   3
  -3  10  -1  -22.46   64.56   2
  -3 -10  -1  -24.30   74.28   5
   3  10   1 -138.34   91.15   2
  -3 -10  -2  623.84  215.74   3
  -3 -10  -2  887.27  301.85   5
  -3  10  -2  540.80  198.23   2
   3  10   2  657.93  221.45   2
   3  10   3   14.97   18.99   2
  -3 -10  -3   23.40   15.91   3
  -3 -10  -3   70.43   85.96   5
  -3  10  -3  -16.69   41.61   2
  -3  10  -4  -50.33   74.92   2
   3  10   4   24.56   52.81   2
   3 -10   4   93.16   98.14   4
  -3 -10  -4   59.79   62.72   5
  -3 -10  -4   67.76   65.60   3
   3  10   5   33.48   32.50   2
  -3 -10  -5   58.87   85.02   3
  -3  10  -5    3.80   23.14   2
  -3 -10  -5 -107.60   81.03   5
   3 -10   5  110.52  109.02   4
  -3 -10  -6  143.07   98.17   3
  -3 -10  -6   -1.25   78.07   5
   3  10   6  115.92  100.76   2
  -3 -10  -7   53.14  105.69   5
   3  10   7    3.93   19.09   2
   3 -10   8  144.27  205.11   5
   3  10   8  150.59  133.01   2
   3  10   9  -56.03  108.02   2
   3  10  10   -1.44   26.56   2
  -3 -11  10   28.84   41.37   5
   3 -11 -10  103.30  159.25   5
  -3  11  10   17.06   38.48   2
   3 -11  -9  -43.09  146.99   5
  -3  11   9  -11.82   56.46   2
  -3 -11   9  -62.27   74.82   5
  -3  11   8  -39.59   49.80   2
  -3 -11   8  -32.54   54.94   5
   3 -11  -8 -126.01  175.93   5
  -3  11   7 -118.68   99.19   2
  -3 -11   7  -56.69   73.79   5
  -3 -11   6   19.71   22.90   3
  -3 -11   6   20.13   65.57   5
  -3  11   6   19.87   54.38   2
  -3 -11   5   -8.32   57.24   5
  -3 -11   5   89.18   24.64   3
  -3 -11   4  -13.18   82.01   5
  -3  11   4  -24.90   65.10   2
  -3 -11   4   45.70   88.90   3
  -3 -11   3   74.66   55.02   3
  -3  11   3   33.93   21.66   2
  -3 -11   2   36.70   93.01   5
  -3  11   2  -31.31   78.48   2
  -3 -11   2    1.48   12.99   3
  -3  11   1  147.58   82.18   2
  -3 -11   1  172.63  146.95   5
  -3 -11   1  191.22  125.54   3
  -3 -11   0  179.03  124.03   3
  -3 -11   0  111.42  111.76   5
  -3  11   0  101.21  114.63   2
  -3  11  -1  176.75  114.83   2
  -3 -11  -1  199.26  116.95   3
  -3 -11  -1  103.96   78.58   5
  -3 -11  -2  -31.17   57.78   5
  -3  11  -2    4.81   13.27   2
  -3 -11  -2   48.88   63.24   3
  -3 -11  -3  -11.47  100.95   5
  -3 -11  -3  -37.02   92.50   3
  -3  11  -3   21.10   68.36   2
   3  11   3   54.40   74.59   2
  -3 -11  -4  -85.60   76.12   3
  -3  11  -4   59.15   52.72   2
  -3 -11  -4  -15.30  103.61   5
   3  11   4   69.00   54.00   2
  -3 -11  -5   22.87   65.86   5
  -3  11  -5   51.16   70.55   2
   3  11   5  140.13   99.20   2
  -3 -11  -6   46.45   56.90   5
   3  11   6  -10.94   74.49   2
   3 -11   7   89.46   96.55   5
  -3 -11  -7  -50.15   60.08   5
   3  11   7  -26.11   58.51   2
   3  11   8   -2.82   33.03   2
  -3 -12   8   13.85   77.15   5
  -3 -12   7   28.13  146.40   5
  -3  12   7    6.25   47.89   2
   3 -12  -7  240.24  215.44   5
  -3 -12   6   -1.14   32.66   5
   3 -12  -6  -73.26  240.80   5
  -3  12   6   86.54   78.28   2
  -3 -12   5   -3.83  134.53   5
  -3  12   5    7.29   59.45   2
  -3 -12   4  213.34  160.87   5
  -3  12   4  -20.27   73.10   2
  -3 -12   3  -33.55   89.59   5
  -3  12   3    6.24   48.10   2
  -3  12   2   48.88   34.22   2
  -3 -12   2   89.32  138.97   5
  -3  12   1  -36.07   70.86   2
  -3 -12   1 -179.12  145.98   5
  -3 -12   0 -104.79  152.45   5
  -3  12   0   21.43   40.94   2
  -3 -12  -1   74.83   91.96   5
  -3  12  -1    7.19   29.31   2
  -3  12  -2  -23.01   53.45   2
  -3 -12  -2 -111.25  114.95   5
  -3  12  -3   58.44   60.50   2
   3 -12   3  530.65  495.01   5
  -3 -12  -3   78.18  128.19   5
   3 -12   4 -291.26  295.10   5
  -3  12  -4    8.38   30.55   2
   3 -12   5  -10.79   98.82   5
   4   0 -19   -8.94   55.35   1
   4   0 -18   30.59   52.07   1
   4   0 -17   20.94   68.69   1
   4   0 -16    9.44   43.33   1
   4   0 -15   17.97   84.58   1
   4   0 -14 1123.38  265.93   1
   4   0 -13  -57.36   53.90   1
   4   0 -12  340.95  125.86   1
   4   0 -11  -11.71   59.48   6
   4   0 -11   91.12   76.25   1
   4   0 -10  674.46  182.86   6
   4   0 -10  436.63  156.32   1
   4   0  -9   86.98   93.00   1
   4   0  -9  101.87   80.07   6
   4   0  -813691.49  957.69   1
   4   0  -812390.07  896.04   6
   4   0  -7  -38.53   42.80   1
   4   0  -7  -44.97   50.68   6
   4   0  -6 1335.60  241.70   4
   4   0  -6 1415.27  240.65   1
   4   0  -5  -55.09   79.78   4
   4   0  -4   95.60   44.14   4
  -4   0   4  186.23   65.87   2
   4   0  -3   33.28    3.50   2
  -4   0   3   12.75   43.95   2
   4   0  -3   16.01   35.07   4
   4   0  -216347.35  897.15   2
  -4   0   218448.93  923.88   2
   4   0  -219710.11 1043.05   4
  -4   0   218682.93  980.73   3
   4   0  -1   24.29   44.84   2
  -4   0   1   -1.99   52.85   3
   4   0  -1   10.09   38.25   4
  -4   0   1   17.74   11.91   2
  -4   0   025123.17 1304.28   3
   4   0   025342.34 1345.08   4
  -4   0  -1   75.56   42.71   3
   4   0   1   82.22   43.42   4
  -4   0  -2  937.22  196.88   1
  -4   0  -3  -63.30   88.61   1
  -4   0  -4  327.80  121.11   1
  -4   0  -5  128.91  112.23   1
  -4   0  -6 6938.40  674.72   1
  -4   0  -7   -6.88   14.39   1
  -4   0  -8   86.41   35.54   1
  -4   0  -9  -44.66   54.13   1
  -4   0 -10  -21.27   64.23   1
  -4   0 -11    8.96   27.49   1
  -4   0 -12  429.30  165.57   1
  -4   0 -13   29.74   58.37   1
  -4   0 -14   14.45    5.01   1
  -4   0 -15   -6.77   14.19   1
   4  -1 -20  -14.83   24.26   1
   4  -1 -19   -3.44   28.61   1
   4   1 -19   23.11   48.20   1
   4  -1 -18   45.18   45.72   1
   4   1 -18   41.03   71.56   1
   4   1 -17  115.02   91.90   1
   4  -1 -17    5.40   50.10   1
   4   1 -16  210.75  120.89   1
   4  -1 -16   21.55   64.40   1
   4   1 -15  800.11  234.44   1
   4  -1 -15  986.68  247.04   1
   4   1 -14   35.06   71.87   1
   4  -1 -14   69.34   72.77   1
   4   1 -13 -117.68   84.21   1
   4  -1 -13    6.14   29.28   1
   4   1 -12 3307.89  462.41   1
   4  -1 -12 3500.40  465.49   1
   4  -1 -11  763.94  220.28   1
   4   1 -11  501.21  182.89   1
   4  -1 -11  616.68  176.27   6
   4  -1 -10  948.46  222.37   6
   4  -1 -10 1092.30  240.47   1
   4   1 -10  835.58  209.68   6
   4   1 -10 1259.38  263.50   1
   4  -1  -915839.81 1045.46   6
   4   1  -915828.38 1136.98   1
   4  -1  -916517.89 1090.69   1
   4   1  -915600.06 1071.43   6
   4  -1  -8 5645.43  526.95   6
   4  -1  -8 6244.10  561.07   1
   4   1  -8 5293.09  593.71   1
   4   1  -8 5661.49  546.49   6
   4   1  -7  -21.17   45.42   1
   4  -1  -7  299.65  142.46   4
   4  -1  -7  132.29   79.00   1
   4   1  -7  263.13  105.16   6
   4  -1  -617017.88 1056.32   4
   4  -1  -616395.33 1004.44   1
   4   1  -615072.50  999.15   6
  -4   1   511896.37  808.55   2
   4   1  -513572.96  876.46   4
   4  -1  -512955.01  849.98   4
   4  -1  -512315.90  828.23   1
   4   1  -512166.04  836.25   6
   4   1  -4  924.98  160.51   4
   4  -1  -4 1159.17  197.63   4
  -4   1   4  900.35  185.10   2
  -4   1   4  711.67  136.71   1
   4   1  -341939.88 2030.00   4
  -4   1   341312.43 2056.85   2
   4  -1  -342763.19 2098.87   4
   4  -1  -236760.53 1764.66   4
   4   1  -236072.16 1706.80   4
  -4   1   234235.30 1712.25   2
  -4   1   233494.54 1572.70   3
   4  -1  -1   38.02   23.74   3
  -4   1   1    9.76   24.33   3
   4   1  -1   27.74   24.62   4
   4  -1  -1  104.44   54.24   4
  -4   1   1   12.79    1.95   2
  -4  -1   1   -6.05   47.71   3
   4  -1   025039.26 1407.06   4
  -4   1   028456.65 1388.52   1
  -4   1   027854.67 1456.63   2
  -4  -1   027580.75 1436.64   3
   4   1   023598.44 1301.14   4
  -4   1  -127498.64 1499.46   1
   4  -1   128632.70 1527.37   4
   4   1   126938.20 1433.79   4
  -4  -1  -130332.07 1533.30   3
  -4  -1  -2  589.18  145.38   3
   4   1   2  467.86  119.28   4
  -4   1  -2  393.99  128.00   1
  -4   1  -311084.07  820.16   1
  -4  -1  -312058.64  888.76   1
  -4   1  -413039.19  958.67   1
  -4  -1  -413900.64 1008.40   1
  -4   1  -5  111.62  110.87   1
  -4  -1  -5  -33.89  101.51   1
  -4   1  -6 1495.36  282.95   1
  -4  -1  -6 1403.78  292.08   1
  -4   1  -7 4595.19  543.54   1
  -4  -1  -7 3962.55  503.01   1
  -4   1  -8   25.70   35.67   1
  -4  -1  -8   23.38   20.11   1
  -4   1  -9   67.94   32.70   1
  -4  -1  -9  115.40   93.84   1
  -4  -1 -10 1321.67  306.44   1
  -4   1 -10 1285.85  285.68   1
  -4  -1 -11  -27.21   92.54   1
  -4   1 -11   -6.37   64.67   1
  -4  -1 -12  -30.09   40.35   1
  -4   1 -12   65.10   72.37   1
  -4  -1 -13  328.42  135.37   1
  -4   1 -13  455.26  171.92   1
  -4   1 -14   59.05   55.43   1
  -4  -1 -14  149.70   95.16   1
  -4   1 -15  104.24   80.51   1
  -4  -1 -15   -1.57   14.98   1
   4  -2 -20  -12.46   26.12   1
   4  -2 -19  -44.64   50.17   1
   4   2 -19    8.72   32.31   1
   4   2 -18  176.18  102.24   1
   4  -2 -18   18.47   22.07   1
   4   2 -17  113.42   91.69   1
   4  -2 -17  152.28   91.08   1
   4  -2 -16  -48.03   60.22   1
   4   2 -16   18.27   59.65   1
   4   2 -15  120.74   49.52   1
   4  -2 -15   45.99   71.57   1
   4  -2 -14  -14.77   53.82   1
   4   2 -14  -75.73   84.71   1
   4  -2 -13   93.91   72.57   1
   4   2 -13  194.48  108.24   1
   4  -2 -12  -44.76   47.12   6
   4   2 -12 -108.78   48.51   1
   4  -2 -12  -54.11   67.93   1
   4  -2 -11 4303.94  471.08   6
   4  -2 -11 4587.47  510.79   1
   4   2 -11 3965.40  526.67   1
   4  -2 -10  266.73  100.35   6
   4  -2 -10  215.11   98.67   1
   4   2 -10  145.74  124.67   1
   4  -2  -9  592.09  164.16   1
   4   2  -9  336.18  149.87   1
   4  -2  -9  351.11  115.07   6
   4   2  -8   22.49   86.92   6
   4  -2  -8   65.67   55.72   1
   4  -2  -7  863.95  203.85   4
   4  -2  -7  821.39  160.97   1
  -4   2   7  682.20  193.26   2
   4   2  -7  781.24  192.09   6
  -4   2   6  620.21  178.49   2
   4   2  -6  538.72  148.13   6
   4  -2  -6  638.18  135.67   1
   4  -2  -6  626.14  163.33   4
   4   2  -516205.81  984.19   6
  -4   2   515844.88 1009.84   2
  -4   2   515488.54  863.96   1
   4  -2  -517889.44  893.57   1
  -4  -2   516443.48 1067.31   2
   4  -2  -515229.47  956.15   4
  -4   2   4  228.71   53.88   1
   4   2  -4  206.36   86.21   6
  -4  -2   4  190.86   58.09   2
   4  -2  -4  188.56   88.21   4
  -4   2   4  190.41  107.38   2
   4   2  -4  293.37  120.94   4
   4  -2  -318021.54 1043.06   4
   4   2  -316875.61 1016.12   6
  -4   2   318735.67 1107.12   2
   4   2  -316438.88  980.99   4
  -4   2   2  164.73   93.48   2
   4   2  -2  157.47   52.23   4
   4  -2  -2  200.06  102.63   4
  -4   2   1  -46.36   87.79   2
   4  -2  -1    1.28   15.61   3
   4   2  -1   44.92   33.58   4
   4  -2  -1   87.82   34.06   4
  -4  -2   1    3.29   42.42   3
  -4   2   1   67.82   32.91   1
  -4  -2   0  757.58  185.37   3
  -4   2   0  766.48  139.26   1
   4  -2   0  803.42  129.43   3
  -4   2   0 1048.26  199.16   2
   4   2   0 1013.26  154.40   4
   4  -2   0 1091.87  200.74   4
  -4   2  -110527.84  799.60   2
  -4   2  -110672.18  718.18   1
  -4  -2  -112265.62  828.32   3
   4   2   110203.93  638.31   4
  -4   2  -2 1268.99  208.81   1
  -4  -2  -2 1161.49  240.96   3
   4   2   2 1015.92  161.85   4
  -4   2  -327817.17 1580.45   1
   4   2   327939.91 1493.14   4
  -4  -2  -328852.52 1621.18   3
  -4  -2  -4  261.35  136.87   1
  -4   2  -4  152.75   67.44   1
  -4   2  -5  218.85  117.30   1
  -4  -2  -5  210.49  103.86   1
  -4   2  -6  626.24  184.68   1
  -4  -2  -6  960.37  248.21   1
  -4   2  -7   19.70   62.78   1
  -4  -2  -7   -4.31   56.06   1
  -4  -2  -8  290.54  142.51   1
  -4   2  -8  187.72   98.33   1
  -4  -2  -9 1886.99  352.79   1
  -4   2  -9 1771.60  346.06   1
  -4  -2 -10  -65.52   38.79   1
  -4   2 -10  -94.33   89.74   1
  -4  -2 -11   29.43   22.19   1
  -4   2 -11   55.13   23.32   1
  -4   2 -12   15.76   23.67   1
  -4  -2 -12  158.52  116.00   1
  -4  -2 -13   67.53   95.98   1
  -4   2 -13   22.97   55.85   1
  -4   2 -14   34.55   58.89   1
  -4  -2 -14   79.91   93.23   1
  -4   2 -15   15.38   35.90   1
  -4  -2 -15  129.00   76.04   1
   4  -3 -20  -23.53   35.26   1
   4   3 -19   95.40   80.50   1
   4  -3 -19   29.29   52.53   1
   4  -3 -18   66.47   51.93   1
   4   3 -18   99.64  109.09   1
   4   3 -17  -83.27   99.83   1
   4  -3 -17  -26.86   43.33   1
   4  -3 -16   -4.31   35.87   1
   4   3 -16   65.43   84.83   1
   4  -3 -15  376.65  150.83   1
   4   3 -15  404.97  140.77   1
   4  -3 -14  231.22  107.67   1
   4   3 -14   52.67   47.80   1
   4  -3 -13   -5.21   23.58   1
   4   3 -13   -5.15   44.83   1
   4  -3 -12 2717.51  360.81   6
   4  -3 -12 2702.02  390.89   1
   4   3 -12 2344.97  409.10   1
   4  -3 -11  122.58   66.64   6
   4  -3 -11  206.10  100.06   1
   4   3 -11  170.32  125.77   1
   4  -3 -10   51.06   60.88   6
   4  -3 -10   18.85   18.83   1
   4  -3  -9 4301.51  460.75   1
   4  -3  -9 5032.95  477.19   6
  -4   3   8 6334.88  657.05   2
   4  -3  -8 4739.44  469.90   1
   4  -3  -7  342.67  115.97   4
  -4   3   7  195.27  129.94   2
   4  -3  -7  434.75  125.21   1
   4   3  -621048.39 1300.00   6
  -4   3   624677.51 1411.15   2
   4  -3  -625145.04 1328.98   4
   4  -3  -618564.30 1121.58   1
  -4   3   5 2590.08  378.61   2
  -4  -3   5 2552.57  294.22   2
   4  -3  -5 3114.29  351.65   4
   4   3  -5 2770.98  351.54   6
   4  -3  -5 3071.56  252.28   1
  -4   3   4   50.07   27.11   3
   4  -3  -4   83.62   57.42   4
  -4  -3   4   17.39    9.99   2
  -4   3   4   -6.35   72.16   2
   4   3  -4   82.40   63.14   6
   4  -3  -310902.32  737.92   4
  -4  -3   3 8077.65  586.67   2
  -4   3   311207.38  846.48   2
   4   3  -311816.53  591.43   2
   4   3  -310868.73  733.16   6
  -4   3   221768.55 1319.33   2
   4   3  -219553.03 1035.18   2
   4  -3  -221231.29 1188.15   4
   4   3  -220876.74 1097.47   4
   4   3  -220855.48 1138.90   6
  -4   3   1  446.85   91.42   1
   4   3  -1  582.77  115.53   6
   4   3  -1  543.44  108.35   2
   4   3  -1  484.66  103.59   4
   4  -3  -1  578.64  147.30   4
   4  -3  -1  332.30   70.05   1
  -4   3   1  468.86  117.50   2
  -4  -3   1  401.55  139.19   3
  -4   3   014926.07 1096.97   2
  -4   3   016592.09  959.09   1
   4   3   018122.46  948.83   4
   4  -3   017878.32 1077.97   4
  -4  -3   018700.57 1177.23   3
   4   3   112328.36  700.20   4
  -4   3  -112323.90  900.08   2
  -4   3  -111328.50  775.69   1
  -4  -3  -111611.13  895.35   3
  -4  -3  -2   -8.96   30.67   3
   4   3   2   65.00   52.42   4
  -4   3  -2   34.02   41.43   1
  -4   3  -2   43.28   61.26   2
  -4  -3  -3 2842.30  395.43   3
  -4   3  -3 2775.78  355.74   1
   4   3   3 2353.83  253.66   4
   4   3   412078.94  763.43   4
  -4   3  -412267.77  915.34   1
  -4  -3  -412264.49  955.81   3
  -4   3  -5  119.44   57.49   1
  -4  -3  -5  134.46  131.39   1
   4   3   5   44.20   25.32   4
  -4  -3  -6  872.28  220.18   1
  -4   3  -6  758.33  206.01   1
  -4  -3  -7 1811.59  352.13   1
  -4   3  -7 1901.52  341.71   1
  -4   3  -8   53.01   74.93   1
  -4  -3  -8  230.32  132.60   1
  -4   3  -9  282.00  128.29   1
  -4  -3  -9  234.26  136.27   1
  -4  -3 -10  769.00  225.04   1
  -4   3 -10 1027.60  256.06   1
  -4   3 -11  127.84  125.93   1
  -4  -3 -11   19.54   69.13   1
  -4  -3 -12  -58.48   69.99   1
  -4   3 -12   82.17   68.37   1
  -4   3 -13   56.26   49.06   1
  -4  -3 -13  177.51   95.27   1
  -4  -3 -14   62.15   62.22   1
  -4   3 -14   82.49   75.55   1
  -4  -3 -15  -36.13   58.97   1
  -4   3 -15   18.28   41.55   1
   4  -4 -18  147.16   92.60   1
   4  -4 -17    4.32   33.39   1
   4  -4 -16  103.50   78.86   1
   4  -4 -15   10.46   35.72   1
   4  -4 -14  553.59  169.92   1
   4  -4 -13    5.64   29.97   1
  -4   4  12 -104.78  147.61   2
   4  -4 -12   67.27   63.99   6
   4  -4 -12   13.69   27.37   1
   4  -4 -11  386.96  131.47   6
   4  -4 -11  405.43  145.47   1
  -4   4  11  437.84  179.80   2
  -4   4  10  693.96  245.34   2
   4  -4 -10  530.21  136.00   6
   4  -4 -10  393.86  130.17   1
   4  -4  -9   43.72   26.37   1
  -4   4   9   90.89   71.91   2
  -4   4   8 7852.67  793.78   2
   4  -4  -8 7175.42  665.23   4
   4  -4  -8 7768.88  596.57   1
   4  -4  -7   14.18   25.07   4
  -4   4   7   35.33   62.66   2
   4  -4  -7   -0.53   20.67   1
  -4   4   6 3638.97  488.03   2
   4  -4  -6 4242.14  327.37   1
   4  -4  -6 3172.31  364.43   4
   4  -4  -5  321.64   69.40   1
  -4  -4   5  493.98  214.48   5
  -4   4   5  254.97  126.25   2
   4  -4  -5  272.46   89.22   4
  -4  -4   4  696.23  301.79   5
  -4   4   4 1528.25  297.14   2
   4   4  -4 1300.95  188.35   2
   4  -4  -4 1625.28  232.07   4
   4   4  -3  -25.82   23.96   6
   4  -4  -3   -3.81   16.03   3
   4  -4  -3  -12.52   27.99   4
  -4   4   3   56.56   52.21   2
  -4  -4   3    0.08   43.60   5
   4   4  -3    8.82   11.40   2
   4  -4  -2 9416.47  689.49   4
   4   4  -2 9370.03  617.90   2
   4  -4  -2 8221.38  459.27   1
   4   4  -2 9788.30  671.91   6
  -4   4   210104.63  834.88   2
  -4  -4   2 9435.14  814.42   5
  -4  -4   210026.74  796.73   3
   4  -4  -2 8684.58  477.20   3
   4  -4  -1  537.56  106.28   1
  -4  -4   1  537.91  211.40   5
   4   4  -1  917.92  152.60   6
   4   4  -1  575.85  132.22   2
   4  -4  -1  738.75  160.52   4
  -4   4   1  951.26  225.97   2
  -4  -4   1  910.54  199.55   3
  -4  -4   0 6735.08  489.14   4
   4   4   0 8393.72  510.41   4
   4   4   0 9248.48  666.43   2
  -4   4   0 9612.92  638.81   1
   4  -4   0 9883.44  732.49   4
  -4  -4   0 9479.73  788.16   3
  -4   4   0 9681.47  799.97   2
  -4  -4   0 9394.68  821.03   5
   4   4   0 9454.10  582.82   6
  -4   4  -1  -31.26   69.35   2
  -4  -4  -1   47.46   52.02   3
  -4   4  -1  -21.82   17.17   1
   4   4   1   -6.90   44.64   2
   4   4   1    6.03   16.60   6
  -4  -4  -1  -16.95   69.43   5
   4   4   1    5.87   14.72   4
  -4   4  -2  301.55  122.23   2
  -4  -4  -2  332.37  160.79   3
  -4   4  -2  261.47   99.84   1
   4   4   2  253.86   66.75   4
  -4  -4  -3 1300.73  281.58   3
  -4   4  -3 1232.86  253.19   1
   4   4   3 1244.13  158.24   4
  -4   4  -3 1333.83  289.22   2
  -4   4  -4   13.59   71.47   1
  -4  -4  -4  -72.49   61.97   3
   4   4   4   59.21   39.31   4
  -4  -4  -5  303.84  141.57   3
   4   4   5  301.66   85.72   4
  -4   4  -5  202.05  110.78   1
   4   4   6 5181.71  449.51   4
  -4   4  -6 5875.84  626.49   1
  -4  -4  -6 7439.33  740.15   1
  -4   4  -7  749.55  215.46   1
  -4  -4  -7  613.69  205.12   1
   4   4   7  724.35  159.69   4
  -4  -4  -8  150.91  119.29   1
  -4   4  -8  224.08  132.20   1
   4   4   8    2.87   43.78   4
  -4   4  -9  156.25  106.64   1
  -4  -4  -9   84.03   73.35   1
  -4  -4 -10  -39.21   69.99   1
  -4   4 -10   47.58   60.10   1
  -4  -4 -11  -45.22   39.11   1
  -4   4 -11   34.30   29.61   1
  -4  -4 -12  451.88  172.78   1
  -4   4 -12  241.39  120.15   1
  -4  -4 -13  116.59   96.65   1
  -4   4 -13   23.22   13.85   1
  -4  -4 -14   18.56   43.91   1
  -4   4 -14  -53.28   82.76   1
  -4   5  18 -233.85  158.95   2
  -4   5  17  133.17  130.71   2
  -4   5  16 -140.34  145.16   2
   4  -5 -15  234.37  110.49   1
  -4   5  15  336.09  187.35   2
  -4   5  14  118.19  123.08   2
   4  -5 -14  -24.35   32.85   1
  -4   5  13   58.48  101.55   2
   4  -5 -13  149.15   87.92   1
  -4   5  12  556.38  211.88   2
   4  -5 -12  305.83  113.23   1
  -4   5  11  578.74  203.91   2
   4  -5 -11  432.38  139.80   1
   4  -5 -10    6.05   44.23   6
  -4   5  10   16.20   86.56   2
   4  -5 -10   54.45   43.88   1
  -4   5   9 4858.99  642.91   2
   4  -5  -9 4714.87  461.46   1
   4  -5  -8  608.85  159.40   4
  -4  -5   8    0.66   52.50   5
  -4   5   8  482.65  206.95   2
   4  -5  -8  534.98  133.07   1
  -4  -5   7   25.43   52.50   5
   4  -5  -7  161.10   71.09   1
  -4   5   7  331.27  166.27   2
   4  -5  -7  360.35  117.05   4
  -4  -5   6 3283.45  458.04   5
   4  -5  -6 3488.66  369.33   4
  -4   5   6 2597.97  429.52   2
   4  -5  -6 2852.98  278.78   1
  -4   5   5 9337.77  837.74   2
   4  -5  -5 9341.87  659.64   4
   4  -5  -5 8122.99  503.51   1
   4   5  -5 9406.54  667.63   2
  -4  -5   5 8274.38  784.24   5
   4  -5  -4  401.79   90.86   3
  -4  -5   4  139.94  106.61   5
   4   5  -4  322.84  109.82   2
   4  -5  -4  322.51  100.71   4
  -4   5   4  244.02  124.43   2
   4  -5  -4  267.61   55.38   1
   4  -5  -3 7059.85  436.31   1
   4   5  -3 7336.92  570.49   2
  -4   5   3 9398.91  829.48   2
  -4  -5   3 6352.35  691.87   5
   4  -5  -3 8482.29  628.15   4
   4  -5  -3 6868.25  441.06   3
   4  -5  -2 2156.27  312.03   4
  -4  -5   2 1612.40  320.88   5
   4   5  -2 1785.03  252.69   2
  -4   5   2 2154.91  371.51   2
   4  -5  -2 1783.44  198.48   1
   4  -5  -2 1868.82  201.40   3
  -4  -5   2 2131.46  353.68   3
  -4  -5   1   25.01   48.59   5
   4  -5  -1    9.10   47.53   4
   4   5  -1  -21.31   24.89   2
  -4   5   1   23.85   63.01   2
  -4  -5   1   78.74   64.83   3
  -4  -5   0 1963.40  343.06   3
  -4   5   0 1375.69  286.84   2
  -4  -5   0 2036.09  362.52   5
  -4  -5   0 1154.05  136.07   4
   4   5   0 1752.51  266.39   2
   4  -5   0 2025.22  316.96   4
   4  -5   113768.03  967.56   4
  -4   5  -113131.48 1058.10   2
   4   5   113716.27  963.14   2
  -4  -5  -112716.43 1050.52   5
  -4  -5  -111361.76 1003.81   3
  -4  -5  -2  280.46  133.75   3
   4   5   2  466.17  168.89   2
  -4   5  -2  526.91  194.02   2
  -4  -5  -2  466.91  162.44   5
  -4   5  -2  374.10  142.86   1
  -4   5  -3 4321.40  537.11   2
  -4  -5  -3 4428.56  542.55   5
   4   5   3 3710.17  531.87   2
  -4   5  -3 4918.13  540.37   1
  -4  -5  -3 4898.61  579.28   3
   4   5   4 2147.23  174.25   4
  -4  -5  -4 2267.81  393.95   3
  -4   5  -4 2408.55  373.54   1
  -4  -5  -5  115.45  108.50   3
  -4   5  -5   20.54   66.59   1
  -4  -5  -6  103.04   70.97   1
  -4   5  -6  149.55   66.06   1
  -4  -5  -6   35.49    8.47   3
  -4   5  -7 2116.54  382.68   1
  -4  -5  -7 2099.36  381.76   1
  -4   5  -8  -70.86   88.73   1
  -4  -5  -8  -51.61   52.06   1
  -4   5  -9  -40.68   54.77   1
  -4  -5  -9   75.38   86.53   1
  -4   5 -10  210.89  108.76   1
  -4  -5 -10  214.89  149.55   1
  -4  -5 -11  -50.32   79.51   1
  -4   5 -11  -33.14   52.96   1
  -4  -5 -12  114.09   67.33   1
  -4   5 -12   35.57   46.43   1
  -4  -5 -13   99.70   69.08   1
  -4   5 -13  148.49   89.91   1
  -4   5 -14  -15.75   39.39   1
  -4  -5 -14  -42.96   51.57   1
  -4   6  17  134.79  118.49   2
  -4   6  16   43.00   90.03   2
  -4   6  15   42.84   89.08   2
  -4   6  14   32.36   28.97   2
  -4   6  13  200.56  168.68   2
  -4   6  12  321.08  182.44   2
   4  -6 -12   48.19   37.55   1
  -4   6  11  787.61  271.04   2
   4  -6 -11  448.06  139.07   1
  -4   6  10 -119.15  102.44   2
   4  -6 -10   66.40   53.72   1
  -4   6   9  271.37  149.78   2
   4  -6  -9  147.15   68.31   1
  -4  -6   9   51.93   94.00   5
  -4  -6   8  260.97  208.06   5
  -4   6   8  887.71  282.34   2
   4  -6  -8  736.79  156.50   1
   4  -6  -7  383.89  105.67   1
  -4  -6   7    3.14  126.33   5
   4  -6  -7  270.86  104.56   4
  -4   6   7  414.07  147.53   2
   4  -6  -6  -25.20   46.93   4
  -4  -6   6  -12.31   64.94   5
   4  -6  -6    7.17    8.55   1
  -4  -6   5 2188.51  394.09   5
   4  -6  -5 2426.93  296.38   4
   4  -6  -5 2032.83  215.04   1
   4   6  -5 2718.88  331.29   2
  -4   6   5 2767.17  448.05   2
   4   6  -4   -0.06   27.06   2
   4  -6  -4   27.11   43.36   4
   4  -6  -4    2.94   33.12   3
  -4   6   4   30.93   31.16   2
  -4  -6   4   41.92   67.26   5
   4   6  -3 2159.93  298.95   2
  -4  -6   3 2467.88  443.88   5
  -4   6   3 2816.47  446.36   2
   4  -6  -3 2685.36  332.10   4
   4  -6  -3 2132.53  249.97   1
   4  -6  -3 2333.08  246.23   3
   4  -6  -2  298.88   89.27   3
  -4  -6   2  140.28  122.16   5
   4   6  -2  250.45  102.63   2
   4  -6  -2  298.98  120.06   4
  -4   6   2  496.78  199.76   2
  -4  -6   2  240.90  172.08   3
   4  -6  -1   11.20   35.16   3
  -4  -6   1   -4.49  111.37   5
   4   6  -1  -42.49   56.19   2
   4  -6  -1   12.28   53.45   4
  -4   6   1    4.35   73.21   2
  -4  -6   1   56.62   94.84   3
  -4  -6   0 1270.59  287.00   3
  -4  -6   0  974.79  257.65   5
  -4   6   0  917.85  236.46   2
   4   6   0 1007.06  211.70   2
   4  -6   0  907.09  212.16   4
  -4  -6  -1 1365.56  293.54   3
  -4   6  -1 1753.52  345.47   2
  -4  -6  -1  933.64  260.91   5
   4  -6   1 2075.05  348.32   4
   4   6   1 1823.81  312.73   2
  -4  -6  -2   81.01  113.98   3
  -4  -6  -2  196.57  117.86   5
   4   6   2   99.06   75.01   2
  -4   6  -2  105.67   71.11   2
  -4  -6  -3 3021.76  507.96   5
  -4   6  -3 3414.97  483.38   2
   4   6   3 4410.55  571.20   2
  -4  -6  -3 4198.40  549.41   3
  -4  -6  -4  -17.99   88.21   5
  -4   6  -4   19.94   67.95   2
   4   6   4  117.60   96.10   2
  -4  -6  -4  106.45   56.93   3
   4   6   5    2.54   56.17   2
  -4  -6  -5   39.26   73.66   3
  -4   6  -5  -35.25   49.23   1
  -4  -6  -6  238.13   98.76   3
  -4   6  -6  435.33  159.70   1
  -4   6  -7 -179.02  109.92   1
  -4  -6  -7  -84.22   92.69   1
  -4   6  -8   87.56   70.59   1
  -4  -6  -8  -48.06   74.33   1
  -4   6  -9  306.68  144.84   1
  -4  -6  -9  313.79  141.71   1
  -4  -6 -10   40.87   58.45   1
  -4   6 -10   34.86   29.49   1
  -4   6 -11 -100.68  104.36   1
  -4  -6 -11  -59.14   61.18   1
  -4  -6 -12   59.65   69.23   1
  -4   6 -12   -4.26   21.87   1
  -4  -6 -13  101.77   96.23   1
  -4   6 -13   -4.94   36.58   1
  -4  -6 -14  -33.91   36.61   1
  -4   7  16  192.29  122.69   2
  -4   7  15    4.73   49.60   2
  -4   7  14   -6.53   61.70   2
  -4   7  13  -70.43  106.69   2
  -4   7  12 1482.01  366.56   2
  -4   7  11  149.40  143.76   2
  -4   7  10   21.13   87.20   2
  -4  -7  10  -60.51   95.42   5
  -4  -7   9  110.05   96.78   5
  -4   7   9  215.04  138.73   2
  -4  -7   8  323.88  171.16   5
  -4   7   8  773.61  263.03   2
  -4   7   7  101.85   56.31   2
  -4  -7   7    0.95   63.14   5
  -4   7   6 4340.02  584.05   2
  -4  -7   6 3887.25  540.04   5
   4   7  -6 3795.66  444.01   2
   4   7  -5  -44.27   52.33   2
   4  -7  -5    1.29   22.36   3
  -4  -7   5   32.32   53.32   5
   4  -7  -5   35.92   31.11   4
  -4   7   5   31.96   57.56   2
   4   7  -4   21.48   39.47   2
   4  -7  -4   35.08   12.84   4
  -4  -7   4   -9.38   35.61   5
  -4   7   4   74.65   92.20   2
   4  -7  -4   89.53   50.96   3
   4  -7  -3  209.98   77.76   3
  -4  -7   3  262.73  156.01   3
  -4  -7   3  391.94  170.33   5
  -4   7   3  455.95  152.83   2
   4  -7  -3  410.20  124.54   4
   4   7  -3  253.27   94.70   2
  -4  -7   2 3874.23  533.72   5
   4   7  -2 2919.69  383.26   2
   4  -7  -2 3382.81  416.15   4
  -4  -7   2 3051.64  476.19   3
   4  -7  -2 3191.17  347.78   3
  -4   7   2 2549.07  438.90   2
  -4  -7   1 1160.79  289.47   5
   4  -7  -1 1002.31  232.22   4
   4   7  -1  781.08  188.74   2
  -4  -7   1  942.94  242.05   3
   4  -7  -1  910.20  186.82   3
  -4   7   1 1072.06  254.68   2
  -4   7   0 4154.08  573.31   2
   4   7   0 3978.22  475.46   2
   4  -7   0 4424.80  531.93   4
  -4  -7   0 3891.65  561.69   5
  -4  -7   0 5204.62  622.65   3
  -4  -7  -1  374.86  135.27   3
  -4   7  -1  256.04  158.00   2
  -4  -7  -1  235.86  120.03   5
   4  -7   1  276.63  133.13   4
   4   7   1  302.91  144.96   2
  -4  -7  -2   41.53   96.32   3
  -4  -7  -2   68.44   87.57   5
   4   7   2  -53.78   85.96   2
  -4   7  -2    1.37   31.57   2
   4  -7   2  -15.07   96.53   4
  -4  -7  -3   12.68   40.12   5
  -4  -7  -3  100.91   50.00   3
   4   7   3   18.12   42.30   2
  -4   7  -3   -4.64   75.10   2
  -4  -7  -4 3626.36  546.43   5
  -4  -7  -4 2880.16  470.77   3
  -4   7  -4 2473.73  424.22   2
   4   7   4 2909.15  489.77   2
  -4  -7  -5   -2.25   39.39   3
   4   7   5   55.76   46.47   2
   4   7   6  -17.88   70.56   2
  -4  -7  -6   38.97   44.37   3
   4   7   7   80.88   63.20   2
  -4  -7  -7  116.93  112.26   1
   4   7   8   48.90  125.40   2
  -4  -7  -8  110.32   58.56   1
  -4   7  -9  106.66   66.04   1
   4   7   9  -87.38  122.11   2
  -4  -7  -9  -35.72   60.46   1
  -4  -7 -10  364.59  153.55   1
  -4   7 -10  341.27  154.10   1
   4   7  10  326.42  184.26   2
  -4   7 -11   -9.27   16.81   1
  -4  -7 -11   47.94   51.48   1
   4   7  11  129.62  163.30   2
  -4  -7 -12  -19.63   35.14   1
   4   7  12   22.06   23.40   2
  -4   7 -12  -50.95   83.43   1
  -4   7 -13   96.76   91.69   1
  -4  -7 -13  138.29   91.78   1
  -4   8  15  -48.85   56.77   2
  -4   8  14  141.20  106.34   2
  -4   8  13  165.24  124.82   2
  -4   8  12  -88.49  117.65   2
  -4   8  11  236.13  143.53   2
  -4  -8  10  -17.50   35.74   5
  -4   8  10  115.96   97.22   2
  -4   8   9 -112.31  120.95   2
  -4  -8   9   70.52   98.61   5
  -4  -8   8   91.14   67.64   5
  -4   8   8  417.92  189.22   2
  -4  -8   7  -57.09  112.35   5
  -4   8   7  -58.66   56.49   2
   4   8  -6  433.00  139.88   2
  -4   8   6  336.92  179.35   2
  -4  -8   6  372.64  176.68   5
   4   8  -5   28.73   36.79   2
  -4  -8   5  116.44  121.41   5
  -4   8   5   88.71  111.80   2
  -4  -8   4  -14.97   30.25   5
   4   8  -4  -20.04   45.50   2
  -4   8   4   35.58   45.88   2
   4   8  -3   -5.47   38.71   2
  -4  -8   3  133.07   78.51   5
   4  -8  -3   10.43   30.33   4
  -4   8   3   10.06  106.43   2
  -4  -8   3  175.44  103.04   3
  -4  -8   2 1060.30  292.03   5
   4  -8  -2  982.70  220.03   4
   4   8  -2  729.82  187.62   2
  -4   8   2 1339.24  307.41   2
  -4  -8   2  773.91  230.67   3
  -4  -8   1  -16.69   56.67   5
   4  -8  -1  -28.18   42.22   4
  -4   8   1  -46.03   36.28   2
  -4  -8   1   10.83   90.93   3
  -4   8   0 1418.44  333.60   2
  -4  -8   0 1455.58  346.98   5
  -4  -8   0 1354.42  326.24   3
   4  -8   0 1539.41  315.28   4
   4   8   0 1194.25  259.72   2
  -4  -8  -1   -1.87   33.86   3
  -4   8  -1   57.19   87.87   2
  -4  -8  -1    0.67  105.40   5
   4   8   1   38.06   10.47   2
   4  -8   1   18.97   74.11   4
  -4   8  -2   59.85   69.53   2
  -4  -8  -2   77.72   48.49   5
   4  -8   2  -15.68   53.00   4
   4   8   2   69.91   29.03   2
  -4  -8  -2  -84.91  125.96   3
  -4  -8  -3  659.11  251.03   5
  -4   8  -3  735.73  225.71   2
  -4  -8  -3  437.05  189.52   3
   4   8   3  564.79  203.92   2
   4  -8   3  690.71  249.04   4
  -4   8  -4  169.67  141.77   2
  -4  -8  -4  320.66  173.60   3
   4   8   4   69.01   88.00   2
   4   8   5  203.42  149.80   2
  -4  -8  -5    0.13   64.65   5
  -4  -8  -5  -63.89  111.51   3
  -4  -8  -6  322.56  166.03   3
   4   8   6  369.94  199.17   2
   4   8   7  349.15  206.09   2
  -4  -8  -7  163.02  111.65   1
   4   8   8   78.86  105.39   2
  -4  -8  -8   47.82   29.73   1
   4   8   9   21.84   32.00   2
  -4  -8  -9   57.93   57.92   1
   4   8  10    2.66   97.12   2
  -4  -8 -10    0.98   35.65   1
   4   8  11   25.16   45.06   2
  -4  -8 -11  109.74   95.17   1
  -4  -8 -12   43.93   45.40   1
   4   8  12   79.71   75.40   2
  -4   9  13    2.25   57.39   2
  -4   9  12  -77.67   90.47   2
  -4   9  11    5.86   71.81   2
  -4  -9  10  -44.97   24.93   5
  -4   9  10  229.41  139.46   2
  -4  -9   9  126.20  149.03   5
  -4   9   9  872.79  279.12   2
  -4  -9   8  107.07   95.72   5
  -4   9   8    2.49   78.96   2
  -4  -9   7 -191.72  121.38   5
  -4   9   7  -51.24   81.40   2
  -4  -9   6   14.96   40.49   5
  -4   9   6   18.62   70.90   2
  -4  -9   5  478.02  190.58   5
  -4   9   5  666.10  220.22   2
   4   9  -4  167.62   93.40   2
  -4  -9   4  204.03  120.92   5
  -4   9   4  128.15   88.05   2
  -4  -9   4  337.92  178.10   3
   4   9  -3  910.32  216.46   2
  -4  -9   3 1200.97  328.57   5
  -4  -9   3 1264.69  323.30   3
  -4   9   3 1224.11  310.05   2
  -4  -9   2   21.37   64.80   5
  -4   9   2  141.47   82.75   2
   4   9  -2  -37.92   32.33   2
  -4  -9   2  -34.92  113.66   3
  -4   9   1  -60.14   63.79   2
  -4  -9   1  -33.42   72.91   3
  -4  -9   1  -65.14   61.20   5
   4   9  -1  -20.00   47.83   2
  -4  -9   0  -19.96   93.85   3
  -4   9   0  -40.43   89.70   2
  -4  -9   0   80.97   85.38   5
   4  -9   0   43.97   53.46   4
   4   9   0   31.87   47.90   2
  -4   9  -1 1315.74  326.96   2
  -4  -9  -1 1817.35  375.99   3
  -4  -9  -1 1647.68  411.98   5
   4   9   1 1588.62  312.34   2
   4  -9   1 1805.40  381.56   4
  -4  -9  -2   78.72   69.69   3
   4  -9   2   98.17   33.06   4
  -4  -9  -2  110.79  121.86   5
   4   9   2  167.00  110.40   2
  -4   9  -2    1.78   37.83   2
  -4  -9  -3  321.49  176.60   5
  -4   9  -3  229.67  122.18   2
  -4  -9  -3  216.35  144.05   3
   4   9   3  406.21  176.09   2
   4  -9   3  410.29  186.81   4
  -4  -9  -4    1.03   75.51   5
  -4   9  -4    3.02   36.38   2
   4   9   4   36.22   33.66   2
  -4  -9  -4   22.93   23.95   3
   4  -9   4    1.73   47.31   4
  -4  -9  -5   51.32   92.66   3
   4   9   5   65.71   72.95   2
  -4  -9  -5   39.72   61.09   5
  -4  -9  -6  -52.74   82.12   3
   4   9   6  -38.08   34.82   2
  -4  -9  -7  275.22  141.39   1
   4   9   7  140.46  133.03   2
   4   9   8  -79.40  109.80   2
  -4  -9  -8  -50.43   56.46   1
   4   9   9  156.45  158.13   2
  -4  -9  -9   69.08   69.40   1
   4   9  10  -50.99   86.29   2
  -4  -9 -10  -41.67   52.62   1
   4   9  11   15.60   52.65   2
  -4  10  12  -28.95   38.51   2
   4 -10 -11   68.05   70.97   5
  -4  10  11   -6.58   34.17   2
  -4  10  10  -52.97   33.18   2
  -4 -10  10  173.07  141.69   5
  -4 -10   9   77.12   77.29   5
  -4  10   9  -47.73   44.48   2
  -4 -10   8   36.09   71.05   5
  -4  10   8  247.99  144.89   2
  -4  10   7   30.48   69.85   2
  -4 -10   7  -29.77   42.02   5
  -4 -10   6    3.93   39.65   5
  -4  10   6  153.11  160.41   2
  -4  10   5  180.76  140.72   2
  -4 -10   5  252.29  197.88   5
  -4 -10   5   54.09   94.91   3
  -4 -10   4   -8.87   90.38   5
  -4  10   4  153.81  134.70   2
  -4 -10   4 -129.04  104.14   3
  -4 -10   3  -29.45   83.94   5
  -4  10   3  134.76   99.56   2
  -4 -10   2   -6.89   73.76   5
  -4 -10   2   51.84   69.05   3
  -4  10   2  215.31  122.96   2
  -4 -10   1   48.31   54.32   3
  -4  10   1  -32.03   65.57   2
  -4 -10   1  -97.94  146.15   5
  -4  10   0    1.40   22.87   2
  -4 -10   0   10.58   15.92   3
   4  10   1  118.19   93.58   2
  -4 -10  -1   96.18  140.52   5
  -4  10  -1   97.46   98.90   2
  -4 -10  -1  111.93  103.45   3
  -4  10  -2   15.95   54.09   2
  -4 -10  -2  -16.49   17.75   5
  -4 -10  -2   -8.74   75.20   3
   4  10   2   -6.95   27.76   2
  -4 -10  -3  112.67  155.34   5
  -4  10  -3   66.74   67.79   2
  -4 -10  -3   94.59  115.98   3
   4  10   3  168.07  106.05   2
  -4  10  -4   78.00  106.97   2
  -4 -10  -4  -10.19   22.83   3
  -4 -10  -4   34.86   47.81   5
   4  10   4   29.66   70.52   2
   4 -10   4   44.91   66.16   4
  -4 -10  -5   65.86   95.36   3
   4  10   5    0.99   56.16   2
   4 -10   5   44.14   62.50   4
  -4 -10  -5   61.76   18.15   5
  -4 -10  -6   61.93   82.02   3
   4  10   6   58.33   62.52   2
   4  10   7   45.03   29.81   2
   4 -10   7 -105.47  123.01   4
   4  10   8   66.49   88.11   2
   4  10   9   94.96  106.41   2
   4 -11 -11   68.39  140.10   5
   4 -11 -10   53.04   96.43   5
  -4  11  10  -27.72   48.48   2
  -4 -11  10    5.30   13.93   5
  -4  11   9   18.39   43.52   2
  -4 -11   9  103.23  108.54   5
  -4 -11   8   21.25   64.02   5
  -4  11   8  171.51  121.25   2
  -4  11   7   63.39   76.08   2
  -4 -11   7  -22.43   88.13   5
  -4 -11   7  199.95  184.83   3
  -4  11   6  120.93   75.92   2
  -4 -11   6  115.85  111.61   3
  -4 -11   6   44.07  134.70   5
  -4 -11   5  -19.14   63.56   5
  -4  11   5  -42.10   34.77   2
  -4 -11   5   56.41  103.48   3
  -4 -11   4   72.39  142.24   5
  -4  11   4   80.51  114.62   2
  -4 -11   4  -13.80   36.34   3
  -4 -11   3   95.67  135.11   5
  -4  11   3  -71.12   68.26   2
  -4 -11   3  105.23  102.74   3
  -4  11   2  218.07  134.90   2
  -4 -11   2  312.25  162.17   3
  -4 -11   2  189.47  180.75   5
  -4 -11   1  -23.41   88.45   3
  -4  11   1   14.16   31.78   2
  -4 -11   1  -19.44   44.76   5
  -4 -11   0  123.61  104.61   3
  -4  11   0  109.29   74.46   2
  -4 -11   0   51.42  102.75   5
  -4  11  -1  -35.82   71.36   2
  -4 -11  -1  -57.29  100.10   3
  -4 -11  -1    0.17   65.30   5
  -4 -11  -2  -32.82   34.35   3
  -4  11  -2  -24.52   51.93   2
  -4 -11  -3  -16.82   30.87   3
  -4  11  -3   85.66   87.41   2
  -4 -11  -3   17.69   93.26   5
  -4  11  -4  180.58  108.99   2
  -4 -11  -4  178.26  117.25   3
  -4 -11  -4  135.59  169.43   5
  -4 -11  -5   33.90   69.58   3
  -4 -11  -5  -26.58   89.04   5
  -4 -11  -6   26.02   47.84   3
   4 -11   7 -396.90  329.58   5
  -4 -12   8  100.47  165.43   3
  -4 -12   7  158.14  147.30   5
  -4 -12   7  -86.01  164.17   3
  -4 -12   6   33.37   92.45   5
  -4  12   6   29.49   38.72   2
  -4 -12   6  103.72  123.30   3
  -4 -12   5  -45.45   76.39   5
  -4  12   5   -6.38   64.66   2
  -4 -12   5  -72.85   40.00   3
  -4 -12   4   16.70   27.80   5
  -4 -12   4   38.25   11.12   3
  -4  12   4  -44.36   56.50   2
  -4  12   3  -14.78   19.63   2
  -4 -12   3   27.87   57.75   3
  -4 -12   3   21.37  133.31   5
  -4 -12   2   18.59  110.97   5
  -4  12   2  137.48   99.72   2
  -4 -12   1  -35.50  146.14   5
  -4  12   1  -64.17   79.03   2
  -4  12   0   35.70   17.74   2
  -4 -12   0  -12.28   64.90   5
  -4  12  -1  -65.42   80.93   2
  -4 -12  -1  -87.47   61.81   5
  -4  12  -2   74.13   76.96   2
  -4  12  -3  -42.29   61.53   2
  -4  12  -4   84.91   84.63   2
   5   0 -20  -34.16   45.37   1
   5   0 -19   42.24   50.83   1
   5   0 -18    5.58   70.72   1
   5   0 -17  135.33  111.59   1
   5   0 -16  -78.38   83.14   1
   5   0 -15  -19.53   50.09   1
   5   0 -14  -23.97    4.94   1
   5   0 -13 2665.45  416.13   1
   5   0 -12   -8.62   32.61   1
   5   0 -12   -2.61   57.92   6
   5   0 -11 2996.72  413.70   6
   5   0 -11 3664.15  480.64   1
   5   0 -10  115.12   73.78   6
   5   0 -10  -34.88   69.34   1
   5   0  -9  336.51  123.28   6
   5   0  -9  379.83  147.07   1
   5   0  -8   57.92   94.61   6
   5   0  -8    6.67   38.84   1
   5   0  -748780.25 2537.71   4
   5   0  -6    3.30   37.08   4
  -5   0   5 8120.14  561.00   2
   5   0  -5 7373.72  632.46   4
   5   0  -4   59.26   72.47   4
   5   0  -4   35.78   29.69   2
  -5   0   4   27.22   22.97   2
   5   0  -3  198.07   95.27   4
   5   0  -3  138.27   43.71   2
  -5   0   3  149.98   48.08   2
  -5   0   2   -4.39   35.95   2
  -5   0   2   28.33   24.04   3
   5   0  -2   -9.56   81.51   4
  -5   0   1 118840.   5142.   3
   5   0  -1 110993.   5132.   4
  -5   0   0   29.41   37.18   3
   5   0   0   21.68   35.84   4
  -5   0  -1  102.04   61.92   3
   5   0   1  195.76   86.71   4
  -5   0  -2  161.03  110.52   1
   5   0   2  -28.12   10.06   4
  -5   0  -3  726.27  200.16   1
  -5   0  -4  -59.24   74.34   1
  -5   0  -528150.14 1708.66   1
  -5   0  -6  -86.51   65.34   1
  -5   0  -7  163.65   96.22   1
  -5   0  -8   36.08   60.37   1
  -5   0  -9  639.54  201.52   1
  -5   0 -10   62.13   42.95   1
  -5   0 -11  178.44  114.54   1
  -5   0 -12  -47.44   48.69   1
  -5   0 -13   84.92   90.92   1
  -5   0 -14   51.58   55.10   1
   5   1 -20  -98.59   78.28   1
   5  -1 -20   -0.47   41.66   1
   5  -1 -19  137.99   88.88   1
   5   1 -19   31.81   24.05   1
   5  -1 -18  -25.61   43.68   1
   5   1 -18   79.68   85.94   1
   5  -1 -17  -17.41   37.39   1
   5   1 -17   62.55   74.79   1
   5   1 -16  563.72  176.38   1
   5  -1 -16  453.18  169.79   1
   5   1 -15  -74.92   93.37   1
   5  -1 -15  -43.64   64.81   1
   5  -1 -14  -24.01   53.45   1
   5   1 -14   24.32   47.73   1
   5  -1 -13 1536.52  305.61   1
   5  -1 -13 1504.40  297.56   6
   5   1 -13 1686.89  332.22   1
   5  -1 -12 1256.46  268.52   1
   5   1 -12  979.99  267.13   1
   5  -1 -12 1304.43  261.30   6
   5   1 -11  399.64  124.92   6
   5  -1 -11  224.29   93.73   1
   5  -1 -11  307.89  127.89   6
   5   1 -11  263.43  137.43   1
   5  -1 -10 4685.72  504.62   6
   5   1 -10 4210.36  553.15   1
   5   1 -10 4900.91  526.75   6
   5  -1 -10 4224.14  497.36   1
   5  -1  -9 1074.97  227.19   6
   5   1  -9 1176.46  254.69   1
   5   1  -9 1258.61  256.08   6
   5  -1  -9 1325.77  250.31   1
   5  -1  -8  250.35  116.04   4
   5   1  -8  160.20   93.87   6
   5  -1  -8   50.37   49.98   1
   5  -1  -7 7065.42  609.67   1
   5   1  -7 6165.02  596.99   6
  -5   1   7 6619.41  590.36   2
   5  -1  -7 6765.72  628.28   4
   5  -1  -6 8576.63  703.19   4
  -5   1   6 9316.64  698.28   2
   5   1  -6 8373.83  701.06   6
   5   1  -6 8909.71  728.33   4
   5   1  -5 1866.01  273.84   4
  -5  -1   5 1792.65  189.06   2
   5  -1  -5 1853.94  278.14   4
  -5   1   5 2045.04  295.07   2
   5   1  -4 6793.04  555.82   4
  -5   1   4 6662.75  523.44   2
  -5  -1   4 5788.90  344.67   2
   5  -1  -4 5949.87  528.90   4
  -5  -1   3 5320.59  352.30   2
   5  -1  -3 8115.57  567.95   4
   5   1  -3 4985.92  301.30   2
  -5   1   3 7620.62  527.09   2
   5   1  -3 7776.88  563.69   4
  -5   1   3 5623.55  364.26   3
  -5   1   2 3288.93  338.83   2
   5  -1  -2 3370.51  368.02   4
   5   1  -2 2741.38  238.99   2
   5   1  -2 3162.69  339.02   4
  -5  -1   2 3012.41  342.37   3
  -5   1   2 3174.13  259.53   3
  -5  -1   1   70.09   59.14   3
  -5   1   1   13.58   27.84   3
  -5   1   1   73.90   85.92   2
   5   1  -1   -4.86   31.66   4
   5  -1  -1  -53.60   41.09   4
  -5   1   0 9284.98  701.69   2
  -5   1   0 9390.94  653.19   1
   5   1   0 7919.50  593.35   4
   5  -1   0 7696.64  641.30   4
  -5  -1   0 8561.21  662.92   3
   5   1   1 3732.04  374.33   4
   5  -1   1 2860.43  362.48   4
  -5   1  -1 3336.90  377.07   1
  -5  -1  -1 3254.37  378.83   3
  -5  -1  -2   25.24   57.07   3
   5   1   2   81.22   58.07   4
   5  -1   2   37.96   46.62   4
  -5   1  -2  -30.02   53.33   1
  -5  -1  -3 5710.46  588.09   1
  -5   1  -3 5168.31  539.53   1
   5   1   3 5541.89  522.09   4
  -5   1  -4  964.74  226.93   1
  -5  -1  -4 1010.05  227.51   1
  -5   1  -5  560.89  180.13   1
  -5  -1  -5  526.64  179.24   1
  -5   1  -6  550.82  180.68   1
  -5  -1  -6  712.98  220.94   1
  -5  -1  -7  420.18  167.64   1
  -5   1  -7  268.02  117.01   1
  -5  -1  -8  335.54  147.52   1
  -5   1  -8  688.35  202.60   1
  -5  -1  -9  133.78   70.78   1
  -5   1  -9   61.33   11.27   1
  -5   1 -10  232.24  109.65   1
  -5  -1 -10  351.95  159.13   1
  -5  -1 -11   53.30   24.50   1
  -5   1 -11   93.06   80.56   1
  -5   1 -12  -20.31   59.07   1
  -5  -1 -12  -28.46   39.77   1
  -5  -1 -13   68.32   86.44   1
  -5   1 -13   49.55   50.77   1
  -5   1 -14   28.02   27.60   1
  -5  -1 -14   18.08   42.95   1
   5  -2 -20   24.65   23.44   1
   5  -2 -19   63.26   59.33   1
   5   2 -19   51.71   77.06   1
   5  -2 -18   52.07   36.35   1
   5   2 -18  177.08  102.64   1
   5  -2 -17   91.57   64.52   1
   5   2 -17   84.24   67.60   1
   5   2 -16  152.31  104.30   1
   5  -2 -16   24.13   56.29   1
   5   2 -15  165.98  102.00   1
   5  -2 -15   89.69   91.52   1
   5   2 -14  545.69  202.41   1
   5  -2 -14  551.11  182.29   1
   5  -2 -13  -44.20   52.36   1
   5   2 -13  -30.14   32.37   1
   5  -2 -13  -25.16   39.60   6
   5   2 -12   57.23   67.03   1
   5  -2 -12  210.72  103.60   6
   5  -2 -12   92.60   56.56   1
   5  -2 -11  109.18   89.02   6
   5  -2 -11  227.76  114.30   1
   5   2 -10 6312.04  636.26   6
   5  -2 -10 6866.64  627.07   6
   5  -2 -10 7082.74  642.85   1
   5   2  -9  128.58  104.22   6
   5  -2  -9  175.61   88.77   1
   5   2  -8 7971.81  708.57   6
  -5   2   8 8572.54  759.39   2
   5  -2  -8 8935.31  765.84   4
   5  -2  -8 8632.85  680.04   1
  -5   2   7  960.01  221.36   2
   5  -2  -7  867.65  197.04   4
   5   2  -7 1054.15  225.83   6
   5  -2  -7  727.69  165.42   1
   5  -2  -6   39.14   32.46   4
  -5   2   6    3.63   57.70   2
   5   2  -6   33.16   61.68   6
   5   2  -5  460.36  111.69   4
  -5   2   5  423.62  124.87   2
   5   2  -5  302.76  116.73   6
  -5  -2   5  465.04   86.07   2
  -5   2   5  450.81   94.00   1
   5  -2  -5  404.64   97.18   4
   5   2  -442951.03 2376.95   4
  -5   2   450237.81 2512.23   2
   5  -2  -445984.37 2471.57   4
  -5   2   452899.86 2216.09   1
  -5   2   3  279.74  106.31   2
   5   2  -3  270.51  107.74   4
   5  -2  -3  317.35  109.40   4
   5  -2  -2 6738.12  570.81   4
   5   2  -2 6907.85  549.42   4
  -5   2   2 7215.44  593.60   2
  -5   2   2 7089.29  441.89   1
  -5  -2   2 6168.44  576.55   3
  -5  -2   1 1393.45  244.71   3
  -5   2   1 1193.75  226.67   2
   5  -2  -1 1019.37  135.70   3
   5   2  -1 1669.63  225.43   4
   5  -2  -1 1543.87  248.40   4
  -5   2   1 1664.72  195.58   1
  -5  -2   0 3506.83  420.29   3
  -5   2   0 3559.81  342.72   1
   5  -2   0 3722.43  417.83   4
   5   2   0 3254.58  332.65   4
  -5   2   0 3734.08  423.27   2
  -5   2  -1 1161.31  199.22   1
  -5   2  -1 1218.99  244.80   2
   5  -2   1  875.00  200.38   4
  -5  -2  -1 1229.84  232.13   3
   5   2   1 1039.77  175.21   4
  -5   2  -234630.20 1858.21   1
  -5  -2  -234785.27 1892.68   3
   5   2   231778.60 1680.82   4
  -5  -2  -3  603.95  168.40   3
  -5   2  -3  944.20  212.91   1
   5   2   3  785.66  163.04   4
  -5   2  -4  259.61  130.89   1
  -5  -2  -4  202.68  102.49   1
   5   2   4  314.61  111.82   4
  -5   2  -5  400.63  148.29   1
  -5  -2  -5  479.35  194.70   1
   5   2   5  201.59   82.52   4
  -5  -2  -6 4122.98  539.73   1
  -5   2  -6 3806.73  492.42   1
  -5   2  -7   47.86   44.98   1
  -5  -2  -7  -27.00   33.77   1
  -5  -2  -8 3734.00  513.93   1
  -5   2  -8 3451.02  479.17   1
  -5  -2  -9  -29.46   36.73   1
  -5   2  -9   42.59   78.41   1
  -5  -2 -10  -25.65   65.43   1
  -5   2 -10   11.56   58.26   1
  -5  -2 -11  167.39  127.21   1
  -5   2 -11  -10.90   27.64   1
  -5   2 -12  163.78  110.97   1
  -5  -2 -12  174.02  102.72   1
  -5   2 -13   15.01   55.75   1
  -5  -2 -13   44.25   86.81   1
  -5  -2 -14  216.03  107.19   1
  -5   2 -14  108.28   86.98   1
   5  -3 -20    9.55   14.02   1
   5  -3 -19   89.54   72.43   1
   5  -3 -18    2.57   10.09   1
   5  -3 -17   -4.23   28.85   1
   5  -3 -16   58.68   54.62   1
   5  -3 -15  174.62   92.35   1
   5  -3 -14   76.33   80.00   1
   5  -3 -13 1868.40  322.38   1
   5  -3 -13 2096.07  328.36   6
   5  -3 -12  249.51  106.84   6
   5  -3 -12  215.95  104.97   1
   5  -3 -11    4.02   18.93   1
  -5   3  11  -51.09  128.11   2
   5  -3 -11    2.99   45.21   6
   5  -3 -10 1029.00  216.21   6
   5  -3 -10 1056.28  218.81   1
  -5   3  10 1752.93  368.32   2
  -5   3   9 4353.28  560.30   2
   5  -3  -9 3945.69  497.63   4
   5  -3  -9 4275.10  444.75   1
   5   3  -8 1293.28  263.54   6
   5  -3  -8 1326.40  262.25   4
  -5   3   8 1440.02  301.77   2
   5  -3  -8 1363.09  224.15   1
  -5   3   7 3258.37  441.98   2
   5  -3  -7 3154.05  331.14   1
   5   3  -7 3182.48  413.39   6
   5  -3  -7 2860.68  372.35   4
   5   3  -6 7274.23  651.45   6
   5  -3  -6 9402.29  588.11   1
  -5   3   6 7644.50  542.62   1
  -5   3   6 7592.65  710.26   2
   5  -3  -6 8478.15  679.45   4
  -5  -3   6 7955.78  605.14   2
  -5   3   5 3901.55  468.51   2
  -5  -3   5 3464.74  267.22   2
   5  -3  -5 3676.97  406.19   4
  -5   3   5 3313.33  257.91   3
   5   3  -5 4162.86  440.57   6
   5   3  -4 2250.72  301.67   6
  -5  -3   4 1495.81  152.85   2
   5   3  -4 2383.72  297.71   4
   5  -3  -4 2282.26  306.09   4
  -5   3   4 2462.17  363.73   2
   5   3  -3 9293.13  689.72   4
  -5   3   310020.49  822.24   2
   5   3  -310561.04  524.05   2
   5  -3  -3 9663.94  738.55   4
   5   3  -3 9859.17  728.31   6
   5   3  -2 4704.31  425.84   6
   5  -3  -2 4451.57  450.71   4
   5   3  -2 4203.66  303.11   2
  -5   3   2 4038.65  273.15   1
  -5   3   2 4647.53  507.16   2
   5   3  -2 4542.12  407.02   4
  -5  -3   2 4524.62  504.53   3
  -5   3   1  595.13  154.06   2
   5  -3  -1  675.85  166.24   4
  -5  -3   1  686.86  198.35   3
  -5   3   1  561.52  105.06   1
   5   3  -1  612.94  137.48   4
   5  -3  -1  431.11   81.28   3
   5   3   010740.12  684.09   4
  -5  -3   010825.76  856.26   3
  -5   3   0 9476.22  667.44   1
   5  -3   0 9563.45  762.76   4
  -5   3   010571.13  828.76   2
   5  -3   1 2934.38  393.24   4
  -5   3  -1 3088.00  412.22   2
  -5   3  -1 3116.70  350.91   1
   5   3   1 3212.27  316.35   4
  -5  -3  -1 3621.70  454.21   3
  -5  -3  -2  203.36   95.36   3
  -5   3  -2  145.21  119.03   2
  -5   3  -2  295.89  113.13   1
   5   3   2  176.36   68.74   4
  -5  -3  -3 2755.76  410.44   3
   5   3   3 2742.12  304.25   4
  -5   3  -3 2886.92  379.03   1
  -5  -3  -4  237.11   98.27   3
  -5   3  -4  531.62  152.50   1
   5   3   4  454.12  123.42   4
  -5  -3  -5  804.76  251.13   1
  -5   3  -5  714.47  206.48   1
   5   3   5  740.02  168.10   4
   5   3   6 1523.02  256.04   4
  -5  -3  -6 1520.26  318.50   1
  -5   3  -6 1444.91  294.61   1
  -5  -3  -7  946.88  275.38   1
   5   3   7  884.93  201.39   4
  -5   3  -7  935.06  239.92   1
  -5   3  -8  108.81   83.01   1
  -5  -3  -8  106.61   74.06   1
  -5  -3  -9  151.79  108.15   1
  -5   3  -9   24.05   20.44   1
  -5   3 -10  -25.93   13.08   1
  -5  -3 -10  -63.35   42.37   1
  -5   3 -11  146.80  114.73   1
  -5  -3 -11   38.35   27.25   1
  -5   3 -12   42.53   49.25   1
  -5  -3 -12   26.01   44.08   1
  -5   3 -13  -28.37   49.93   1
  -5  -3 -13   56.52   42.57   1
  -5  -3 -14  206.82  120.14   1
  -5   3 -14  -42.93   60.33   1
  -5   4  19  -52.30  107.26   2
  -5   4  18  133.50  152.57   2
  -5   4  17  149.22   66.49   2
   5  -4 -17  113.64   73.48   1
  -5   4  16  101.00  152.72   2
   5  -4 -16  -26.69   35.75   1
  -5   4  15   22.59   51.64   2
   5  -4 -15  -54.33   69.88   1
  -5   4  14  100.02  126.78   2
   5  -4 -14  -49.95   70.03   1
   5  -4 -13  795.01  190.65   6
  -5   4  13  767.71  271.95   2
   5  -4 -13  639.40  177.82   1
  -5   4  12    3.75   92.84   2
   5  -4 -12    1.74   28.79   1
   5  -4 -12   10.37   15.42   6
   5  -4 -11 2083.07  311.97   6
  -5   4  11 2559.90  444.07   2
   5  -4 -11 2298.29  330.74   1
   5  -4 -10  446.96  140.76   1
  -5   4  10  477.44  210.51   2
   5  -4  -9   47.03   38.16   1
   5  -4  -9  -49.96   72.03   4
  -5   4   9  -34.74   79.84   2
   5  -4  -8  575.59  169.43   4
  -5   4   8  475.31  162.77   2
   5  -4  -8  499.56  126.63   1
  -5   4   717649.17 1260.28   2
   5  -4  -715414.99 1103.37   4
   5  -4  -718513.16  985.87   1
   5   4  -6  184.51   83.83   6
   5  -4  -6  209.52   96.75   4
  -5   4   6   91.88   83.74   2
   5  -4  -6  232.06   61.47   1
  -5  -4   5 2968.12  304.87   2
  -5   4   5 5084.58  566.54   2
   5   4  -5 4781.09  482.85   6
   5  -4  -5 4256.23  439.81   4
   5   4  -4 4246.45  450.91   6
   5  -4  -4 4439.73  458.53   4
  -5  -4   4 3132.65  318.21   2
  -5   4   4 4311.58  532.08   2
   5   4  -4 4712.79  339.13   2
  -5   4   3  291.55  142.99   2
   5   4  -3  339.51  118.02   6
   5  -4  -3  447.56  151.26   4
   5   4  -3  243.46   67.45   2
   5   4  -2  939.48  180.25   6
  -5   4   2 1114.61  250.60   2
   5   4  -2  928.18  147.06   2
   5  -4  -2  979.16  208.42   4
  -5  -4   2  973.79  257.20   3
   5   4  -2  832.80  151.53   4
  -5   4   120933.41 1234.33   1
   5   4  -125586.36 1273.03   2
   5   4  -125099.49 1276.01   4
  -5   4   127664.72 1609.95   2
   5  -4  -120158.71 1163.80   1
   5   4  -125546.69 1315.60   6
  -5  -4   127726.88 1603.72   3
   5  -4  -127366.32 1465.85   4
  -5  -4   0  688.30  190.97   3
  -5   4   0  656.83  209.22   2
   5   4   0  411.37  122.75   2
   5   4   0  613.69  123.66   6
   5  -4   0  482.95  163.68   4
   5   4   0  576.74  117.91   4
  -5   4   0  540.29  134.44   1
  -5  -4  -1 1495.56  313.38   3
   5   4   1 1660.99  209.89   4
   5   4   1 1618.81  190.53   6
  -5   4  -1 1540.89  250.42   1
   5  -4   1 1466.17  283.08   4
  -5   4  -1 1796.07  318.61   2
   5   4   2 2931.95  240.10   6
   5   4   2 2877.77  283.85   4
  -5   4  -2 2112.53  369.45   2
  -5  -4  -2 2890.40  443.54   3
  -5   4  -2 2444.14  343.23   1
  -5  -4  -3 2359.94  389.10   3
  -5   4  -3 1800.11  303.84   1
   5   4   3 1882.34  226.82   4
   5   4   3 2180.85  177.45   6
  -5   4  -4  152.78   72.30   1
  -5  -4  -4  273.99  162.04   3
   5   4   4  328.89   90.27   4
   5   4   5 7377.95  559.93   4
  -5   4  -5 8464.49  776.52   1
  -5  -4  -5 8500.33  812.98   3
   5   4   6   68.96   53.77   4
  -5   4  -6  147.16   85.79   1
  -5  -4  -6  -40.04   89.78   1
  -5  -4  -7   10.91   31.49   1
   5   4   7    8.28   29.18   4
  -5   4  -8  139.40   94.87   1
  -5  -4  -8   66.55   57.62   1
  -5   4  -9  342.41  158.76   1
  -5  -4  -9  545.39  183.75   1
  -5   4 -10  -34.87   65.64   1
  -5  -4 -10   51.71   18.69   1
  -5  -4 -11  142.59   85.19   1
  -5   4 -11  269.09  135.10   1
  -5  -4 -12  -13.82   48.49   1
  -5   4 -12   57.09   77.95   1
  -5  -4 -13   69.70   77.61   1
  -5   4 -13    8.12   34.25   1
  -5   4 -14  -12.06   32.50   1
  -5  -4 -14  -87.80   73.80   1
  -5   5  18   95.72  139.28   2
  -5   5  17  -32.25  103.68   2
  -5   5  16  683.26  269.30   2
  -5   5  15  -52.56   39.57   2
   5  -5 -14  -11.95   14.58   1
  -5   5  14  148.40  107.89   2
  -5   5  13  344.38  169.28   2
   5  -5 -13  163.86   87.64   1
   5  -5 -12  471.39  156.90   1
  -5   5  12  865.76  264.93   2
   5  -5 -11   77.71   55.35   6
  -5   5  11   63.09   78.93   2
   5  -5 -11  128.32   76.11   1
  -5   5  10 3055.70  491.65   2
   5  -5 -10 2018.22  305.30   1
   5  -5  -9   21.08   32.51   4
  -5   5   9  -64.71   74.52   2
   5  -5  -9  -21.53   37.40   1
   5  -5  -8  506.59  149.32   4
  -5   5   8  720.69  232.78   2
   5  -5  -8  595.91  133.80   1
   5  -5  -7  222.70  107.13   4
  -5   5   7  224.47  122.87   2
   5  -5  -7  240.12   72.65   1
   5  -5  -6 2550.67  344.63   4
   5  -5  -6 2967.09  226.34   1
  -5   5   6 2227.48  403.93   2
  -5  -5   6 2271.95  434.63   5
  -5  -5   5 1406.71  354.01   5
  -5   5   5 1931.32  363.09   2
   5   5  -5 1543.43  214.98   2
   5  -5  -5 1636.77  253.63   4
   5   5  -4 1176.66  184.45   2
  -5  -5   4 1229.25  289.88   5
   5  -5  -4 1227.83  225.78   4
  -5   5   4 1382.77  303.80   2
  -5  -5   3  127.75  164.87   5
  -5   5   3  339.54   82.05   2
   5  -5  -3  376.37  134.03   4
   5   5  -3  328.30   96.96   2
  -5  -5   2 3105.27  453.26   5
   5   5  -2 2955.22  314.63   2
   5  -5  -2 2784.92  380.37   4
   5  -5  -2 2294.30  198.02   1
  -5   5   2 2915.19  448.69   2
  -5  -5   2 4079.77  507.47   3
   5  -5  -2 2507.49  208.60   3
  -5  -5   1  525.00  178.81   3
   5   5  -1  260.88   85.59   2
  -5  -5   1  164.80  141.66   5
   5  -5  -1  643.53  186.45   4
   5  -5  -1  203.40   73.09   1
  -5   5   1  408.44  172.49   2
  -5  -5   0 4185.68  570.82   5
   5   5   0 4518.11  467.07   2
  -5   5   0 4286.41  558.00   2
  -5  -5   0 5259.71  610.68   3
   5  -5   0 4725.36  532.26   4
  -5  -5  -1  591.22  185.78   3
  -5   5  -1  230.41   89.34   2
   5   5   1  244.79   58.81   4
   5   5   1  320.18  120.89   2
  -5   5  -1  288.08  128.05   1
   5  -5   1  418.01  157.49   4
  -5  -5  -2  167.40  114.08   3
  -5   5  -2  208.64  108.25   2
   5   5   2  190.41  116.20   2
   5   5   2  122.68   38.09   4
  -5   5  -2  151.73   81.21   1
  -5  -5  -3 1130.88  267.85   3
  -5   5  -3 1292.43  255.75   1
   5   5   3 1182.98  152.12   4
  -5   5  -3 1327.59  311.92   2
  -5  -5  -4 1059.26  282.22   3
  -5   5  -4 1317.37  277.32   1
  -5  -5  -5   69.95   80.60   3
  -5   5  -5   -3.34   64.24   1
  -5  -5  -6  369.02  149.75   3
  -5  -5  -6  181.09  131.48   1
  -5   5  -6  176.96  109.06   1
  -5  -5  -7  -27.53   37.05   1
  -5   5  -7  -19.82   39.70   1
  -5  -5  -8  443.31  166.37   1
  -5   5  -8  463.20  165.85   1
  -5   5  -9   -8.36   18.16   1
  -5  -5  -9  138.06  106.43   1
  -5   5 -10   13.38   48.04   1
  -5  -5 -10  147.03  119.26   1
  -5  -5 -11   40.03   60.65   1
  -5   5 -11    5.71   29.68   1
  -5   5 -12  143.30  107.71   1
  -5  -5 -12  132.08  106.31   1
  -5  -5 -13    3.54   19.73   1
  -5   5 -13  -63.10   63.12   1
  -5   6  17   91.63   74.92   2
  -5   6  16  -41.31   43.60   2
  -5   6  15   31.60  110.28   2
  -5   6  14  322.85  178.49   2
  -5   6  13  -37.84   57.02   2
  -5   6  12   50.17   87.62   2
  -5   6  11   49.42  142.85   2
  -5   6  10 3097.45  515.23   2
   5  -6  -9   87.77   58.47   4
  -5   6   9   66.26  120.27   2
   5  -6  -8 1163.66  230.67   4
  -5   6   8 1557.48  343.25   2
   5  -6  -8  971.62  165.05   1
   5  -6  -7  453.61   96.85   1
  -5  -6   7  573.10  195.12   5
  -5   6   7  675.48  232.28   2
   5  -6  -7  526.33  146.83   4
   5  -6  -6   56.08   45.43   4
  -5  -6   6   65.72   81.35   5
   5  -6  -6   11.25    9.52   1
  -5   6   6  -13.49   33.29   2
  -5  -6   5  661.22  221.07   5
   5  -6  -5  381.54  118.41   4
  -5   6   5  941.28  241.80   2
   5   6  -5  443.23  119.72   2
  -5   6   414533.34 1126.86   2
   5   6  -412514.03  824.10   2
   5  -6  -413043.13  883.13   4
   5  -6  -3  695.19  104.80   3
  -5  -6   3  738.91  278.13   5
   5  -6  -3 1190.67  242.02   4
  -5   6   3  920.19  263.16   2
  -5  -6   3  782.30  246.95   3
   5   6  -3  989.41  184.65   2
   5  -6  -2  164.80   61.34   3
  -5   6   2  120.52  105.25   2
  -5  -6   2  100.75   91.24   5
   5  -6  -2  291.73  112.15   4
   5   6  -2  226.48   91.97   2
  -5  -6   2  269.38   92.23   3
  -5   6   1 1221.74  304.89   2
   5  -6  -1 1252.56  257.66   4
  -5  -6   1 1101.83  280.51   5
   5   6  -1  824.35  183.15   2
  -5  -6   1  936.29  250.31   3
  -5  -6   0  168.72  100.34   3
  -5   6   0   92.05  100.02   2
  -5  -6   0  145.72   99.16   5
   5   6   0   20.67    7.55   2
   5  -6   0   47.34   52.31   4
  -5  -6  -1  295.83  133.94   3
  -5  -6  -1  395.04  172.28   5
   5   6   1  172.90   98.17   2
  -5   6  -1  548.75  194.20   2
   5  -6   1  458.10  196.61   4
   5  -6   210288.42  910.92   4
   5   6   210303.74  899.00   2
  -5   6  -2 8688.08  882.54   2
  -5  -6  -210920.50  956.67   3
  -5   6  -3  517.52  198.44   2
   5   6   3  559.93  209.59   2
  -5  -6  -3  465.77  184.34   3
  -5   6  -3  623.79  191.77   1
  -5  -6  -4   27.81   90.47   3
  -5   6  -4    4.91   64.17   1
   5   6   4  -14.81   35.09   2
  -5   6  -5  688.19  222.37   1
  -5  -6  -5  447.42  187.89   3
  -5  -6  -6  189.07  124.93   3
  -5   6  -6  487.03  193.98   1
  -5  -6  -7  -44.39   60.68   1
  -5   6  -7   -7.03   31.52   1
  -5   6  -8  967.81  266.00   1
  -5  -6  -8 1257.61  304.30   1
  -5   6  -9  130.30   98.60   1
  -5  -6  -9  201.43  128.99   1
  -5   6 -10  -51.10   83.19   1
  -5  -6 -10   12.83   64.19   1
  -5  -6 -11   55.06   59.66   1
  -5   6 -11   25.09   30.69   1
  -5  -6 -12   14.53   53.84   1
  -5   6 -12   67.08   52.69   1
  -5   6 -13  -39.77   50.86   1
  -5  -6 -13   45.57   52.02   1
  -5   7  16  -72.07   79.41   2
  -5   7  15   46.52   42.81   2
  -5   7  14   28.94   69.35   2
  -5   7  13  431.53  194.02   2
  -5   7  12  126.37  100.93   2
  -5   7  11  158.38   80.70   2
  -5   7  10   76.38   69.58   2
  -5   7   9  680.34  262.58   2
  -5  -7   8  334.53  189.98   5
  -5   7   8  409.33  180.07   2
  -5  -7   7   89.43  209.99   5
   5  -7  -7  737.24  174.64   4
  -5   7   7  856.13  250.15   2
   5   7  -6   41.39   40.08   2
  -5  -7   6   23.53   24.90   5
   5  -7  -6   -3.31   11.39   4
  -5   7   6   62.15   64.65   2
   5  -7  -5  255.49  101.11   4
  -5  -7   5  129.98   62.48   5
  -5   7   5  495.87  215.79   2
   5   7  -5  269.72   97.33   2
  -5  -7   4   61.89   84.68   5
   5   7  -4  -30.70   48.06   2
   5  -7  -4   15.41   55.71   4
  -5   7   4   69.89   59.94   2
   5   7  -3 1995.17  289.51   2
  -5  -7   3 1512.81  345.79   5
   5  -7  -3 2199.55  334.53   4
  -5   7   3 2190.88  416.27   2
  -5  -7   3 2087.16  387.08   3
   5  -7  -2  148.55   64.18   3
  -5  -7   2  203.54  150.15   5
   5   7  -2  200.70   95.09   2
   5  -7  -2  260.62  114.58   4
  -5   7   2  574.46  185.43   2
  -5  -7   2  114.71   49.33   3
  -5  -7   1    1.11   47.84   3
  -5   7   1   89.12   74.66   2
  -5  -7   1   27.22   69.81   5
   5   7  -1   56.58   43.86   2
   5  -7  -1   21.41   50.25   4
   5  -7  -1   22.35   33.69   3
  -5  -7   0  997.58  261.05   3
  -5   7   0  911.46  273.07   2
  -5  -7   0  455.14  244.77   5
   5   7   0  628.08  173.47   2
   5  -7   0  778.94  242.64   4
  -5  -7  -1  804.44  256.51   3
  -5  -7  -1  709.30  255.06   5
   5   7   1  635.01  186.51   2
   5  -7   1  309.67  140.38   4
  -5   7  -1  520.79  195.00   2
  -5  -7  -2  -58.73   56.60   3
  -5   7  -2  212.32  120.20   2
  -5  -7  -2   36.87   69.31   5
   5   7   2   10.10   52.00   2
   5  -7   2  101.81   83.89   4
  -5   7  -3  913.97  250.49   2
   5   7   3 1040.65  275.54   2
  -5  -7  -3 1146.64  289.49   3
   5  -7   3 1306.01  326.83   4
  -5   7  -4  143.83  107.38   2
   5   7   4   77.21   93.69   2
  -5  -7  -4   90.16   84.22   3
   5   7   5   67.50   69.96   2
  -5  -7  -5   77.48   86.33   3
  -5  -7  -6  303.68  157.97   3
   5   7   6  518.62  218.92   2
   5   7   7   76.27   56.25   2
  -5   7  -7  123.13  100.96   1
  -5  -7  -7  192.40  124.15   1
   5   7   8   -7.05   17.60   2
  -5   7  -8  -75.15   91.52   1
   5   7   9   28.09   40.19   2
  -5  -7  -9  -18.75   52.15   1
  -5   7  -9   21.07   39.91   1
   5   7  10  -33.98   49.89   2
  -5   7 -10   42.02   58.29   1
  -5  -7 -10   55.44   88.93   1
  -5  -7 -11   31.99   71.94   1
   5   7  11   47.44   61.37   2
  -5   7 -11   -7.96   74.73   1
  -5  -7 -12  -14.10   23.70   1
   5   7  12  -45.88   78.85   2
  -5   7 -12   -8.22   33.96   1
  -5   8  15   69.80   89.76   2
  -5   8  14   94.17   88.18   2
  -5   8  13  109.32  105.17   2
  -5   8  12   54.82   72.90   2
  -5   8  11  355.89  216.01   2
  -5   8  10  103.01   80.48   2
  -5  -8   9   54.30   67.18   5
  -5   8   9   69.48  107.60   2
  -5  -8   8   46.19  105.66   5
  -5   8   8  107.58  112.58   2
  -5  -8   7 1282.73  331.67   5
  -5   8   7 1406.62  338.26   2
  -5  -8   6   51.19   80.76   5
  -5   8   6   25.10   87.97   2
   5   8  -5  146.49   83.08   2
  -5  -8   5   68.84  101.40   5
  -5   8   5  240.06  114.95   2
   5   8  -4  716.49  176.13   2
  -5   8   4 1139.30  297.86   2
  -5  -8   4 1091.20  307.19   5
   5  -8  -4  735.64  176.11   4
  -5  -8   4  927.09  267.89   3
  -5  -8   3   22.46   23.70   5
   5  -8  -3  -12.36   44.96   4
  -5   8   3   25.25   83.87   2
  -5  -8   3  128.65  120.30   3
   5   8  -3  -29.11   25.52   2
  -5  -8   2  413.68  226.91   5
   5  -8  -2  309.82  132.98   4
   5   8  -2  143.42   72.57   2
  -5   8   2  153.95  102.41   2
  -5  -8   2  431.50  197.31   3
  -5  -8   1 2817.19  478.00   3
  -5   8   1 3288.97  508.73   2
  -5  -8   1 2805.47  530.95   5
   5   8  -1 2233.63  345.65   2
   5  -8  -1 3056.97  459.22   4
  -5  -8   0  270.59  158.91   3
  -5   8   0  131.47   97.29   2
   5  -8   0  275.57  150.90   4
  -5  -8   0   31.54   74.65   5
   5   8   0   81.20   53.56   2
  -5  -8  -1  -96.99   21.98   3
  -5  -8  -1   27.88   76.74   5
  -5   8  -1  -67.72   98.41   2
   5   8   1  -21.37   32.71   2
   5  -8   1   44.56   44.58   4
  -5   8  -2  405.96  176.47   2
  -5  -8  -2  499.79  238.16   5
  -5  -8  -2  548.19  205.67   3
   5   8   2  435.23  166.65   2
   5  -8   2  437.43  178.12   4
  -5   8  -3   73.41   75.13   2
   5   8   3  106.38   82.64   2
  -5  -8  -3  234.20  112.34   3
   5  -8   3 -100.83  126.06   4
  -5  -8  -3   60.91   75.45   5
  -5   8  -4   38.02   22.38   2
   5   8   4  154.37  108.01   2
  -5  -8  -4  -16.73   72.65   3
   5  -8   4  121.67  159.80   4
  -5  -8  -5 1059.72  298.86   3
   5   8   5 1336.77  334.42   2
  -5  -8  -6    4.44   41.69   3
   5   8   6   24.12   65.64   2
   5   8   7   14.09   51.77   2
  -5  -8  -7  195.44  142.80   1
   5   8   8   29.82   37.61   2
  -5  -8  -8   32.50   68.53   1
   5   8   9  -22.55   67.52   2
  -5  -8  -9   13.59   10.39   1
   5   8  10   20.40   71.27   2
  -5  -8 -10   36.27   49.91   1
   5   8  11  -28.46   87.16   2
  -5  -8 -11  -49.92   56.41   1
  -5   9  14   35.82   90.11   2
  -5   9  13 -110.73   95.82   2
  -5   9  12   10.62   80.66   2
  -5   9  11  111.09  101.44   2
  -5   9  10  287.33  160.68   2
  -5   9   9  -62.10   87.12   2
  -5  -9   9    4.79   65.75   5
  -5  -9   8  -44.05   35.14   5
  -5   9   8  106.26  114.79   2
  -5   9   7   29.72   58.88   2
  -5  -9   7  -20.85   65.82   5
  -5  -9   6   85.17   76.56   5
  -5   9   6  171.72  120.07   2
  -5  -9   5   27.52  111.65   5
  -5   9   5  139.92   83.73   2
  -5  -9   5  210.44  132.98   3
  -5  -9   4   86.23  128.66   5
  -5   9   4  109.29   61.74   2
  -5  -9   4  222.47  152.32   3
  -5  -9   3  202.53  161.36   5
  -5   9   3    6.07   50.54   2
  -5  -9   3  121.13  137.39   3
  -5  -9   2  155.14  140.98   5
  -5   9   2  248.21  166.95   2
  -5  -9   2  324.10  160.63   3
  -5  -9   1   17.84   49.27   3
  -5   9   1   46.68   64.63   2
  -5  -9   1    7.94  100.62   5
   5  -9  -1   53.50   67.21   4
   5   9  -1   -1.32   29.88   2
  -5  -9   0  300.04  176.90   5
  -5  -9   0  166.20  114.70   3
  -5   9   0  214.96  143.93   2
   5  -9   0  188.97   90.55   4
   5   9   0  126.04   75.38   2
  -5  -9  -1  154.19  133.32   5
  -5  -9  -1   85.87   67.64   3
  -5   9  -1   96.17   97.39   2
   5   9   1   72.50   48.24   2
   5  -9   1  111.76   95.79   4
  -5  -9  -2  -29.10   54.71   3
  -5   9  -2  -21.32   10.06   2
   5   9   2  -35.50   50.98   2
   5  -9   2   23.82   42.11   4
  -5  -9  -3   77.50  130.05   5
  -5   9  -3  275.30  147.47   2
   5  -9   3  236.28  144.20   4
  -5  -9  -3  288.73  158.53   3
   5   9   3  134.68   97.72   2
   5  -9   4  -42.06   77.30   4
  -5  -9  -4   38.41   18.76   3
   5   9   4   71.47   62.51   2
  -5   9  -4  -41.38   80.68   2
  -5  -9  -5   59.79   52.56   3
   5   9   5    7.91   35.54   2
   5  -9   5  -55.04  140.70   4
  -5  -9  -6  274.21  149.55   3
   5   9   6   54.58   56.95   2
   5  -9   6  134.88  151.91   4
   5   9   7   94.31  135.00   2
  -5  -9  -7   48.76   88.88   1
   5   9   8   87.83   99.92   2
  -5  -9  -8   40.65   63.08   1
   5   9   9   39.69  100.88   2
  -5  -9  -9  -66.61   68.65   1
   5   9  10   47.54   60.48   2
  -5  -9 -10   31.48   40.61   1
  -5  10  12  -54.14   78.28   2
  -5  10  11  -77.95   59.64   2
  -5  10  10   88.66  101.95   2
  -5 -10   9   19.34   44.24   5
  -5  10   9   21.85   93.72   2
  -5 -10   8   -8.44   77.79   5
  -5  10   8   80.12   80.98   2
  -5 -10   7   81.56  113.74   5
  -5  10   7   61.11   62.12   2
  -5 -10   6  162.29  114.30   5
  -5  10   6   29.87   22.28   2
  -5 -10   6  224.53  186.48   3
  -5  10   5  129.12  115.94   2
  -5 -10   5   49.33   38.41   3
  -5 -10   4  291.92  188.85   5
  -5  10   4  555.68  221.99   2
  -5 -10   4  565.97  216.41   3
  -5 -10   3   25.89   99.84   5
  -5  10   3   29.73  108.48   2
  -5 -10   3   64.70   11.33   3
  -5  10   2   11.10   96.01   2
  -5 -10   2   21.53   52.80   3
  -5 -10   2 -109.79  100.63   5
  -5 -10   1  381.78  173.25   3
  -5  10   1  291.06  156.17   2
  -5 -10   1  575.12  268.05   5
  -5 -10   0   22.85   74.93   3
  -5  10   0  -30.82   97.12   2
  -5 -10   0   38.14  104.57   5
  -5 -10  -1   -8.00   58.69   3
  -5  10  -1  -76.97   93.02   2
  -5 -10  -1   41.57   91.80   5
  -5 -10  -2   40.29  136.34   5
  -5  10  -2  275.10  132.76   2
  -5 -10  -2  341.92  160.04   3
  -5  10  -3  -20.53   30.33   2
  -5 -10  -3   38.93   27.00   5
   5 -10   3  -75.42  100.36   4
  -5 -10  -4   19.81   22.39   3
  -5  10  -4   50.74   68.16   2
   5 -10   4   27.88   76.58   4
   5 -10   5  -17.18   44.67   4
  -5 -10  -5  113.15   96.94   3
  -5 -10  -6   47.70   79.65   3
   5 -10   6  -27.69   61.86   4
   5 -10   7   25.72   58.43   4
  -5 -10  -7   -9.06   45.52   1
   5 -10   8 -223.15  208.33   4
  -5  11  10  -14.53   45.68   2
  -5  11   9   70.32  114.86   2
  -5 -11   8  -23.21   19.58   5
  -5  11   8  143.45   99.38   2
  -5 -11   7  106.94   81.71   5
  -5  11   7  -38.14   19.77   2
  -5 -11   7  -46.04   83.86   3
  -5 -11   6   46.47   96.04   5
  -5  11   6  -41.97   31.66   2
  -5 -11   6   -7.19   96.45   3
  -5 -11   5  140.02  164.21   5
  -5  11   5   50.60   71.33   2
  -5 -11   5  358.38  209.80   3
  -5 -11   4   55.66  123.01   5
  -5  11   4   15.99   31.84   2
  -5 -11   4  -24.47   37.29   3
  -5 -11   3   93.59   91.47   3
  -5 -11   3   76.66  126.82   5
  -5  11   3  301.06  150.92   2
  -5 -11   2  101.60  105.39   3
  -5  11   2   53.16   48.16   2
  -5 -11   2   57.32   40.57   5
  -5 -11   1  -48.83   49.56   3
  -5  11   1   71.83   77.44   2
  -5 -11   1  -40.90   96.66   5
  -5 -11   0   42.36   26.60   3
  -5 -11   0   47.28   45.48   5
  -5  11   0   47.16   41.88   2
  -5 -11  -1  -31.74  111.15   3
  -5 -11  -1   38.13   35.23   5
  -5  11  -1  -17.11   57.78   2
  -5  11  -2  -18.47   33.33   2
  -5 -11  -2  -28.96   54.81   3
  -5 -11  -3  164.74  133.13   3
  -5  11  -3   99.65   75.23   2
  -5  11  -4   -6.94   38.83   2
  -5 -11  -4  -36.62   60.45   3
  -5 -11  -5  -49.58   63.01   3
  -5 -11  -6   89.45  110.74   3
  -5 -12   9  367.04  270.46   3
  -5 -12   8   -8.83   44.24   3
  -5 -12   7  -90.47  108.76   3
  -5  12   6  -12.00   13.57   2
  -5 -12   6   29.85  100.82   3
  -5 -12   5   12.79   73.95   5
  -5  12   5   -0.48   35.52   2
  -5 -12   5  -98.93  141.39   3
  -5 -12   4  -39.12    7.61   3
  -5  12   4   50.03   57.96   2
  -5 -12   4   36.74  103.12   5
  -5 -12   3  -73.52   99.29   3
  -5  12   3  -64.66   91.74   2
  -5 -12   3  -40.87   65.19   5
  -5 -12   2  -71.56   81.77   3
  -5  12   2  -18.36   10.49   2
  -5 -12   2  -10.22   32.73   5
  -5 -12   1   68.06   64.77   3
  -5  12   1   17.56   25.48   2
  -5 -12   1   -5.96   32.75   5
  -5 -12   0   87.73   95.94   3
  -5  12   0   27.91   51.36   2
  -5  12  -1   25.83   65.05   2
  -5 -12  -1  -11.94   49.87   3
  -5  12  -2 -149.10   97.80   2
   6   0 -20    7.78   28.11   1
   6   0 -19  -16.31   47.97   1
   6   0 -18   84.05   85.86   1
   6   0 -17  -70.71   81.96   1
   6   0 -16   26.23   71.68   1
   6   0 -15  104.57   93.89   1
   6   0 -14 1712.00  361.71   1
   6   0 -13  -28.61   69.53   1
   6   0 -13  -34.53   74.84   6
   6   0 -12  638.34  196.82   6
   6   0 -12  508.30  163.96   1
   6   0 -11    1.92   70.38   6
   6   0 -11  -22.75   46.32   1
   6   0 -10  164.72   77.08   6
   6   0 -10   72.20   84.10   1
   6   0  -9  124.71  124.91   6
   6   0  -825633.44 1583.94   4
   6   0  -7  -64.89   84.71   4
  -6   0   7   47.45   62.57   2
   6   0  -6 2036.92  313.85   4
  -6   0   6 1800.75  248.53   2
  -6   0   5   91.66   54.60   2
   6   0  -5  -11.02    5.74   4
   6   0  -4  127.52   80.86   4
  -6   0   4  193.12   67.03   2
  -6   0   3  -43.40   58.00   2
   6   0  -3  -92.73   29.62   4
  -6   0   3   -1.42   59.05   3
   6   0  -224364.94 1413.87   4
  -6   0   221982.68 1336.10   3
  -6   0   1   20.52   33.59   3
   6   0  -1  -60.85   70.62   4
  -6   0   0 1544.03  237.67   3
   6   0   0 1371.56  237.38   4
  -6   0  -1   19.13   20.10   3
   6   0   1    8.15   47.20   4
  -6   0  -2 1457.88  279.41   1
   6   0   2 1602.31  280.57   4
  -6   0  -3  -77.56   86.85   1
   6   0   3  -83.64   63.29   4
   6   0   4 6346.35  623.21   4
  -6   0  -4 5017.28  585.74   1
  -6   0  -5   50.93  101.19   1
  -6   0  -6 1977.34  356.21   1
  -6   0  -7   77.51   79.83   1
  -6   0  -8   97.37   34.15   1
  -6   0  -9   57.15   59.44   1
  -6   0 -10   81.76   77.17   1
  -6   0 -11  -22.32   34.78   1
  -6   0 -12  180.92  103.93   1
  -6   0 -13  -95.04   90.61   1
  -6   0 -14   39.71   24.49   1
   6  -1 -20  -23.90   37.58   1
   6   1 -20  -40.12   59.24   1
   6  -1 -19  -27.92    6.95   1
   6   1 -19  -21.47   39.47   1
   6   1 -18  111.87   90.89   1
   6  -1 -18   75.41   81.58   1
   6  -1 -17  -40.30   81.77   1
   6   1 -17   21.59   43.28   1
   6   1 -16   61.50   76.61   1
   6  -1 -16  134.07  100.08   1
   6   1 -15  344.99  164.22   1
   6  -1 -15  440.35  159.02   1
   6  -1 -14  111.87   88.61   6
   6   1 -14  -66.83   57.02   1
   6  -1 -14   -4.50   48.59   1
   6   1 -13  -15.01   20.83   6
   6   1 -13  -13.70   39.04   1
   6  -1 -13   78.75   51.67   6
   6  -1 -13   47.14   65.86   1
   6   1 -12 1758.29  323.59   6
   6  -1 -12 1739.76  312.93   6
   6  -1 -12 1969.31  361.44   1
   6   1 -12 1915.72  357.71   1
   6  -1 -11   33.79   45.62   1
   6   1 -11   78.19   77.42   6
   6  -1 -11  134.25   85.06   6
   6  -1 -10  187.03   77.53   6
   6   1 -10  189.87  108.30   6
   6  -1 -10  105.34   71.72   1
   6   1  -9 8582.85  752.44   6
   6  -1  -9 8586.16  786.03   4
   6  -1  -9 9102.21  772.76   1
   6   1  -8  270.98  116.92   6
   6   1  -8  369.27  150.72   4
   6  -1  -8  377.79  115.51   4
  -6   1   8  382.57  134.06   2
   6   1  -7   34.56   68.52   4
   6  -1  -7  223.33   70.55   4
  -6   1   7  142.09  121.84   2
  -6  -1   620224.83 1083.44   2
  -6   1   621705.94 1255.26   2
   6  -1  -620529.22 1307.61   4
   6   1  -620256.32 1298.41   4
  -6   1   513838.66  916.62   2
  -6  -1   512765.95  711.11   2
   6   1  -515471.38 1001.93   4
   6  -1  -514740.04  987.62   4
  -6  -1   4  265.68   60.09   2
   6   1  -4  128.96   39.94   4
   6  -1  -4  437.70  151.19   4
  -6   1   4  409.86  111.88   2
  -6   1   320213.25 1067.93   2
   6   1  -313729.74  809.40   2
   6   1  -317702.48 1067.08   4
   6  -1  -318644.29 1112.89   4
  -6  -1   317610.27 1064.41   3
  -6   1   318262.77  914.77   3
  -6   1   2 2639.27  322.72   2
   6   1  -2 2026.40  239.96   2
   6  -1  -2 2650.41  343.12   4
  -6  -1   2 2690.94  338.30   3
  -6   1   2 2601.21  259.19   3
   6   1  -2 2309.98  299.56   4
  -6  -1   1   24.07   57.94   3
  -6   1   1  100.39   25.39   2
  -6   1   1   81.67   42.17   3
   6   1  -1   86.74   74.04   4
   6  -1  -1   99.12   59.67   4
   6   1   010336.74  724.38   4
   6  -1   0 9164.07  742.70   4
  -6   1   0 9648.73  732.40   1
  -6  -1   0 9532.21  741.96   3
   6   1   119592.70 1146.05   4
   6  -1   117094.69 1166.74   4
  -6   1  -118574.74 1190.40   1
  -6  -1  -118025.94 1173.53   3
   6   1   2  385.48  133.22   4
  -6  -1  -2  196.50   86.06   3
   6  -1   2  138.67   58.09   4
  -6   1  -2  228.89   99.09   1
   6   1   3 5484.73  551.53   4
   6  -1   3 5661.59  595.59   4
  -6  -1  -3 5478.76  603.78   1
  -6   1  -3 5535.75  576.90   1
   6   1   4 4233.78  488.71   4
  -6  -1  -4 4460.51  543.03   1
  -6   1  -4 4290.45  506.62   1
  -6   1  -5  -23.27   70.73   1
  -6  -1  -5   11.04   81.97   1
   6   1   5  -54.84   38.42   4
  -6   1  -6 1013.63  242.64   1
  -6  -1  -6 1395.02  309.89   1
  -6   1  -7 3340.81  473.98   1
  -6  -1  -7 3437.43  476.31   1
  -6  -1  -8   81.93   66.43   1
  -6   1  -8   16.05   78.80   1
  -6  -1  -9  128.99   86.01   1
  -6   1  -9  128.78   97.59   1
  -6  -1 -10  285.13  134.49   1
  -6   1 -10  230.48  130.26   1
  -6  -1 -11  -26.16   12.53   1
  -6   1 -11  -45.90   89.10   1
  -6  -1 -12  -18.47   63.21   1
  -6   1 -12   65.60   58.63   1
  -6  -1 -13   11.84   30.82   1
  -6   1 -13  197.71  117.51   1
  -6  -1 -14   94.85   81.09   1
  -6   1 -14  -55.60   70.32   1
   6  -2 -20  -24.92   30.08   1
   6  -2 -19   43.50   58.96   1
   6  -2 -18    5.68   25.52   1
   6  -2 -17  399.02  154.45   1
   6  -2 -16   -3.02   48.90   1
   6  -2 -15  385.86  157.58   1
   6  -2 -14  199.84  102.29   6
   6  -2 -14  381.00  144.49   1
   6  -2 -13   36.70   47.34   1
   6  -2 -13    4.71   61.45   6
   6  -2 -12   92.83   79.51   1
   6  -2 -12   97.55   84.43   6
   6   2 -12  150.83  104.56   6
   6  -2 -11 7174.01  696.21   6
   6   2 -11 7475.57  729.68   6
   6  -2 -1110328.95  803.93   1
   6   2 -10  188.35  120.59   6
  -6   2  10   30.96   47.11   2
   6  -2 -10  119.52   73.19   1
   6   2  -9 2173.63  352.63   6
   6  -2  -9 2894.05  419.17   4
  -6   2   9 2892.02  408.37   2
   6  -2  -9 2710.35  369.17   1
   6   2  -8  797.57  212.27   6
   6  -2  -8  841.31  196.62   4
  -6   2   8  485.05  176.96   2
   6   2  -7  311.70  133.90   4
  -6   2   7  214.77  113.06   2
   6   2  -7  318.87  116.64   6
   6  -2  -7  440.46  154.21   4
   6   2  -6  614.38  171.19   4
   6  -2  -6  731.35  201.92   4
   6   2  -6  419.44  143.01   6
  -6   2   6  851.87  198.35   2
  -6   2   538144.68 1931.62   2
   6   2  -536546.80 1887.60   4
   6  -2  -534199.84 1882.30   4
  -6   2   531051.44 1629.51   1
   6   2  -4  -37.83   24.83   4
   6  -2  -4   10.41   37.93   4
  -6   2   4  -32.03   73.30   2
  -6   2   4   28.88   19.47   3
   6  -2  -3  223.62  109.50   4
  -6   2   3  129.45   37.00   3
  -6  -2   3  160.36   88.88   3
  -6   2   3  113.91   51.04   2
   6   2  -3  234.81   93.11   4
  -6   2   2 2482.11  334.24   2
   6  -2  -2 2373.93  331.59   4
   6   2  -2 2614.43  318.75   4
  -6   2   2 2522.30  256.94   1
   6  -2  -2 1774.47  187.60   3
  -6  -2   2 2261.17  333.52   3
  -6  -2   1  512.93  146.72   3
  -6   2   1  609.73  166.52   2
   6   2  -1  452.36  139.78   4
   6  -2  -1  558.31  174.96   4
  -6   2   1  493.64  125.92   1
  -6  -2   0  340.00  104.57   3
  -6   2   0  226.49   51.32   2
   6   2   0  392.27  116.47   4
   6  -2   0  452.98  154.75   4
  -6   2   0  420.89  122.88   1
   6   2   115954.44  960.85   4
  -6   2  -115721.00 1031.67   1
   6  -2   114563.65 1062.54   4
  -6  -2  -115627.39 1096.54   3
  -6   2  -2  214.02  108.99   1
  -6  -2  -2  498.24  146.06   3
   6   2   2  453.29  131.17   4
   6  -2   2  385.55  143.81   4
  -6   2  -3 1898.39  314.81   1
   6   2   3 2302.97  313.32   4
  -6  -2  -3 1993.54  339.34   3
  -6   2  -4    2.84   70.82   1
  -6  -2  -4 -107.16   84.82   1
   6   2   4   -6.74   54.99   4
  -6   2  -5  589.08  171.67   1
  -6  -2  -5  563.79  214.71   1
   6   2   5  583.90  172.24   4
  -6   2  -6   31.50    7.58   1
  -6  -2  -6  -30.33  101.44   1
   6   2   6   11.92   16.95   4
  -6   2  -7  756.18  216.28   1
   6   2   7  839.04  219.19   4
  -6  -2  -7  654.06  205.44   1
  -6   2  -8   -8.52   51.80   1
  -6  -2  -8    4.17   48.16   1
  -6  -2  -9  379.84  159.87   1
  -6   2  -9  464.99  171.66   1
  -6   2 -10  132.59   94.27   1
  -6  -2 -10   87.80   68.57   1
  -6  -2 -11  -45.26   92.64   1
  -6   2 -11  139.24   90.19   1
  -6  -2 -12  145.56  105.81   1
  -6   2 -12  -54.11   69.21   1
  -6   2 -13 -199.33  110.05   1
  -6  -2 -13   56.99   71.38   1
   6  -3 -19   34.95   54.01   1
   6  -3 -18  -21.93    6.67   1
   6  -3 -17  -69.33   60.82   1
   6  -3 -16  -19.10   44.32   1
   6  -3 -15   36.24   35.30   6
   6  -3 -15  165.77  100.46   1
   6  -3 -14   26.56   50.65   6
  -6   3  14  -16.38   90.30   2
   6  -3 -14   12.34   38.13   1
   6  -3 -13   16.55   29.73   6
  -6   3  13   23.08   73.50   2
   6  -3 -13   80.48   83.79   1
  -6   3  12 1730.90  380.83   2
   6  -3 -12 1793.50  307.91   6
   6  -3 -12 1955.95  321.77   1
  -6   3  11 -125.42   84.11   2
   6  -3 -11   11.87   28.76   6
   6  -3 -11  -76.00   83.99   1
  -6   3  10  -98.70  112.94   2
   6   3 -10   69.00   97.95   6
   6  -3 -10   59.58   87.87   1
   6  -3 -10   69.13   24.53   4
  -6   3   9 3790.95  511.37   2
   6  -3  -9 3598.84  472.88   4
   6   3  -9 3249.41  447.57   6
   6  -3  -9 4340.66  446.31   1
   6  -3  -8  761.85  205.23   4
   6   3  -8  777.06  213.00   6
  -6   3   8  686.56  195.72   2
   6  -3  -8  396.62  154.57   1
  -6  -3   7    2.60   15.37   2
   6  -3  -7   -1.63   53.14   4
   6   3  -7   21.40   31.07   6
  -6   3   7   -3.47   47.78   2
   6   3  -613609.53  941.92   6
  -6   3   612439.20  964.74   2
  -6  -3   611217.99  606.24   2
  -6   3   612945.96  716.15   1
  -6   3   612563.35  740.77   3
   6  -3  -613951.75  945.50   4
   6   3  -5 2204.70  327.16   6
   6   3  -5 2135.03  310.64   4
   6  -3  -5 2030.23  307.93   4
  -6   3   5 2399.56  371.68   2
   6   3  -4  114.38   87.90   4
   6   3  -4   84.68   59.23   6
   6  -3  -4  -54.44   68.32   4
  -6   3   4   -0.17   32.96   2
  -6   3   3 8842.14  770.64   2
   6   3  -3 8791.75  685.44   4
   6  -3  -3 9058.94  729.72   4
  -6  -3   3 9333.76  794.46   3
   6   3  -212155.59  661.76   2
  -6   3   213661.96  970.75   2
   6  -3  -212265.63  892.13   4
  -6   3   214380.17  717.28   1
   6  -3  -2 9536.88  557.36   3
  -6  -3   212719.36  961.65   3
   6   3  -214192.92  872.76   4
  -6  -3   1  334.56  147.73   3
  -6   3   1  251.31   78.70   2
   6  -3  -1  217.59   62.55   3
  -6   3   1  326.14   92.38   1
   6   3  -1  199.82   78.25   4
   6  -3  -1  335.30  142.81   4
  -6   3   017774.51 1258.18   2
   6   3   019878.21 1114.22   4
   6  -3   019858.57 1249.05   4
  -6   3   019304.36 1147.29   1
  -6  -3   017745.69 1278.51   3
  -6  -3  -1 3015.71  414.08   3
   6  -3   1 2593.49  392.02   4
  -6   3  -1 2947.25  413.63   2
   6   3   1 2663.48  313.19   4
  -6   3  -1 2816.62  349.67   1
  -6  -3  -2   14.10   96.23   3
  -6   3  -2   48.21   57.17   1
   6   3   2   79.21   69.33   4
   6  -3   2   10.82   31.25   4
  -6  -3  -3 2014.34  361.79   3
   6   3   3 1920.37  270.97   4
  -6   3  -3 1890.74  306.40   1
   6   3   4 6455.00  556.15   4
  -6   3  -4 6557.65  650.28   1
  -6  -3  -4 6114.25  663.41   3
   6   3   5   21.48   17.40   4
  -6   3  -5   -7.75   37.96   1
  -6  -3  -5   42.42   70.80   1
  -6  -3  -6  984.33  262.96   1
  -6   3  -6 1249.84  275.03   1
   6   3   6 1092.88  229.30   4
  -6   3  -7  947.91  239.03   1
   6   3   7  969.17  220.61   4
  -6  -3  -7 1118.88  277.27   1
   6   3   8  -39.39   47.14   4
  -6   3  -8   41.36   58.99   1
  -6  -3  -8   41.71   65.03   1
   6   3   9   70.33   71.12   4
  -6   3  -9  198.61  109.18   1
  -6  -3  -9  268.59  138.23   1
  -6   3 -10  845.80  230.11   1
  -6  -3 -10  519.58  188.46   1
  -6   3 -11  -16.95   12.14   1
  -6  -3 -11  -47.20   36.98   1
  -6   3 -12   34.97   36.67   1
  -6  -3 -12   49.88   60.64   1
  -6   3 -13  -22.81   11.52   1
  -6  -3 -13   93.34   85.87   1
  -6   4  19  -98.08   95.30   2
  -6   4  18  173.20  136.32   2
  -6   4  17   39.26   28.31   2
  -6   4  16   47.77   35.31   2
   6  -4 -16  -36.66   65.17   1
  -6   4  15  -76.91  100.60   2
   6  -4 -15  -59.90   75.77   1
   6  -4 -14 1005.91  226.01   6
  -6   4  14 1485.90  362.25   2
   6  -4 -14 1117.22  241.28   1
   6  -4 -13   20.18   29.63   1
  -6   4  13    8.36   30.87   2
   6  -4 -13  144.38   78.55   6
   6  -4 -12  606.59  176.01   6
   6  -4 -12  776.71  190.72   1
  -6   4  12  748.53  261.93   2
  -6   4  11  486.32  203.16   2
   6  -4 -11  310.03  120.21   1
   6  -4 -10   69.74   71.51   4
  -6   4  10   10.45   96.30   2
   6  -4 -10   13.40   40.46   1
   6  -4  -9  289.41  106.76   1
   6  -4  -9  440.18  148.26   4
  -6   4   9  229.55  155.62   2
   6  -4  -811491.01  776.34   1
  -6   4   813288.25 1042.80   2
   6  -4  -812188.04  915.97   4
   6   4  -811427.30  922.97   6
   6   4  -7  943.91  228.62   6
  -6   4   7 1298.04  287.73   2
   6  -4  -7 1209.31  243.54   4
   6   4  -6  -10.61   50.37   6
   6  -4  -6   79.83   66.22   4
  -6   4   6    7.64    6.39   3
  -6   4   6   41.76   81.24   2
  -6  -4   6    4.32    6.67   2
   6   4  -5  930.95  204.86   6
  -6   4   5  807.26  253.98   2
   6  -4  -5  686.21  186.22   4
   6   4  -4  440.05   76.54   2
   6   4  -4  560.13  145.42   6
   6  -4  -4  717.29  189.28   4
  -6   4   4  548.72  176.21   2
   6   4  -4  358.16  114.21   4
   6  -4  -3   27.47   11.06   4
   6   4  -3   35.07   42.79   6
   6   4  -3   90.45   76.58   4
   6   4  -3   65.65   27.43   2
  -6   4   3  246.74  140.66   2
  -6  -4   3  186.56   48.67   3
   6   4  -216510.34  952.03   2
   6   4  -217568.22 1090.80   4
  -6   4   218026.66 1278.43   2
   6  -4  -219552.15 1222.88   4
   6   4  -219738.22 1155.09   6
  -6  -4   222744.59 1398.80   3
  -6  -4   1  671.11  210.25   3
  -6   4   1  850.14  232.70   2
   6   4  -1  640.13  143.38   6
   6  -4  -1  298.53   78.44   3
   6   4  -1  833.01  159.65   2
   6   4  -1  778.17  161.23   4
   6  -4  -1  602.59  170.56   4
  -6   4   1  756.88  140.63   1
  -6  -4   0 1564.79  326.00   3
   6   4   0 1745.90  237.10   6
  -6   4   0 1545.95  240.34   1
  -6   4   0 1491.81  302.30   2
   6   4   0 1843.22  255.22   4
   6  -4   0 1692.01  312.87   4
  -6   4  -1   13.29   33.12   1
  -6  -4  -1   26.78   72.10   3
  -6   4  -1  -39.65   14.61   2
   6   4   1   60.54   44.64   4
   6  -4   1   84.49   52.10   4
  -6   4  -2  913.34  200.58   1
  -6   4  -2  866.33  234.29   2
  -6  -4  -2  621.10  201.02   3
   6   4   2 1088.96  184.51   4
   6  -4   2 1039.21  243.72   4
  -6   4  -3  157.77   74.70   1
   6   4   3  145.40   72.51   4
  -6  -4  -3  140.99   90.51   3
  -6   4  -4 2810.81  412.67   1
  -6  -4  -4 2612.37  434.47   3
   6   4   4 2934.62  324.45   4
  -6   4  -5    0.92   45.76   1
  -6  -4  -5  -21.59   87.11   3
   6   4   5    2.28   36.14   4
  -6   4  -6  537.86  189.21   1
  -6  -4  -6  604.90  219.81   1
   6   4   6  431.56  127.57   4
  -6   4  -7    8.53   59.97   1
  -6  -4  -7   10.97   41.99   1
  -6  -4  -8  397.27  171.05   1
  -6   4  -8  615.09  207.58   1
  -6   4  -9  110.82   88.16   1
  -6  -4  -9  151.71  111.63   1
  -6  -4 -10  133.73   87.94   1
  -6   4 -10  114.81   94.30   1
  -6  -4 -11  116.28   84.96   1
  -6   4 -11   24.98   33.11   1
  -6   4 -12   18.90   38.21   1
  -6  -4 -12  239.25  131.11   1
  -6  -4 -13   -0.73   30.91   1
  -6   4 -13  -85.38   60.46   1
  -6   5  18   83.28   91.25   2
  -6   5  17  -70.55   81.50   2
  -6   5  16   97.74  157.62   2
  -6   5  15  483.58  229.70   2
  -6   5  14  -65.48   25.64   2
  -6   5  13  -45.06   70.18   2
   6  -5 -12  468.66  150.82   6
   6  -5 -12  537.85  154.25   1
  -6   5  12  787.74  258.62   2
   6  -5 -11   28.90   46.11   1
  -6   5  11  113.04  130.07   2
   6  -5 -10   59.04   68.01   4
  -6   5  10   53.69   29.71   2
   6  -5 -10   36.94   35.84   1
  -6   5   9 5468.47  651.15   2
   6  -5  -9 4394.49  516.15   4
   6  -5  -9 4794.63  430.68   1
   6  -5  -8   37.37   29.79   1
   6  -5  -8  -26.96   23.94   4
  -6   5   8   20.64   37.43   2
  -6   5   7   95.39   64.63   2
   6  -5  -7   94.87   63.14   4
   6  -5  -6 2090.49  315.13   4
  -6   5   6 2042.29  370.85   2
   6   5  -5 1886.41  305.20   6
   6   5  -5 1477.05  195.10   2
   6  -5  -5 1614.65  278.19   4
  -6   5   5 1790.37  349.44   2
   6   5  -4 1145.55  160.78   2
   6   5  -4 1092.39  227.98   6
   6  -5  -4 1157.94  249.93   4
  -6   5   4 1270.86  299.23   2
   6  -5  -310929.91  837.72   4
   6   5  -310754.06  774.96   6
   6   5  -3 8725.81  616.11   2
  -6   5   310879.40  941.76   2
  -6  -5   310657.09  923.49   3
   6   5  -2  656.21  148.78   6
   6   5  -2  483.36  124.14   2
   6  -5  -2  596.29  169.48   4
  -6  -5   2  494.84  186.93   3
  -6   5   2  608.78  211.84   2
  -6  -5   1   21.73   94.80   3
  -6   5   1  128.19   91.43   2
   6   5  -1   22.70   28.85   4
   6   5  -1   -1.62   34.85   2
   6  -5  -1   33.98   81.76   4
   6   5  -1  -18.74   19.45   6
  -6  -5   0 1997.66  372.49   3
  -6   5   0 1711.35  342.60   2
   6   5   0 1821.54  233.41   6
   6   5   0 1543.82  205.24   4
   6   5   0 1869.91  296.47   2
  -6   5   0 1659.69  257.94   1
   6  -5   0 1781.06  339.09   4
   6   5   1 4920.32  540.65   2
   6   5   1 3927.23  355.27   4
  -6   5  -1 4891.44  584.87   2
   6  -5   1 4284.96  546.91   4
   6   5   1 4409.80  357.01   6
  -6   5  -1 4241.88  472.14   1
  -6  -5  -1 5071.10  613.08   3
  -6  -5  -2  799.91  218.18   3
  -6   5  -2  980.00  259.41   2
   6   5   2  799.76  146.47   4
   6  -5   2  908.16  237.05   4
   6   5   2  613.59  102.25   6
  -6   5  -2  959.76  221.24   1
  -6  -5  -3 2959.32  460.86   3
  -6   5  -3 2998.23  460.85   2
  -6   5  -3 3100.69  434.25   1
   6  -5   3 3988.55  544.67   4
  -6  -5  -4  301.64  151.49   3
  -6   5  -4  391.82  150.23   1
  -6  -5  -5    1.10   38.79   3
  -6   5  -5  -29.99   56.06   1
  -6   5  -6   82.69   12.24   1
  -6  -5  -6  166.48  106.97   1
  -6   5  -7  990.31  260.83   1
  -6  -5  -7 1207.40  307.23   1
  -6   5  -8   10.34   20.60   1
  -6  -5  -8  -20.03   40.95   1
  -6   5  -9  156.75  106.39   1
  -6  -5  -9  382.92  165.50   1
  -6   5 -10   69.99   54.61   1
  -6  -5 -10   33.68   67.11   1
  -6  -5 -11   -4.75   32.44   1
  -6   5 -11   -4.33   41.91   1
  -6  -5 -12  144.87  104.97   1
  -6   5 -12   61.75   74.39   1
  -6   5 -13   21.25   23.96   1
  -6   6  17   42.66   76.13   2
  -6   6  16  123.42   99.47   2
  -6   6  15  -41.44   54.58   2
  -6   6  14  226.80  160.56   2
  -6   6  13  -10.95   74.12   2
  -6   6  12   82.70   60.23   2
  -6   6  11 1621.00  367.18   2
   6  -6 -10  236.00  114.39   4
  -6   6  10  227.00  135.63   2
   6  -6  -9  232.03   99.90   4
  -6   6   9  252.47  136.49   2
   6  -6  -8  894.53  198.52   4
  -6   6   8 1125.95  294.29   2
   6  -6  -7   -2.65   54.31   4
  -6   6   7  -60.00   89.05   2
  -6   6   6  279.56  151.04   2
   6  -6  -6  327.80  115.79   4
  -6   6   5 7367.21  800.65   2
   6   6  -5 7395.59  535.33   2
   6  -6  -5 6579.74  619.64   4
   6   6  -4  273.86   86.94   2
   6  -6  -4  254.62  130.13   4
  -6   6   4  400.54  170.72   2
  -6  -6   4  324.34  155.00   3
   6  -6  -3  -47.78   82.45   4
   6   6  -3   -9.98   31.50   2
  -6   6   3  122.52  119.26   2
  -6  -6   3  -27.41   39.21   3
   6  -6  -2  438.32   75.08   3
   6   6  -2  633.58  141.80   2
   6  -6  -2  464.09  159.57   4
  -6  -6   2  802.94  232.47   3
  -6   6   2  660.35  232.66   2
  -6  -6   1  271.42  151.87   3
  -6   6   1   84.08   74.75   2
   6   6  -1   72.93   54.26   2
   6  -6  -1  252.35  120.98   4
  -6  -6   0   20.07   93.91   3
   6   6   0  148.18   70.54   2
  -6   6   0   46.85   58.28   2
   6  -6   0   73.59   86.55   4
  -6  -6  -1 3698.37  537.25   3
  -6   6  -1 3237.17  508.99   2
   6   6   1 4065.68  492.72   2
   6  -6   1 3851.29  534.65   4
  -6   6  -2   68.63  106.20   2
   6   6   2  -43.85   97.46   2
  -6  -6  -2  -22.61  109.51   3
   6  -6   2   79.59   90.28   4
  -6   6  -2   -0.08   49.06   1
  -6   6  -3  286.40  124.64   2
  -6   6  -3  319.42  140.25   1
   6   6   3  273.00  128.38   2
  -6  -6  -3  212.93  151.24   3
   6  -6   3  367.75  168.46   4
   6   6   4   37.71   80.74   2
  -6   6  -4  -40.22   76.39   1
  -6  -6  -4   25.74   82.87   3
  -6  -6  -5  390.46  177.40   3
  -6   6  -5  501.49  179.34   1
  -6  -6  -6 -118.71  106.59   3
  -6  -6  -6  236.18  149.92   1
  -6   6  -6  102.28   75.85   1
  -6   6  -7  486.78  181.50   1
  -6  -6  -7  325.89  170.33   1
  -6   6  -8  -65.59   30.52   1
  -6  -6  -8   37.99   46.23   1
  -6   6  -9   91.33   89.61   1
  -6  -6  -9   31.27   46.45   1
  -6   6 -10   42.83   56.25   1
  -6  -6 -10   34.93   44.16   1
  -6  -6 -11   -3.32   60.61   1
  -6   6 -11  -76.25   88.13   1
  -6  -6 -12  -87.63   75.47   1
  -6   6 -12   44.16   60.42   1
  -6   7  16  -78.33  130.64   2
  -6   7  15  -16.91   72.65   2
  -6   7  14  -28.66   38.71   2
  -6   7  13  -62.91  115.54   2
  -6   7  12  524.82  224.80   2
  -6   7  11  198.29  110.32   2
  -6   7  10   11.34   71.42   2
  -6   7   9  407.51  191.91   2
   6  -7  -8  172.95   94.47   4
  -6   7   8  274.71  140.40   2
   6  -7  -7   11.10   36.14   4
  -6   7   7    8.58   71.55   2
   6  -7  -6 2751.35  361.48   4
  -6   7   6 3442.37  534.63   2
   6   7  -5   -9.95   16.27   2
  -6   7   5    6.56   34.37   2
  -6  -7   5 -170.09  108.62   5
   6  -7  -5  -45.71   49.44   4
   6   7  -4    5.12   11.72   2
  -6  -7   4  -12.80   13.30   5
   6  -7  -4   10.49   23.68   4
  -6  -7   4  -34.15   35.53   3
  -6  -7   3   74.46   70.43   5
   6  -7  -3  207.80   97.63   4
  -6   7   3  167.69   91.29   2
   6   7  -3  173.71   76.87   2
  -6  -7   3  273.92  138.31   3
  -6  -7   2 2489.74  443.12   5
   6   7  -2 2182.63  306.09   2
   6  -7  -2 2951.28  434.03   4
  -6   7   2 2010.39  392.01   2
  -6  -7   2 2711.67  462.52   3
  -6  -7   1  415.63  155.13   3
  -6   7   1  153.48  140.59   2
   6   7  -1  157.62   83.16   2
   6  -7  -1  244.02  131.64   4
  -6  -7   0 1576.40  359.07   3
  -6   7   0 2194.66  414.29   2
   6   7   0 1634.76  282.78   2
   6  -7   0 2382.69  420.41   4
  -6  -7  -1  124.39   72.99   3
  -6   7  -1  313.46  183.79   2
   6   7   1  117.57   77.46   2
   6  -7   1  114.10  110.74   4
  -6  -7  -2    8.91    7.73   3
  -6   7  -2    0.97   38.99   2
   6   7   2   66.18   78.62   2
   6  -7   2  -68.72   64.29   4
   6   7   3  -13.52   24.51   2
  -6   7  -3   35.33   79.21   2
  -6  -7  -3  125.51   98.34   3
   6  -7   3   58.42   75.04   4
   6   7   4 2387.72  453.73   2
  -6  -7  -4 2032.86  398.67   3
   6  -7   4 2802.40  530.80   4
  -6  -7  -5   41.18   29.97   3
   6   7   5  101.40  117.26   2
  -6   7  -6  279.70  141.09   1
  -6  -7  -6  325.98  144.05   3
   6   7   6   83.40  105.65   2
   6   7   7   74.74  113.02   2
  -6  -7  -7   77.89  100.66   1
  -6   7  -7  -36.16   70.50   1
   6   7   8  -59.84   82.74   2
  -6  -7  -8   24.83   31.21   1
  -6   7  -8   26.21   30.71   1
  -6  -7  -9   59.27   70.64   1
   6   7   9  128.99  154.97   2
  -6   7  -9   25.58   37.50   1
  -6   7 -10  177.96  126.54   1
  -6  -7 -10  152.45  104.57   1
  -6  -7 -11 -114.15   83.71   1
  -6   7 -11 -195.40  116.55   1
  -6   7 -12   -1.32   25.47   1
  -6   8  15  -71.10   73.72   2
  -6   8  14  139.69   86.94   2
  -6   8  13  -42.33   72.26   2
  -6   8  12  -19.02    4.64   2
  -6   8  11  151.35   94.70   2
  -6   8  10  -76.35   50.22   2
  -6   8   9  177.07  124.17   2
  -6   8   8 1326.35  337.24   2
  -6   8   7  122.17   84.05   2
  -6  -8   6   22.68   87.37   5
  -6   8   6   48.16   75.83   2
  -6  -8   5  114.28  116.85   5
   6  -8  -5  292.11  119.56   4
  -6   8   5  547.24  197.97   2
  -6  -8   5  693.18  245.87   3
  -6  -8   4   -8.32   42.38   5
   6  -8  -4   -4.63   35.25   4
  -6   8   4  -27.59  106.99   2
  -6  -8   4  -10.40   67.77   3
  -6  -8   3   15.98    4.48   5
   6  -8  -3   65.24   78.60   4
  -6   8   3   23.13   67.97   2
  -6  -8   3  -80.21  106.98   3
  -6  -8   2 2039.82  401.77   3
  -6   8   2 2183.26  403.47   2
  -6  -8   2 1420.26  382.00   5
   6  -8  -2 2196.68  386.15   4
  -6  -8   1   41.12   90.26   3
  -6   8   1  -84.85   93.83   2
  -6  -8   1   37.91   54.64   5
   6  -8  -1   52.49  108.89   4
   6   8  -1   -2.89   35.28   2
  -6  -8   0  -94.65   68.48   3
  -6   8   0  105.77  101.35   2
   6   8   0   24.69    6.31   2
   6  -8   0  -56.19   71.93   4
  -6   8  -1  112.42  103.83   2
  -6  -8  -1   76.69   74.50   3
   6   8   1   -5.28   23.34   2
   6  -8   1  -22.65   84.55   4
  -6  -8  -2  166.38  110.68   3
  -6   8  -2   56.02   41.30   2
   6  -8   2   91.51  113.29   4
   6   8   2  100.20   66.68   2
  -6   8  -3  -24.15   45.36   2
   6   8   3  178.23  114.56   2
  -6  -8  -3  -41.29   65.62   3
   6  -8   3   40.27   71.26   4
  -6  -8  -4  362.14  174.08   3
   6   8   4  613.48  239.93   2
   6  -8   4  739.62  292.08   4
  -6  -8  -5    9.32   27.89   3
   6  -8   5   28.02  165.11   4
   6   8   5  -86.79   51.00   2
  -6  -8  -6   28.56   66.52   3
   6   8   6   -6.68   40.95   2
   6   8   7   26.58   67.83   2
  -6  -8  -7   20.88   34.03   1
   6   8   8  117.56  152.25   2
  -6  -8  -8  113.52   94.32   1
   6   8   9  111.60  141.39   2
  -6  -8  -9  134.41  106.14   1
   6   8  10  -27.45   95.16   2
  -6  -8 -10  -74.27   71.73   1
  -6   9  14  -49.39   41.90   2
  -6   9  13  -59.92   37.40   2
  -6   9  12  -33.72   60.35   2
  -6   9  11  152.29  121.35   2
  -6   9  10  -49.08   87.59   2
  -6   9   9  241.79  134.20   2
  -6   9   8  -79.10   62.27   2
  -6  -9   7  -26.16   34.63   5
  -6   9   7   29.63   41.15   2
  -6  -9   6    9.27   32.60   5
  -6   9   6  129.82   86.24   2
  -6  -9   5  226.30  185.70   5
  -6   9   5  211.40  137.71   2
  -6  -9   5  251.34  175.51   3
  -6  -9   4   94.09  108.22   5
  -6   9   4  209.68  133.31   2
  -6  -9   4  112.37   47.89   3
  -6  -9   3 1022.15  316.80   5
  -6   9   3  680.61  223.11   2
  -6  -9   3 1062.91  289.10   3
  -6   9   2    3.65   11.38   2
  -6  -9   2  -13.06   45.92   5
   6  -9  -2   -5.61   36.15   4
  -6  -9   1   72.54   88.25   3
  -6   9   1  186.01  151.71   2
  -6  -9   1  -69.72   76.76   5
   6  -9  -1   46.53   59.43   4
  -6  -9   0  135.84  107.38   3
  -6  -9   0  -72.08   62.47   5
   6  -9   0   -9.87   65.37   4
  -6   9   0  -10.48   57.36   2
  -6  -9  -1  407.45  180.47   3
  -6   9  -1  276.34  135.10   2
   6  -9   1  303.75  187.78   4
  -6   9  -2  211.89  125.76   2
  -6  -9  -2  197.08  100.90   3
   6  -9   2  174.38  130.66   4
  -6  -9  -3  212.38  142.87   3
  -6   9  -3   63.06   23.46   2
  -6  -9  -4   61.91  115.69   3
  -6   9  -4  -20.63   55.10   2
   6   9   4  -38.65   65.91   2
   6  -9   4   41.77   56.24   4
  -6  -9  -5   56.22   67.07   3
   6   9   5    8.09   14.49   2
   6  -9   5  -58.99  162.22   4
  -6  -9  -6  -21.66   57.09   3
   6   9   6   63.85  106.69   2
   6  -9   6  -77.58  151.43   4
   6   9   7  213.40  172.40   2
  -6  -9  -7  456.20  188.11   1
   6  -9   7  274.57  263.76   4
   6  -9   8    9.69  115.15   4
   6   9   8    1.30   38.43   2
  -6  -9  -8   50.18   59.83   1
   6   9   9   50.04   72.41   2
  -6  -9  -9   60.51   74.29   1
   6  -9   9    6.57   92.84   4
  -6  10  12   17.95   38.04   2
  -6  10  11  139.07  125.88   2
  -6  10  10   34.76   72.64   2
  -6  10   9   63.50  105.80   2
  -6  10   8   50.38   26.04   2
  -6  10   7  272.32  144.05   2
  -6 -10   7  176.77  105.75   3
  -6 -10   6   -5.38   61.34   5
  -6  10   6    2.82   29.31   2
  -6 -10   6 -155.32  159.38   3
  -6 -10   5  187.50  184.06   5
  -6  10   5  354.00  168.92   2
  -6 -10   5  102.89  145.09   3
  -6 -10   4  -30.75   60.50   5
  -6  10   4   14.90   30.46   2
  -6 -10   4 -108.16  133.04   3
  -6 -10   3   34.18   74.53   3
  -6 -10   3  221.69  177.23   5
  -6  10   3  122.28   90.98   2
  -6 -10   2    9.38  183.01   3
  -6  10   2   73.47  103.53   2
  -6 -10   2   25.56   91.92   5
  -6 -10   1   10.61   40.10   3
  -6  10   1   -3.88   72.74   2
  -6 -10   1   32.36   37.22   5
  -6 -10   0   88.41  113.82   3
  -6  10   0   44.81   91.72   2
  -6 -10  -1  402.38  160.40   3
  -6  10  -1  353.59  162.03   2
  -6 -10  -2  -15.59   81.35   3
  -6  10  -2    8.52   49.42   2
   6 -10   2  -38.33   80.50   4
  -6  10  -3   12.73   23.77   2
   6 -10   3   11.87   34.24   4
  -6 -10  -3  -16.79   50.12   3
  -6 -10  -4   17.86   44.99   3
   6 -10   4  -33.44   64.08   4
  -6 -10  -5  136.44   99.53   3
   6 -10   5  139.29  168.74   4
  -6 -10  -6   -1.35   50.06   3
  -6 -10  -6  104.90   92.07   1
   6 -10   6  132.94  167.84   4
   6 -10   7   -1.49  109.71   4
  -6 -10  -7  256.55  152.04   1
  -6 -10  -8   98.95   99.78   1
  -6  11   9   96.30   91.01   2
  -6  11   8   41.26   71.00   2
  -6 -11   8 -213.64  172.25   3
  -6  11   7  -30.87   51.53   2
  -6 -11   7  -31.20  113.02   3
  -6  11   6  378.54  174.37   2
  -6 -11   6   90.14   88.98   3
  -6 -11   5  117.85  158.53   5
  -6  11   5   51.99   25.78   2
  -6 -11   5   76.49   91.48   3
  -6 -11   4    4.52   28.57   5
  -6  11   4   73.53  118.00   2
  -6 -11   4   58.01   92.54   3
  -6 -11   3  131.02  128.49   3
  -6  11   3  -79.60   80.45   2
  -6 -11   3  -16.81   83.87   5
  -6 -11   2   70.71   74.74   3
  -6  11   2   67.27   70.20   2
  -6 -11   2  135.43  129.88   5
  -6 -11   1   25.48   29.43   3
  -6  11   1   10.69   81.41   2
  -6  11   0   47.03   27.72   2
  -6 -11   0  295.62  157.35   3
  -6 -11  -1  -34.37   52.31   3
  -6  11  -1  -43.03   63.05   2
  -6 -11  -2  -53.03   99.63   3
  -6  11  -2  -83.40   90.16   2
  -6  11  -3  -27.46   49.21   2
  -6 -11  -3   10.76   66.05   3
  -6 -11  -4  -17.48   55.56   3
  -6 -11  -5   13.83    7.40   3
  -6 -12   8   64.66  132.07   3
  -6 -12   7  106.17  115.60   3
  -6 -12   6   19.83   68.49   3
  -6  12   5  113.66   70.96   2
  -6 -12   5  -63.50   80.90   3
  -6  12   4   -0.71   64.69   2
  -6 -12   4  -32.18   55.46   3
  -6 -12   3   67.20   60.62   3
  -6  12   3  -35.85   84.20   2
  -6 -12   2 -120.68  104.15   3
  -6  12   2  159.43  105.86   2
  -6 -12   1   37.76   55.77   3
  -6  12   1   -1.14   48.08   2
  -6 -12   0   44.36   47.90   3
  -6 -12  -1   88.65   93.62   3
  -6 -12  -2   -2.16   39.56   3
   7   0 -20  -15.78   56.85   1
   7   0 -19  -54.23   58.51   1
   7   0 -18  -16.88   12.67   1
   7   0 -17  186.53  132.09   1
   7   0 -16  -52.04   84.29   1
   7   0 -15  953.91  251.36   1
   7   0 -15  718.46  218.24   6
   7   0 -14  -60.89   72.39   6
   7   0 -14   61.98   42.22   1
   7   0 -13  365.87  149.13   6
   7   0 -12  -44.13   40.73   6
   7   0 -11  775.63  218.96   6
   7   0 -10  -59.48   66.68   6
  -7   0   9 3423.60  404.74   2
   7   0  -9 3773.84  499.52   4
   7   0  -8   29.25   51.39   4
  -7   0   8   16.84   41.39   2
  -7   0   712442.62  852.85   2
   7   0  -713573.37 1005.86   4
   7   0  -6   46.72   69.86   4
  -7   0   6  -73.58   64.27   2
   7   0  -5 5362.68  559.96   4
  -7   0   5 5691.81  459.45   2
  -7   0   4    0.44   28.82   2
   7   0  -4  -63.62   88.76   4
  -7   0   4    5.97   33.54   3
  -7   0   3  347.72  109.96   3
  -7   0   3  363.36  111.37   2
   7   0  -3  238.87  128.05   4
  -7   0   2   -2.98   56.63   3
   7   0  -2  -35.90   65.33   4
   7   0  -126910.69 1593.89   4
  -7   0   129837.47 1594.59   3
  -7   0   0   55.83   45.67   3
   7   0   0  -67.38   74.94   4
  -7   0  -1 1182.64  237.02   3
   7   0   1 1159.79  246.45   4
  -7   0  -2  120.21  118.76   1
   7   0   2  -19.25   30.88   4
  -7   0  -3  998.34  244.73   1
   7   0   3 1236.34  274.37   4
  -7   0  -4  -40.33   32.10   1
   7   0   4    4.14   36.72   4
   7   0   5 8665.97  807.70   4
  -7   0  -5 7584.30  766.26   1
  -7   0  -6  -76.72   60.49   1
   7   0   6  151.28  100.01   4
  -7   0  -7  -20.37    4.39   1
  -7   0  -8   49.61   44.12   1
  -7   0  -9  534.22  189.58   1
  -7   0 -10  -49.14   71.55   1
  -7   0 -11  501.54  176.25   1
  -7   0 -12   11.82   34.49   1
  -7   0 -13   -1.26   12.46   1
   7   0  14  117.45  120.57   4
   7  -1 -21  -30.53   41.89   1
   7  -1 -20  -16.32   35.82   1
   7  -1 -19   84.09   70.24   1
   7  -1 -18    8.15   57.13   1
   7  -1 -17   -8.02   11.27   1
   7  -1 -16 1096.35  271.64   1
   7  -1 -15  196.18  116.08   6
   7  -1 -15   79.99   82.66   1
   7   1 -14  263.63  124.27   6
   7  -1 -14  201.89  117.10   6
   7  -1 -14  114.05  112.17   1
   7  -1 -13 2312.00  375.22   6
   7  -1 -13 2033.40  410.57   1
   7   1 -13 2153.32  367.28   6
   7  -1 -12  916.43  226.74   1
   7   1 -12  981.43  243.35   6
   7  -1 -12  804.00  214.93   6
   7   1 -11  -34.71   54.57   6
   7  -1 -11   21.95   39.66   6
   7   1 -10 7194.56  717.55   6
  -7   1  10 7994.14  731.80   2
   7  -1 -10 8552.14  799.03   4
   7   1  -9 2618.72  396.15   6
   7  -1  -9 2785.05  425.37   4
   7   1  -9 2933.35  427.96   4
  -7   1   9 2477.91  360.87   2
  -7  -1   8    2.77   33.24   2
   7   1  -8  137.87  124.15   4
   7  -1  -8  105.37   85.35   4
  -7   1   8   58.68   55.06   2
  -7  -1   712189.70  779.87   2
  -7   1   715702.30  987.43   2
   7   1  -712640.65  992.26   4
   7  -1  -713281.75  998.55   4
  -7   1   611416.17  822.01   2
  -7  -1   610376.33  628.91   2
   7   1  -610681.08  859.11   4
   7  -1  -610983.99  880.94   4
  -7  -1   5  581.83  106.07   2
   7   1  -5  437.20  140.79   4
   7  -1  -5  732.98  199.71   4
  -7   1   5  618.38  150.07   2
   7  -1  -418309.76 1112.66   4
  -7   1   418542.40 1033.97   2
   7   1  -413201.45  763.96   2
   7   1  -418415.84 1116.35   4
  -7  -1   416492.64  951.25   2
  -7  -1   417897.13 1060.54   3
  -7   1   416013.14  885.82   3
   7   1  -317804.82 1017.83   2
  -7   1   321335.32 1263.47   2
   7   1  -322899.46 1306.91   4
   7  -1  -323867.82 1356.97   4
  -7  -1   322920.51 1315.10   3
  -7   1   320067.61 1123.23   3
  -7  -1   2  651.48  160.81   3
  -7   1   2  507.96  122.41   3
  -7   1   2  498.52  145.27   2
   7   1  -2  762.73  179.42   4
   7  -1  -2  509.99  154.90   4
   7   1  -1 8272.34  670.47   4
   7  -1  -1 8435.86  715.48   4
  -7   1   1 8029.01  709.41   2
  -7  -1   1 8377.82  692.10   3
  -7   1   1 8887.96  637.43   3
   7   1   010055.44  777.45   4
   7  -1   011826.47  879.47   4
  -7   1   011557.12  849.38   1
  -7  -1   0 9780.50  804.50   3
  -7  -1  -1  230.50   93.82   3
  -7   1  -1  105.54   80.03   1
   7   1   1  148.30  103.98   4
   7  -1   1   49.22   61.87   4
  -7  -1  -2 2357.00  360.41   3
   7   1   2 1859.88  305.53   4
   7  -1   2 2504.63  383.02   4
  -7   1  -2 2521.23  373.93   1
   7   1   3 4705.68  532.69   4
   7  -1   3 4950.83  582.78   4
  -7  -1  -3 5205.35  594.93   1
  -7   1  -3 4807.79  557.34   1
  -7   1  -4  406.56  133.51   1
  -7  -1  -4  188.40  120.82   1
   7   1   4  315.30  114.13   4
   7  -1   4  260.65   99.84   4
  -7   1  -5  -61.90   86.62   1
   7  -1   5  123.89  114.81   4
  -7  -1  -5   55.16   39.04   1
   7   1   5  128.41  106.46   4
  -7   1  -6 1299.10  295.61   1
   7   1   6 1665.80  336.87   4
  -7  -1  -6 1978.68  371.53   1
  -7  -1  -7   77.31  116.15   1
  -7   1  -7    9.36   39.17   1
   7   1   7   15.35   35.53   4
  -7  -1  -8  -61.68   68.15   1
  -7   1  -8    6.63   54.50   1
   7   1   8  -30.38   52.78   4
  -7  -1  -9  353.02  157.26   1
  -7   1  -9  238.18  125.54   1
  -7  -1 -10    4.57  101.07   1
  -7   1 -10  -51.66   59.32   1
   7   1  10   26.20   44.73   4
  -7  -1 -11   43.60   65.80   1
  -7   1 -11   10.28   99.05   1
   7   1  11  -25.18   96.60   4
  -7  -1 -12  108.52   90.68   1
  -7   1 -12   77.97   75.49   1
   7   1  12   25.07   28.06   4
  -7  -1 -13   87.89   85.22   1
   7   1  13 -127.42  102.33   4
  -7   1 -13  -18.41   50.63   1
   7  -2 -20   11.51   13.32   1
   7  -2 -19   14.16   28.39   1
   7  -2 -18   -0.10   20.12   1
   7  -2 -17   40.52   44.71   1
   7  -2 -16  -44.43   57.02   1
   7  -2 -16  -53.64   78.08   6
   7  -2 -15  -92.00   81.08   1
   7  -2 -15   41.43   69.69   6
   7  -2 -14  793.68  208.63   1
   7  -2 -14  819.57  221.64   6
   7   2 -13   38.06   56.33   6
   7  -2 -13   23.69   60.26   1
  -7   2  13   -6.29   30.53   2
   7  -2 -13  128.51   89.06   6
   7   2 -12  778.04  209.05   6
  -7   2  12 1304.13  299.58   2
   7  -2 -12  937.95  232.60   6
   7  -2 -12  674.38  203.31   1
  -7   2  11   -9.28   46.23   2
   7   2 -11    3.95   72.83   6
   7  -2 -11  -72.72   71.53   1
   7   2 -10 3152.77  441.67   6
   7  -2 -10 2939.19  440.75   4
  -7   2  10 3192.14  458.22   2
   7  -2  -9   92.19  105.94   4
  -7   2   9  -13.28   82.10   2
   7   2  -9   -4.57   38.38   6
   7   2  -8 1733.01  316.11   6
   7  -2  -8 1751.80  331.11   4
   7   2  -8 2127.06  376.18   4
  -7   2   8 1679.43  319.84   2
  -7  -2   7  -23.24   12.85   2
   7   2  -7   47.73   31.82   4
   7   2  -7   42.79    9.76   6
   7  -2  -7   81.27   35.23   4
  -7   2   7   36.30   48.52   2
   7   2  -6 2206.12  346.75   4
   7  -2  -6 1930.03  327.66   4
  -7   2   6 2169.36  335.31   2
   7   2  -5  237.91  134.33   4
   7  -2  -5  217.19  130.33   4
  -7   2   5   43.19   46.14   2
  -7   2   5   84.97   29.85   3
  -7   2   423083.93 1444.49   2
   7   2  -424608.54 1460.06   4
   7  -2  -425504.60 1500.23   4
  -7   2   424122.68 1165.10   3
  -7   2   3  919.53  126.44   3
  -7   2   3  740.15  187.54   2
   7   2  -3  749.84  104.02   2
   7   2  -3 1017.08  213.38   4
   7  -2  -3  818.71  183.44   4
  -7  -2   3  986.96  219.24   3
  -7  -2   2 2551.26  369.81   3
  -7   2   2 2187.21  340.61   2
  -7   2   2 2781.35  308.51   1
   7   2  -2 2317.94  329.81   4
   7  -2  -2 2399.57  366.73   4
  -7  -2   1  405.82  140.99   3
  -7   2   1  303.35   98.09   2
   7  -2  -1  300.66  129.62   4
   7   2  -1  365.04  112.09   4
  -7   2   1  220.93   75.75   1
  -7  -2   0  -68.27   52.31   3
   7   2   0   -3.02   52.49   4
  -7   2   0   64.90   34.53   2
   7  -2   0   27.23  109.80   4
  -7   2   0  122.80   87.00   1
   7   2   1   22.83   16.66   4
   7  -2   1   84.52   45.42   4
  -7   2  -1    5.83   27.04   1
  -7  -2  -1  188.55  101.31   3
   7   2   218405.49 1128.89   4
   7  -2   216374.15 1204.40   4
  -7   2  -218025.56 1218.46   1
  -7  -2  -216429.41 1214.82   3
  -7  -2  -3  166.67  109.47   3
  -7   2  -3   55.92   55.40   1
   7   2   3  232.59  110.19   4
   7  -2   3  324.98  118.10   4
  -7   2  -4   47.26   40.32   1
  -7  -2  -4   65.86   34.31   1
   7   2   4   92.19   63.19   4
   7  -2   4   68.64   66.81   4
  -7   2  -5   46.22   82.45   1
  -7  -2  -5   -2.75   58.78   1
   7   2   5  -28.74   28.53   4
  -7   2  -6  200.64   90.12   1
  -7  -2  -6  302.60  146.85   1
   7   2   6  280.69  114.40   4
   7   2   7   11.20   66.47   4
  -7  -2  -7  -53.64   40.48   1
  -7   2  -8 1371.21  296.89   1
   7   2   8 1754.07  340.47   4
  -7  -2  -8 1383.58  303.46   1
  -7  -2  -9    7.20   57.78   1
  -7   2  -9  -66.66   90.79   1
   7   2   9  -39.59   65.34   4
  -7  -2 -10  -47.28   70.92   1
  -7   2 -10  101.19   69.15   1
   7   2  10  -32.92   63.30   4
  -7  -2 -11   31.45   75.18   1
  -7   2 -11  -49.50   48.52   1
  -7  -2 -12   90.01   76.68   1
  -7   2 -12   85.77   79.69   1
  -7   2 -13   51.48   62.26   1
  -7  -2 -13  -32.84   44.35   1
  -7   3  20   92.45   84.38   2
  -7   3  19   43.54   79.96   2
  -7   3  18    3.49   58.60   2
   7  -3 -18  -48.09   50.34   1
  -7   3  17   46.88   48.79   2
   7  -3 -17   32.23   48.37   1
  -7   3  16  689.24  261.62   2
   7  -3 -16  234.78  111.66   6
   7  -3 -16  527.23  179.37   1
  -7   3  15  200.19  117.35   2
   7  -3 -15  180.47   98.12   6
   7  -3 -15  188.37  114.26   1
   7  -3 -14   23.75    6.62   1
  -7   3  14   57.66  107.89   2
   7  -3 -14  -40.72   54.44   6
   7  -3 -13 2034.22  344.96   6
   7  -3 -13 2338.96  380.78   1
  -7   3  13 2327.03  431.85   2
  -7   3  12  456.75  186.96   2
   7  -3 -12  280.63  131.02   6
   7   3 -12  239.35  122.71   6
   7  -3 -12  136.97   97.63   1
   7  -3 -11    5.72   17.65   1
   7   3 -11  -66.06  109.04   6
  -7   3  11   80.18   78.41   2
   7  -3 -11  125.87   97.15   4
   7  -3 -10 3209.69  449.86   4
  -7   3  10 3076.56  456.72   2
   7   3 -10 2825.46  422.70   6
   7  -3 -10 2698.41  414.66   1
   7   3  -9 2196.61  366.93   6
   7  -3  -9 2858.32  417.38   4
  -7   3   9 2370.05  397.33   2
  -7  -3   8   51.02   54.15   2
   7  -3  -8   58.57   65.45   4
   7   3  -8  116.61   64.93   6
  -7   3   8  -23.75   27.90   2
   7   3  -716026.21 1152.53   6
   7  -3  -715696.84 1140.59   4
  -7   3   717840.33 1207.95   2
  -7   3   717143.47  972.66   1
   7   3  -6 1237.34  263.19   6
   7   3  -6 1543.57  282.75   4
  -7   3   6 1523.48  157.73   1
   7  -3  -6 1465.36  278.37   4
  -7   3   6 1736.37  312.49   2
   7   3  -5  119.43   79.69   6
   7   3  -5    8.48   44.65   4
   7  -3  -5    5.95   29.61   4
  -7   3   5   18.20   35.93   2
  -7   3   4 3702.85  481.73   2
   7   3  -4 3589.50  431.56   4
   7  -3  -4 3934.89  474.61   4
   7   3  -310551.32  580.35   2
  -7   3   316333.40 1059.60   2
   7   3  -315905.36  970.13   4
   7  -3  -314201.92  972.25   4
   7   3  -310608.71  606.96   2
  -7   3   314815.48  736.23   1
  -7  -3   315190.66 1056.38   3
  -7  -3   2   33.64   97.00   3
  -7   3   2   48.90    6.35   2
  -7   3   2   72.45   39.06   1
   7   3  -2  197.15   94.77   4
   7  -3  -2   59.28   76.27   4
   7  -3  -2   30.67   23.66   3
  -7  -3   1 2832.80  425.24   3
   7  -3  -1 1911.62  338.11   4
  -7   3   1 2047.96  270.27   1
   7   3  -1 2061.98  292.84   4
  -7   3   1 1984.55  337.38   2
  -7  -3   0 2742.52  422.20   3
  -7   3   0 3112.97  433.23   2
  -7   3   0 3056.85  366.13   1
   7   3   0 3094.80  361.24   4
   7  -3   0 3210.58  441.86   4
  -7   3  -1   10.72   49.40   1
  -7   3  -1  108.19   94.45   2
  -7  -3  -1   25.54   46.32   3
   7   3   1   28.91   19.66   4
   7  -3   1   96.79   62.50   4
  -7   3  -2  494.64  160.29   1
   7  -3   2  341.05  163.75   4
  -7  -3  -2  418.43  156.11   3
   7   3   2  428.30  136.45   4
   7   3   3 4559.10  465.72   4
   7  -3   3 4468.71  572.98   4
  -7   3  -3 4571.11  531.43   1
  -7  -3  -3 4536.03  559.08   3
  -7  -3  -4  -76.86  141.42   3
  -7   3  -4  -36.84   54.19   1
   7   3   4    2.12   32.44   4
   7  -3   4 -143.14  138.78   4
  -7   3  -5  234.64  136.46   1
  -7  -3  -5  -67.07   73.16   1
   7   3   5   91.27   73.00   4
  -7   3  -6  782.23  222.56   1
   7   3   6  662.75  194.92   4
  -7  -3  -6  700.44  212.38   1
  -7   3  -7   66.54   64.69   1
   7   3   7   -4.12   21.28   4
  -7  -3  -7   -4.60   73.31   1
   7   3   8  -33.97   35.53   4
  -7   3  -8  -44.75   86.37   1
  -7  -3  -8  128.50   94.13   1
  -7  -3  -9  450.52  181.75   1
  -7   3  -9   74.04   45.08   1
  -7  -3 -10   42.66   66.68   1
  -7   3 -10    6.15   46.85   1
  -7   3 -11   -1.52   23.10   1
  -7  -3 -11  -54.53   69.61   1
  -7  -3 -12   12.64   30.15   1
  -7   3 -12   34.76   51.97   1
  -7   3 -13   20.31   15.07   1
  -7   4  19   45.29   70.84   2
  -7   4  18  131.42  138.04   2
  -7   4  17  -74.69   67.32   2
  -7   4  16  157.91  158.80   2
   7  -4 -15  217.84  107.28   1
  -7   4  15  503.71  194.21   2
   7  -4 -14  -24.42   21.09   6
   7  -4 -14  -46.30   48.35   1
  -7   4  14   28.21   59.20   2
  -7   4  13  475.68  199.60   2
   7  -4 -13  304.20  126.28   6
   7  -4 -13  159.75  103.15   1
  -7   4  12  237.00   97.72   2
   7  -4 -12   52.88   57.41   1
   7  -4 -11  887.74  229.53   4
  -7   4  11  893.46  244.52   2
   7  -4 -11  891.02  204.76   1
   7   4 -10   37.80   27.68   6
   7  -4 -10  -11.19   56.79   4
  -7   4  10  -10.32   37.54   2
   7  -4 -10   29.10   42.48   1
   7  -4  -9 1701.30  317.86   4
  -7   4   9 1700.58  338.37   2
   7   4  -9 1503.32  308.59   6
   7   4  -8   60.64   62.98   6
   7  -4  -8   20.51   50.95   4
  -7   4   8  -40.28   83.41   2
  -7  -4   8   20.29   21.52   2
   7   4  -7 3186.94  420.28   6
  -7  -4   7 1889.69  185.61   2
  -7   4   7 3940.50  513.98   2
   7  -4  -7 3171.54  430.15   4
  -7   4   7 2246.15  194.39   3
   7   4  -6   27.78   53.89   6
   7  -4  -6   75.07   43.97   4
  -7   4   6   43.33   99.12   2
   7   4  -5  819.73  205.72   6
   7   4  -5  580.17  174.81   4
   7  -4  -5  954.02  218.38   4
  -7   4   5  743.23  228.55   2
   7   4  -4  576.81  153.69   4
   7   4  -4  576.67  166.13   6
   7  -4  -4  645.41  183.37   4
  -7  -4   4  594.56  191.13   3
  -7   4   4  842.49  230.93   2
   7   4  -3 1052.67  229.43   6
   7   4  -3  626.92  164.20   4
   7  -4  -3  753.14  201.40   4
   7   4  -3  655.76   97.60   2
  -7  -4   3  870.04  221.64   3
  -7   4   3  891.27  237.69   2
  -7   4   2  266.77  133.75   2
   7   4  -2  486.33  144.85   6
  -7   4   2  321.47   79.29   1
   7   4  -2  290.75   83.24   2
   7   4  -2  342.85  118.77   4
   7  -4  -2  165.42   85.81   4
   7  -4  -2  135.39   34.40   3
  -7  -4   2  124.96  120.91   3
  -7   4   116451.97  905.56   1
  -7   4   113727.93 1065.30   2
   7  -4  -114613.69 1036.34   4
   7   4  -115643.37  961.04   4
  -7  -4   116544.84 1154.36   3
  -7  -4   0  -21.15   42.29   3
  -7   4   0  -85.27   94.96   2
   7   4   0   68.66   39.54   4
   7  -4   0   89.28   54.28   4
  -7   4   0   38.85   34.20   1
  -7  -4  -1  133.58   66.18   3
  -7   4  -1  218.10  121.24   2
   7   4   1  182.46   80.03   4
   7  -4   1  153.55   75.88   4
  -7   4  -1  191.85   74.17   1
  -7  -4  -2  483.96  141.20   3
   7  -4   2  608.39  207.89   4
   7   4   2  714.61  161.69   4
  -7   4  -2  605.18  170.08   1
  -7  -4  -3   40.04   34.22   3
   7   4   3   31.64   33.28   4
   7  -4   3  -28.38  107.11   4
  -7   4  -3    9.26   29.40   1
   7   4   4  123.73   65.83   4
  -7  -4  -4  157.28  109.46   3
   7  -4   4   40.38   64.91   4
  -7   4  -4  116.18  107.33   1
  -7  -4  -5 3163.20  491.70   3
   7   4   5 3423.83  384.86   4
  -7   4  -5 3363.82  480.20   1
  -7  -4  -5 3808.98  551.05   1
  -7  -4  -6  122.40  105.49   1
  -7   4  -6  113.12  112.75   1
  -7   4  -7   99.06   77.07   1
  -7  -4  -7  -17.32   72.66   1
  -7   4  -8   54.67   62.75   1
  -7  -4  -8  218.42  125.09   1
  -7   4  -9   13.70   39.98   1
  -7  -4  -9  133.10   85.09   1
  -7  -4 -10  -29.99   61.45   1
  -7   4 -10   19.97   49.09   1
  -7  -4 -11  280.57  140.23   1
  -7   4 -11   78.94   60.48   1
  -7  -4 -12   96.83   78.09   1
  -7   4 -12   22.05   52.61   1
  -7   5  19  -30.05   66.45   2
  -7   5  18   85.76  107.13   2
  -7   5  17  -23.84   44.00   2
  -7   5  16  466.46  211.80   2
  -7   5  15  123.36   95.85   2
  -7   5  14  -45.77   56.14   2
   7  -5 -13  353.42  127.09   6
  -7   5  13  451.29  208.60   2
  -7   5  12  960.26  285.39   2
   7  -5 -11   77.58   49.67   4
  -7   5  11   32.89   74.05   2
  -7   5  10 3360.32  509.32   2
   7  -5 -10 2926.21  425.68   4
   7  -5  -9  317.85  121.64   4
  -7   5   9  435.24  188.78   2
   7  -5  -8   14.44    2.85   4
  -7   5   8   20.51   40.80   2
   7  -5  -7 1131.99  242.47   4
   7   5  -7  891.13  214.38   6
  -7   5   7  896.52  252.18   2
  -7   5   6 6452.98  733.86   2
   7   5  -6 6025.43  613.32   6
   7  -5  -6 5697.55  586.20   4
   7   5  -5  141.06   82.26   6
   7  -5  -5  316.38  147.59   4
  -7   5   5  127.22   98.90   2
   7   5  -4 7513.24  660.55   6
  -7   5   4 7756.24  784.12   2
   7   5  -4 6557.90  436.38   2
   7  -5  -4 7328.94  696.07   4
  -7  -5   4 8241.72  814.36   3
   7   5  -3 1499.88  253.30   6
   7   5  -3 1482.90  242.11   4
   7   5  -3 1295.07  171.31   2
   7  -5  -3 1872.92  332.90   4
  -7  -5   3 1796.50  372.45   3
  -7   5   3 1559.19  314.60   2
   7   5  -2   43.65   49.38   6
  -7   5   2  192.95  133.19   2
   7   5  -2   -0.04   22.12   2
   7  -5  -2   26.20   47.67   4
  -7  -5   2   -6.43   33.21   3
  -7  -5   1  374.42  200.01   3
  -7   5   1  420.81  109.21   2
   7   5  -1  346.42  110.86   4
   7   5  -1  348.43  110.99   2
   7   5  -1  397.31  114.82   6
  -7   5   1  285.94  104.38   1
   7  -5  -1  390.28  136.00   4
   7   5   0 5768.14  470.10   6
   7   5   0 5697.12  555.76   2
   7   5   0 4981.54  464.88   4
  -7   5   0 5713.83  652.97   2
   7  -5   0 5707.99  639.07   4
  -7   5   0 5590.33  534.10   1
  -7  -5   0 5586.30  681.27   3
  -7  -5  -1  157.78   56.72   3
  -7   5  -1  382.71  145.77   2
   7   5   1  279.09   80.66   6
   7   5   1  239.83   94.61   4
  -7   5  -1  236.91  100.78   1
   7  -5   1  252.17  125.93   4
  -7  -5  -2  678.13  213.08   3
  -7   5  -2  809.29  238.98   2
   7   5   2  499.08  130.98   4
  -7   5  -2  614.53  169.79   1
   7  -5   2  744.53  233.31   4
  -7  -5  -3 1608.91  346.67   3
  -7   5  -3 1671.91  314.54   1
   7  -5   3 2267.23  431.51   4
  -7  -5  -4   42.59   76.63   3
  -7   5  -4   87.63   66.95   1
   7  -5   4   73.33   96.71   4
  -7  -5  -5  288.54  129.29   3
  -7   5  -5   92.95   87.84   1
  -7   5  -6  800.30  224.65   1
  -7  -5  -6  883.12  273.93   1
  -7   5  -7  -53.07   69.38   1
  -7  -5  -7   34.16   69.68   1
  -7   5  -8   54.87   49.71   1
  -7  -5  -8   68.39   89.34   1
  -7   5  -9  161.40  111.67   1
  -7  -5  -9  208.62  145.79   1
  -7   5 -10  -41.90   65.31   1
  -7  -5 -10   16.13   38.18   1
  -7  -5 -11  -33.72   39.94   1
  -7   5 -11  -12.42   48.75   1
  -7   5 -12    7.48    9.85   1
  -7   6  18   68.49   83.25   2
  -7   6  17  -60.38   66.74   2
  -7   6  16  -43.64   39.35   2
  -7   6  15  109.72   97.38   2
  -7   6  14   85.02   97.12   2
  -7   6  13  107.52   99.67   2
  -7   6  12  426.44  178.27   2
   7  -6 -11  -48.94   78.52   4
  -7   6  11   44.81   46.86   2
   7  -6 -10  409.31  149.90   4
  -7   6  10  360.29  161.11   2
   7  -6  -9  -13.17   28.86   4
  -7   6   9   78.19  112.29   2
   7  -6  -8  453.26  169.11   4
  -7   6   8  670.45  227.70   2
   7  -6  -7  297.30  138.45   4
  -7   6   7  378.66  178.87   2
   7  -6  -6 1126.00  241.61   4
  -7   6   6  895.28  250.29   2
   7  -6  -5  201.80  114.87   4
  -7   6   5   81.97   85.15   2
   7  -6  -4 4459.57  526.87   4
   7   6  -4 3742.61  336.65   2
  -7   6   4 4673.71  607.55   2
  -7  -6   4 4248.55  586.88   3
   7   6  -3   61.32   43.11   2
  -7  -6   3  -12.51   35.50   3
  -7  -6   2  -36.10  104.72   3
  -7   6   2  333.04  149.28   2
   7   6  -2   59.49   42.48   2
   7  -6  -2  170.85  122.67   4
  -7  -6   1  928.24  271.73   3
  -7   6   1 1071.03  268.61   2
   7   6  -1  920.96  190.66   2
   7  -6  -1 1366.60  303.71   4
  -7  -6   0  159.95  141.12   3
  -7   6   0  -31.77   36.04   2
   7   6   0   51.82   66.78   2
   7  -6   0  -63.24  101.38   4
  -7  -6  -1  272.04  131.76   3
  -7   6  -1  285.43  129.10   2
   7   6   1  162.02   98.43   2
  -7   6  -1  103.40   79.17   1
   7  -6   1  163.71   65.19   4
  -7  -6  -2 2625.60  446.23   3
  -7   6  -2 2272.66  368.59   1
  -7   6  -2 2159.83  400.00   2
   7   6   2 2974.93  454.69   2
   7  -6   2 3023.22  498.00   4
  -7  -6  -3  158.40  116.38   3
   7   6   3  160.88  116.60   2
  -7   6  -3   34.98   57.17   1
   7  -6   3  295.10  169.43   4
  -7  -6  -4   -3.39   57.77   3
  -7   6  -4   72.46   91.90   1
   7  -6   4   44.10   70.44   4
  -7  -6  -5  214.89   90.21   3
  -7   6  -5  266.96  128.81   1
  -7   6  -6  -12.92   24.26   1
  -7  -6  -6   44.28   73.87   1
   7  -6   6   32.34   31.42   4
  -7   6  -7  -20.80   87.45   1
  -7  -6  -7   40.88   90.93   1
  -7   6  -8  359.06  163.35   1
  -7  -6  -8  206.19  111.62   1
  -7   6  -9  -21.39   52.54   1
  -7  -6  -9  183.18  126.69   1
  -7   6 -10   -9.25   19.30   1
  -7  -6 -10  -39.19   71.65   1
  -7  -6 -11  104.98   85.63   1
  -7   6 -11   14.94    5.82   1
  -7   6 -12  104.46   90.55   1
  -7   7  17   21.50   49.55   2
  -7   7  16   47.79   98.17   2
  -7   7  15   85.11   73.25   2
  -7   7  14  -68.73   74.00   2
  -7   7  13  819.09  270.70   2
  -7   7  12  119.82  121.35   2
  -7   7  11  -16.55   59.38   2
  -7   7  10   39.26   62.17   2
  -7   7   9  764.16  248.89   2
   7  -7  -8  196.80  103.32   4
  -7   7   8  364.38  178.58   2
   7  -7  -7 2131.29  333.53   4
  -7   7   7 2565.64  463.27   2
   7  -7  -6  -57.64   62.89   4
  -7   7   6  -83.17  104.09   2
   7  -7  -5  156.75  114.63   4
  -7   7   5   27.35   34.53   2
  -7  -7   5  205.27  124.50   3
   7  -7  -4  482.39  174.44   4
  -7   7   4  234.12  137.91   2
  -7  -7   4  561.72  223.34   3
   7  -7  -3 2763.19  435.45   4
  -7   7   3 2394.40  451.34   2
  -7  -7   3 2775.80  480.97   3
  -7  -7   2  500.43  200.06   3
  -7   7   2  254.32  134.45   2
   7  -7  -2  446.73  160.93   4
   7   7  -2  351.28  112.18   2
  -7  -7   1 1184.43  299.22   3
  -7   7   1 1434.61  335.87   2
   7   7  -1  818.20  185.93   2
   7  -7  -1 1606.97  346.83   4
  -7  -7   0  147.94  110.49   3
  -7   7   0   68.24   68.90   2
   7   7   0   56.02   52.42   2
  -7  -7  -1  -36.50   71.18   3
  -7   7  -1  171.13  101.71   2
   7   7   1   74.01   74.39   2
   7  -7   1  186.68  135.60   4
  -7  -7  -2  262.85  138.69   3
  -7   7  -2  162.01  118.90   2
   7   7   2  148.56  110.31   2
   7  -7   2   39.97   82.78   4
  -7   7  -3  782.82  234.92   2
   7   7   3  720.20  241.00   2
  -7  -7  -3  980.13  280.19   3
   7  -7   3  955.53  307.67   4
   7   7   4    7.52   33.02   2
   7  -7   4   38.66   64.21   4
  -7  -7  -4   78.79  107.21   3
   7   7   5  -40.06   65.21   2
  -7  -7  -5   60.06   95.15   3
   7  -7   5  108.50  157.47   4
  -7  -7  -6  228.16  148.91   3
   7   7   6  128.43  113.32   2
  -7  -7  -6  211.63  137.86   1
   7  -7   6  136.55  192.93   4
   7   7   7   39.95  110.05   2
  -7  -7  -7    1.89   48.70   1
   7  -7   7   60.02  196.40   4
   7   7   8   29.26   98.60   2
  -7  -7  -8  -13.79   24.40   1
   7  -7   8  173.25  177.64   4
  -7  -7  -9  123.37  102.96   1
  -7  -7 -10   37.97   56.62   1
  -7   8  15    1.99   44.79   2
  -7   8  14   34.30   15.57   2
  -7   8  13   41.34   37.56   2
  -7   8  12  -28.74   58.75   2
  -7   8  11  125.08  113.88   2
  -7   8  10   37.79   98.94   2
  -7   8   9  359.20  189.57   2
  -7   8   8  -49.50  100.56   2
  -7   8   7  569.88  202.97   2
  -7   8   6  145.52   76.16   2
  -7  -8   6  113.43  150.86   3
   7  -8  -5   56.05   80.34   4
  -7   8   5  265.18  145.52   2
  -7  -8   5  406.04  198.79   3
   7  -8  -4  242.14  108.77   4
  -7   8   4  218.69  131.68   2
  -7  -8   4  250.45  141.47   3
   7  -8  -3  270.67  153.15   4
  -7  -8   3  241.17  126.34   3
  -7   8   3  181.54  107.85   2
  -7  -8   2   56.75   88.76   3
  -7   8   2   44.77   49.79   2
   7  -8  -2  121.33   97.95   4
  -7  -8   1 1160.83  311.05   3
  -7   8   1 1078.06  296.86   2
   7  -8  -1 1199.04  320.54   4
  -7  -8   0  182.97  120.05   3
  -7   8   0  285.99  171.28   2
   7  -8   0  167.04   80.15   4
  -7  -8  -1  -18.47   32.03   3
  -7   8  -1   12.87   33.96   2
   7  -8   1   74.76  110.25   4
  -7  -8  -2  341.85  187.26   3
   7  -8   2  425.52  208.91   4
  -7   8  -2  211.16  135.37   2
  -7  -8  -3  129.68   67.64   3
   7   8   3  -15.14   73.26   2
   7  -8   3  119.31   46.11   4
  -7   8  -3  -87.61  104.42   2
  -7  -8  -4   48.34  100.26   3
   7   8   4  152.24  127.94   2
   7  -8   4  197.82  187.89   4
   7  -8   5  600.36  288.66   4
  -7  -8  -5  338.04  145.24   3
   7   8   5  322.49  184.36   2
  -7  -8  -6  224.81  122.92   3
   7   8   6   -7.77   56.48   2
  -7  -8  -6  131.89  134.55   1
   7  -8   6   72.32  147.21   4
   7   8   7   18.50   42.77   2
  -7  -8  -7   60.14   76.69   1
   7  -8   7 -101.26  145.71   4
   7   8   8   72.20   78.81   2
  -7  -8  -8   19.42   36.64   1
   7  -8   8 -180.43  259.73   4
   7   8   9  -14.59   46.04   2
  -7  -8  -9  167.48  113.05   1
   7  -8   9  -24.86   87.03   4
   7   8  10  -11.25   57.73   2
  -7   9  14   23.59   55.66   2
  -7   9  13  -82.51   69.72   2
  -7   9  12   95.53  105.76   2
  -7   9  11   44.71   85.66   2
  -7   9  10  274.18  146.41   2
  -7   9   9  -56.44   90.38   2
  -7   9   8   -9.78   82.41   2
  -7   9   7  115.80  149.89   2
  -7   9   6  311.68  172.00   2
  -7  -9   6 1009.10  306.56   3
  -7   9   5  109.51  114.19   2
  -7  -9   5   76.82   19.64   3
  -7   9   4  439.29  196.48   2
  -7  -9   4  799.52  267.57   3
  -7  -9   3   -4.08   61.20   3
  -7   9   3  -35.48   63.51   2
  -7  -9   2   72.86  129.41   3
  -7   9   2    7.81   93.58   2
   7  -9  -2   52.86   87.44   4
  -7  -9   1   25.54   64.47   3
  -7   9   1  -14.37   37.97   2
   7  -9  -1  132.20  124.46   4
  -7  -9   0  852.18  267.91   3
  -7   9   0  639.00  215.07   2
   7  -9   0  503.83  213.19   4
  -7   9  -1  -51.62   64.85   2
  -7  -9  -1    7.10   83.54   3
   7  -9   1  -48.74  102.27   4
  -7   9  -2  -33.38    9.23   2
   7  -9   2   38.77   85.40   4
  -7  -9  -3   11.13   69.23   3
  -7   9  -3   64.13   84.51   2
   7  -9   3  -83.71  120.25   4
  -7  -9  -4  220.29  112.48   3
   7  -9   4 -115.79  155.83   4
  -7  -9  -5   20.36   24.10   3
   7  -9   5 -113.11  188.45   4
  -7  -9  -6  206.66  123.23   3
  -7  -9  -6  231.13  124.40   1
   7  -9   6  383.84  327.02   4
  -7  -9  -7  -34.72   61.66   1
   7  -9   7 -187.77  206.80   4
  -7  -9  -8   13.97   35.65   1
   7  -9   8 -362.79  316.68   4
  -7  10  12  -52.19   51.36   2
  -7  10  11   22.92   32.35   2
  -7  10  10  150.36   98.77   2
  -7  10   9  -17.18   46.78   2
  -7  10   8   -5.82   28.88   2
  -7 -10   8   18.66   75.52   3
  -7  10   7  -22.10   42.03   2
  -7 -10   7   21.68   72.29   3
  -7  10   6  141.92  107.33   2
  -7 -10   6  168.15   81.14   3
  -7  10   5   -1.49   78.21   2
  -7 -10   5   95.31   94.54   3
  -7  10   4   95.55   88.74   2
  -7 -10   4  225.77  155.52   3
  -7 -10   3   97.03  113.05   3
  -7  10   3   -9.10   78.89   2
  -7 -10   2   29.23   74.79   3
  -7  10   2   86.64   84.88   2
  -7 -10   1  321.32  176.99   3
  -7  10   1  174.03  105.01   2
  -7 -10   0   84.91   88.35   3
  -7  10   0  -33.07   80.53   2
  -7  10  -1   52.93   85.21   2
  -7 -10  -1   90.23   78.82   3
   7 -10   1  -79.68   91.34   4
  -7  10  -2  129.16  101.58   2
  -7 -10  -2  128.55   90.34   3
   7 -10   2  -40.41  119.64   4
  -7  10  -3   72.38   78.98   2
  -7 -10  -3   91.60  117.63   3
   7 -10   3  -58.18   79.28   4
  -7 -10  -4   65.07  103.18   3
   7 -10   4    1.05   56.92   4
  -7 -10  -5   54.43   75.12   3
   7 -10   5  -20.59   55.02   4
  -7 -10  -6    9.08   16.03   3
  -7 -10  -6    9.46   35.59   1
   7 -10   6  -53.69    9.58   4
  -7 -10  -7  -85.73   82.83   1
  -7  11   9   20.29   27.02   2
  -7 -11   9  -18.51  125.03   3
  -7  11   8  119.01  103.16   2
  -7 -11   8  -62.58   16.41   3
  -7  11   7   79.09   67.51   2
  -7 -11   7  217.64  161.49   3
  -7  11   6   14.00   80.26   2
  -7 -11   6 -166.53  132.26   3
  -7  11   5  -29.56   68.37   2
  -7 -11   5   98.55  123.97   3
  -7 -11   4  -50.22   47.46   3
  -7  11   4   10.13   49.16   2
  -7 -11   3  121.27  118.25   3
  -7  11   3   73.59   85.55   2
  -7 -11   2  -78.71   96.08   3
  -7  11   2   60.69  108.14   2
  -7 -11   1   35.02    4.68   3
  -7  11   1   35.84   67.19   2
  -7 -11   0  -39.22   90.18   3
  -7  11   0   34.94   70.72   2
  -7 -11  -1  114.83   99.59   3
  -7  11  -1    0.33   49.78   2
  -7 -11  -2  -19.23   70.54   3
  -7  11  -2   33.37   67.12   2
  -7 -11  -3    8.53   51.74   3
  -7 -11  -4   61.28   69.10   3
  -7 -12   7   74.36   88.75   3
  -7 -12   6   94.71   97.82   3
  -7 -12   5  103.13  101.45   3
  -7 -12   4  -60.46  121.88   3
  -7 -12   3  -81.77   88.06   3
  -7 -12   2  103.72  130.26   3
  -7 -12   1  -79.48   84.11   3
  -7 -12   0   19.21   63.20   3
  -7 -12  -1    8.56   60.63   3
   8   0 -16   80.24   78.96   6
   8   0 -15   19.71   96.21   6
   8   0 -14 1616.91  333.06   6
   8   0 -13  -35.86   54.18   6
   8   0 -12 6497.36  686.75   6
   8   0 -11  104.49   78.87   6
  -8   0  11  -24.45   46.01   2
  -8   0  10  515.98  161.88   2
   8   0 -10  719.71  220.80   4
   8   0  -9  -36.90   19.32   4
  -8   0   9   34.91   54.38   2
  -8   0   823406.42 1379.62   2
   8   0  -824287.31 1560.20   4
   8   0  -7  149.12   89.99   4
  -8   0   7   -8.63   48.97   2
  -8   0   6 2473.60  300.99   2
   8   0  -6 2444.54  391.78   4
   8   0  -5   19.96   55.52   4
  -8   0   5   -5.89   22.04   3
  -8   0   5   12.78   16.70   2
   8   0  -4 3203.14  413.71   4
  -8   0   4 2760.76  336.60   3
  -8   0   4 3058.42  347.06   2
  -8   0   3  -35.08   63.31   3
  -8   0   3   90.89   75.42   2
   8   0  -3   31.08   32.47   4
   8   0  -247793.36 2484.67   4
  -8   0   248007.02 2433.12   3
  -8   0   1   14.88   40.19   3
   8   0  -1  140.16  162.45   4
  -8   0   0  590.36  166.04   3
   8   0   0  861.81  208.82   4
  -8   0  -1  -54.48   96.28   3
   8   0   1  114.25   81.79   4
   8   0   2 3941.05  508.69   4
  -8   0  -2 3601.32  494.11   1
  -8   0  -3  -31.42   52.33   1
   8   0   3   -3.95   42.77   4
   8   0   4 6352.05  707.49   4
  -8   0  -4 6952.63  719.52   1
   8   0   5  109.69  136.39   4
  -8   0  -5   68.09  101.42   1
  -8   0  -6   20.00   34.02   1
   8   0   6  -72.86   47.91   4
  -8   0  -7   -5.14   68.77   1
   8   0   7  -27.11   41.95   4
  -8   0  -8  270.72  142.35   1
   8   0   8  541.47  212.39   4
  -8   0  -9   24.38   74.45   1
   8   0   9  -73.43   23.53   4
   8   0  10  173.90  140.69   4
  -8   0 -10  171.41  135.86   1
  -8   0 -11  113.97  104.52   1
   8   0  11 -117.48  136.61   4
  -8   0 -12   98.92   86.11   1
   8   0  12  131.51  126.99   4
   8   0  13   74.85  126.35   4
   8  -1 -16   26.40   34.60   6
   8   1 -15   79.86   79.28   6
   8  -1 -15  -58.72   57.98   6
   8   1 -14  655.01  207.15   6
   8  -1 -14  596.97  202.87   6
   8   1 -13  675.01  216.66   6
   8  -1 -13  806.71  230.49   6
  -8   1  13  745.23  219.64   2
   8  -1 -12  379.94  144.06   6
  -8   1  12  369.27  147.68   2
   8   1 -12  437.67  172.46   6
   8  -1 -11  486.06  205.01   4
  -8   1  11  477.56  164.66   2
   8   1 -11  308.15  134.34   6
   8   1 -10  529.86  200.06   6
  -8  -1  10  622.71  156.31   2
   8   1 -10  703.11  246.54   4
   8  -1 -10  833.07  246.98   4
  -8   1  10  405.18  156.57   2
  -8  -1   9 1996.91  274.15   2
  -8   1   9 2352.27  357.89   2
   8   1  -9 2076.19  365.56   4
   8  -1  -9 1995.21  364.54   4
   8   1  -8  255.67  150.60   4
   8  -1  -8  295.26  127.66   4
  -8  -1   8  258.01   79.38   2
  -8   1   8  218.35   82.69   2
   8   1  -7  946.49  219.50   4
   8  -1  -7  728.49  218.08   4
  -8   1   7  748.72  182.76   2
  -8  -1   7  652.16  131.25   2
  -8  -1   6 1147.52  161.02   2
   8   1  -6 1837.84  320.25   4
   8  -1  -6 1616.60  296.90   4
  -8   1   6 1475.00  261.07   2
  -8  -1   5  558.69  114.18   2
   8   1  -5  427.55   83.11   2
   8   1  -5  859.18  216.88   4
   8  -1  -5  674.80  201.42   4
  -8   1   5  428.58  132.99   2
  -8   1   5  765.51  148.61   3
  -8   1   4 2210.66  307.25   2
   8   1  -4 2032.82  325.81   4
   8  -1  -4 1963.87  331.45   4
  -8   1   4 1787.73  230.54   3
  -8  -1   4 1818.26  298.42   3
   8   1  -3 7520.83  676.57   4
  -8   1   3 8325.22  692.20   2
   8  -1  -3 8329.80  735.05   4
  -8  -1   3 8130.61  692.98   3
  -8   1   3 8462.01  599.51   3
  -8  -1   2  991.71  208.55   3
  -8   1   2  984.81  208.91   2
  -8   1   2 1112.24  190.31   3
   8   1  -2  898.30  212.21   4
   8  -1  -2 1046.23  247.67   4
  -8  -1   1 2047.19  326.55   3
   8   1  -1 1891.77  309.25   4
   8  -1  -1 2288.19  355.48   4
  -8   1   1 2442.73  311.14   3
   8   1   0 4459.63  500.27   4
   8  -1   0 5153.34  564.15   4
  -8   1   0 4509.29  511.95   1
  -8  -1   0 4682.62  516.70   3
  -8  -1  -1 2251.72  352.01   3
  -8   1  -1 2080.46  352.29   1
   8   1   1 2368.21  350.99   4
   8  -1   1 2008.34  351.23   4
  -8  -1  -2  188.58   63.31   3
   8   1   2  364.04  135.28   4
   8  -1   2  522.90  180.34   4
  -8   1  -2  336.07  143.72   1
  -8  -1  -3 1927.33  356.08   1
   8   1   3 2028.92  350.90   4
   8  -1   3 2210.62  395.13   4
  -8   1  -3 1919.86  350.41   1
  -8   1  -4  557.55  181.43   1
  -8  -1  -4  773.87  231.72   1
   8   1   4  702.59  199.22   4
   8  -1   4  713.33  209.68   4
  -8   1  -5  -32.08   56.90   1
   8   1   5   77.57   68.90   4
  -8  -1  -5   85.08   35.72   1
   8  -1   5  190.08   89.95   4
  -8   1  -6  209.84  114.53   1
   8   1   6  101.56   88.25   4
   8  -1   6  225.20  120.10   4
  -8  -1  -6   74.04   83.39   1
  -8  -1  -7  648.87  204.27   1
  -8   1  -7  244.13  118.25   1
   8   1   7  459.65  190.48   4
   8  -1   7  484.53  219.90   4
  -8  -1  -8   27.35   20.77   1
  -8   1  -8   74.42   92.34   1
   8   1   8   43.79   68.51   4
   8  -1   8  -31.11   96.06   4
  -8   1  -9   49.84   71.17   1
  -8  -1  -9  120.39  101.94   1
   8   1   9  210.00  134.54   4
   8  -1   9   92.15  166.81   4
  -8  -1 -10  118.06   86.15   1
  -8   1 -10  157.22  104.67   1
   8   1  10  148.85  123.24   4
   8  -1  10    2.87   31.90   4
  -8  -1 -11  -25.04   46.65   1
  -8   1 -11   -3.48   32.22   1
   8   1  11  -38.73   58.17   4
   8  -1  11  124.63  144.23   4
   8   1  12 -130.47  105.98   4
  -8  -1 -12    3.11   36.84   1
  -8   1 -12   29.94   38.82   1
   8  -1  12   17.83  132.86   4
   8  -1  13 -133.41  145.21   4
  -8   2  21  -84.93   43.98   2
  -8   2  20  -79.47   87.41   2
  -8   2  19    6.53   28.70   2
   8  -2 -19  -45.20   59.63   1
   8  -2 -18   23.18   41.44   1
  -8   2  18  -28.36   76.12   2
   8  -2 -17  163.42   95.42   6
  -8   2  17  142.23   93.91   2
   8  -2 -17   95.21  103.94   1
  -8   2  16   40.23   82.82   2
   8  -2 -16  -35.59   72.35   6
   8  -2 -16  -63.31   56.38   1
   8  -2 -15  726.07  213.92   6
  -8   2  15  587.28  213.07   2
   8  -2 -15  572.07  199.32   1
   8   2 -14  -62.05   53.68   6
   8  -2 -14   36.83   42.21   6
  -8   2  14   37.76   62.86   2
  -8   2  13   26.13   53.47   2
   8   2 -13   28.68   52.95   6
   8  -2 -13  -34.39   43.86   6
   8   2 -12   45.38   90.59   6
   8  -2 -12  -85.66   87.53   6
  -8   2  12  -39.51   53.13   2
   8   2 -1110873.22  954.20   6
  -8   2  1112072.73  989.44   2
   8  -2 -1112256.75 1026.84   4
   8   2 -10   -4.03   75.34   6
   8  -2 -10    6.23   49.81   4
  -8   2  10  -20.85   20.93   2
   8   2  -9 3032.38  454.38   6
  -8  -2   9 3281.29  330.25   2
  -8   2   9 3756.15  495.11   2
   8   2  -9 3748.75  502.30   4
   8  -2  -9 3845.63  501.69   4
   8   2  -8  867.18  247.85   6
   8   2  -8  831.48  219.90   4
   8  -2  -8 1380.05  298.29   4
  -8  -2   8  778.94  138.14   2
  -8   2   8  838.64  230.83   2
   8   2  -7   10.18   72.06   4
   8  -2  -7   83.11   67.31   4
  -8   2   7  136.03  100.30   2
   8   2  -6  369.67  151.76   4
   8  -2  -6  471.87  154.56   4
  -8   2   6  366.16  152.74   2
  -8   2   534713.36 1820.90   2
   8   2  -532549.54 1800.01   4
   8  -2  -533286.56 1831.27   4
  -8   2   526769.06 1410.85   3
  -8   2   4   67.30   25.57   3
   8   2  -4  167.04  114.70   4
   8  -2  -4  296.11  153.58   4
  -8  -2   4   53.69   44.93   3
  -8   2   4  -50.36   93.11   2
  -8   2   3 2299.87  345.45   2
   8   2  -3 1568.28  189.25   2
   8   2  -3 2025.57  317.29   4
   8  -2  -3 1875.13  335.45   4
  -8   2   3 1803.35  216.06   3
  -8  -2   3 2029.11  332.48   3
  -8  -2   2  250.14  128.09   3
  -8   2   2  478.46  151.51   2
  -8   2   2  297.87   97.78   1
   8   2  -2  762.43  196.13   4
   8  -2  -2  419.61  143.68   4
  -8  -2   1 2577.70  388.35   3
  -8   2   1 2671.49  384.79   2
   8   2  -1 2583.67  355.21   4
  -8   2   1 2745.40  353.10   1
   8  -2  -1 2461.31  397.81   4
  -8  -2   0  -13.27   23.83   3
   8   2   0   99.68   75.65   4
   8  -2   0   -3.32   30.54   4
  -8   2   0   82.82   40.65   1
   8   2   116942.52 1102.55   4
  -8   2  -117101.56 1207.07   1
   8  -2   116825.41 1217.02   4
  -8  -2  -117658.18 1239.30   3
  -8   2  -2  -40.65   44.72   1
  -8  -2  -2  -25.76   74.54   3
   8   2   2  -59.81   42.44   4
   8  -2   2  -28.87   70.83   4
  -8  -2  -3   13.81   59.24   3
  -8   2  -3  -45.18   62.81   1
   8   2   3   19.58   74.56   4
   8  -2   3  -81.43   39.82   4
  -8   2  -4   77.66   88.86   1
  -8  -2  -4   45.72   75.19   1
   8   2   4   78.51   79.70   4
   8  -2   4   70.65  107.37   4
  -8   2  -5  753.97  224.14   1
  -8  -2  -5  752.43  238.37   1
   8   2   5  737.53  206.48   4
   8  -2   5  973.30  286.03   4
  -8   2  -6  -25.21   11.37   1
   8   2   6  -39.18   60.46   4
  -8  -2  -6   92.40   53.51   1
   8  -2   6   23.48   49.88   4
  -8   2  -7 1167.02  272.78   1
   8   2   7 1303.82  296.20   4
   8  -2   7 1663.22  405.42   4
  -8  -2  -7 1397.94  321.10   1
  -8  -2  -8  -73.38   51.52   1
   8   2   8   13.46   60.94   4
  -8   2  -8  -31.12   66.01   1
   8  -2   8   27.85  166.11   4
  -8  -2  -9   89.17   97.73   1
   8  -2   9  -67.24  129.62   4
  -8   2  -9   89.47   68.87   1
   8   2   9   33.52   74.32   4
  -8  -2 -10  -84.02  101.92   1
  -8   2 -10    7.51   40.53   1
   8   2  10  -46.87   48.69   4
   8  -2  10  -58.28  127.17   4
  -8  -2 -11   47.61   73.43   1
  -8   2 -11  126.60   83.06   1
   8  -2  11  116.07  143.08   4
  -8  -2 -12  -12.18   29.77   1
   8  -2  12 -129.49  116.70   4
  -8   2 -12  -13.86   50.26   1
  -8   3  20   86.06   61.22   2
  -8   3  19   68.66   85.20   2
  -8   3  18   25.84  109.39   2
   8  -3 -17   82.56   68.99   1
   8  -3 -17   46.43   47.25   6
  -8   3  17  203.49  145.01   2
   8  -3 -16   74.65   60.46   6
  -8   3  16   -5.38   84.16   2
   8  -3 -16  112.66   75.02   1
  -8   3  15  -38.50   94.57   2
   8  -3 -15  -66.47   61.12   6
   8  -3 -15   25.07   61.49   1
  -8   3  14  885.08  263.40   2
   8  -3 -14  595.82  193.79   6
   8  -3 -14  300.10  183.15   1
   8  -3 -13    4.96   45.06   6
  -8   3  13   98.34   65.71   2
   8   3 -13  105.85  109.80   6
   8  -3 -13  -53.15   74.52   1
   8   3 -12  379.69  177.55   6
  -8   3  12  358.17  152.83   2
   8  -3 -12  457.17  189.46   4
   8   3 -11  133.32   73.38   6
   8  -3 -11  161.51  108.57   4
  -8   3  11  255.93  137.90   2
   8   3 -10  615.32  202.18   6
   8  -3 -10  801.76  241.84   4
  -8   3  10  422.78  159.95   2
   8   3  -9 2662.56  415.75   6
   8  -3  -9 2101.85  361.58   4
  -8   3   9 2529.87  409.37   2
   8   3  -8   95.61   77.74   4
   8   3  -8   24.72   65.30   6
   8  -3  -8   10.50   73.41   4
  -8   3   8   57.96   17.40   2
   8   3  -7  771.34  218.34   6
  -8   3   7  813.06  142.70   1
   8   3  -7  723.27  199.03   4
   8  -3  -7  824.28  225.42   4
  -8   3   7  844.24  234.76   2
   8   3  -6 5278.62  586.22   6
  -8   3   6 5593.34  624.75   2
   8   3  -6 5878.20  596.53   4
   8  -3  -6 5538.32  579.85   4
  -8   3   6 4265.71  336.46   1
   8   3  -5  220.95   93.25   4
   8  -3  -5  356.54  142.08   4
  -8   3   5  440.33  155.16   2
  -8   3   4 1128.87  149.87   1
   8   3  -4 1573.80  281.59   4
   8  -3  -4  975.08  249.81   4
  -8  -3   4 1200.74  264.08   3
  -8   3   4 1074.65  251.72   2
  -8   3   3 2889.29  420.52   2
   8   3  -3 2438.13  221.47   2
  -8   3   3 2968.25  295.04   1
   8   3  -3 2706.66  373.77   4
   8  -3  -3 2603.82  394.82   4
  -8  -3   3 2860.86  432.24   3
  -8   3   2   19.74   10.39   1
  -8  -3   2   69.96  104.06   3
   8   3  -2  164.98   91.47   4
  -8   3   2   -8.29   60.71   2
   8  -3  -2   96.96   93.49   4
   8   3  -1 3120.98  386.23   4
  -8  -3   1 3636.92  479.43   3
  -8   3   1 3135.86  444.72   2
  -8   3   1 3161.29  371.48   1
   8  -3  -1 3288.30  453.00   4
   8   3   0 3817.36  433.10   4
  -8   3   0 3682.19  497.41   2
   8  -3   0 3934.37  516.59   4
  -8   3   0 4045.22  449.42   1
  -8  -3   0 4112.33  513.66   3
  -8   3  -1  232.78  112.69   1
  -8  -3  -1  410.35  171.43   3
   8   3   1  381.97  130.29   4
   8  -3   1  305.43  165.38   4
  -8   3  -2  252.43  118.84   1
  -8  -3  -2  125.80   93.57   3
   8   3   2  243.53  106.53   4
   8  -3   2  189.78  124.22   4
  -8   3  -3  595.13  178.05   1
  -8  -3  -3  819.75  259.08   3
   8   3   3  603.46  169.44   4
   8  -3   3  889.85  279.54   4
  -8  -3  -4 1777.46  371.53   3
  -8   3  -4 1724.93  325.54   1
   8   3   4 1838.69  309.51   4
   8  -3   4 2569.35  458.10   4
  -8   3  -5  717.20  209.52   1
  -8  -3  -5  655.29  208.31   1
   8   3   5  449.80  148.28   4
   8  -3   5  445.62  201.21   4
  -8   3  -6  929.97  233.86   1
  -8  -3  -6  672.20  224.45   1
   8   3   6  573.95  177.49   4
   8  -3   6 1190.38  337.98   4
  -8   3  -7  161.45   96.06   1
   8   3   7   45.72   28.70   4
  -8  -3  -7  -50.14   45.39   1
   8  -3   7  -91.44  134.28   4
  -8   3  -8  139.33  117.76   1
   8  -3   8   46.07   63.18   4
  -8  -3  -8   50.28   68.86   1
  -8  -3  -9  -29.24   35.63   1
  -8   3  -9   20.44   16.87   1
  -8  -3 -10  175.40  114.38   1
  -8   3 -10  246.83  133.39   1
  -8   3 -11   -2.83   24.19   1
  -8  -3 -11  -23.00   66.33   1
   8  -3  11   -4.88   91.07   4
  -8   3 -12  -27.22   52.29   1
   8  -3  12  198.63  196.45   4
  -8   4  20    2.22   56.72   2
  -8   4  19  -90.74   92.24   2
  -8   4  18    9.30   19.37   2
  -8   4  17  -34.82   44.92   2
  -8   4  16   24.49   83.79   2
   8  -4 -15   18.08   30.16   6
  -8   4  15   11.85   75.46   2
   8  -4 -14  797.21  220.29   6
  -8   4  14 1166.80  315.33   2
  -8   4  13  -98.67   77.64   2
   8   4 -12 1035.59  270.13   6
   8  -4 -12 1576.61  328.36   4
  -8   4  12 1597.89  350.00   2
   8  -4 -11  445.63  165.10   4
   8   4 -11  534.92  190.23   6
  -8   4  11  373.55  145.66   2
   8   4 -10    5.21   29.52   6
   8  -4 -10   34.39   34.88   4
  -8   4  10  -26.81   85.63   2
   8   4  -9  361.60  161.75   6
   8  -4  -9  369.65  146.83   4
  -8   4   9  494.46  198.43   2
   8   4  -812226.92 1012.63   6
  -8   4   813555.80 1093.24   2
   8  -4  -813275.68 1031.22   4
   8   4  -7  512.79  165.64   6
   8  -4  -7  383.80  145.94   4
  -8   4   7  444.91  155.38   2
   8   4  -6 1959.46  333.82   4
   8   4  -6 2139.82  359.37   6
   8  -4  -6 2336.34  370.17   4
  -8   4   6 2195.94  390.10   2
   8   4  -5 1149.87  258.05   6
   8   4  -5  986.74  223.11   4
   8  -4  -5  951.17  234.98   4
  -8   4   5  846.70  249.11   2
   8   4  -4  295.81  138.83   6
   8   4  -4  168.13   82.04   4
   8  -4  -4  282.74  149.02   4
  -8  -4   4  189.17  164.68   3
  -8   4   4  487.58  177.92   2
  -8   4   3  175.15   40.18   2
   8   4  -3  302.02  121.40   6
  -8   4   3  161.45   48.51   1
   8   4  -3  127.24   40.48   2
   8  -4  -3  395.02  167.56   4
   8   4  -3  279.59  106.91   4
  -8  -4   3  220.23  164.02   3
   8   4  -215919.07  851.89   2
   8   4  -217040.44 1082.39   4
   8  -4  -218162.26 1186.33   4
  -8   4   217641.09  948.15   1
  -8   4   218196.75 1234.96   2
  -8  -4   218128.18 1246.21   3
  -8  -4   1  615.97  222.55   3
  -8   4   1  767.74  217.60   2
   8   4  -1  884.16  201.66   4
  -8   4   1  782.11  170.50   1
   8  -4  -1 1188.41  270.44   4
  -8  -4   0   21.75  115.07   3
  -8   4   0  -16.21   79.84   2
   8   4   0   68.76   45.53   4
  -8   4   0    5.29   13.43   1
   8  -4   0  -33.66   79.18   4
  -8  -4  -1  382.83  189.53   3
  -8   4  -1  148.67   50.34   2
   8   4   1  283.13  110.71   4
  -8   4  -1  256.33  116.45   1
   8  -4   1  191.32  108.16   4
  -8  -4  -2  973.46  246.46   3
   8   4   2  753.17  178.84   4
  -8   4  -2  898.07  217.72   1
   8  -4   2  774.96  254.40   4
  -8  -4  -3  178.81  131.24   3
   8   4   3   15.02   23.72   4
  -8   4  -3   40.22   51.89   1
   8  -4   3   55.78   71.54   4
  -8  -4  -4 3716.54  513.81   3
   8   4   4 2976.23  370.21   4
  -8   4  -4 2592.23  414.82   1
   8  -4   4 3466.84  568.34   4
  -8  -4  -5   41.74   21.72   1
  -8   4  -5  -46.61   66.63   1
  -8  -4  -6  -72.72  120.01   1
  -8   4  -6  -53.44   93.51   1
  -8  -4  -7  104.56  108.67   1
  -8   4  -7  130.61   86.18   1
  -8   4  -8  185.21  107.54   1
   8  -4   8  150.54   85.83   4
  -8  -4  -8   71.84   60.39   1
   8  -4   9   -0.88  102.60   4
  -8   4  -9   26.09   58.30   1
  -8  -4  -9   78.02   84.13   1
  -8  -4 -10   24.19   22.49   1
  -8   4 -10  167.94  108.96   1
   8  -4  10   78.76  109.55   4
  -8   4 -11   73.81   60.22   1
  -8  -4 -11   20.94   24.63   1
   8  -4  11  -45.79   80.40   4
  -8   4 -12   12.25   28.46   1
  -8   5  19  -10.58   79.18   2
  -8   5  18   29.19   72.48   2
  -8   5  17   30.69   97.86   2
  -8   5  16  -56.08   66.30   2
  -8   5  15   70.62  111.82   2
  -8   5  14   54.06   68.39   2
  -8   5  13  156.61  111.06   2
   8  -5 -12  156.21   87.61   4
  -8   5  12  438.11  187.31   2
  -8   5  11  257.50  148.36   2
   8  -5 -11  339.08  153.93   4
   8  -5 -10   -1.06   37.31   4
  -8   5  10    0.57   90.90   2
   8  -5  -9  866.15  229.01   4
   8   5  -9  580.75  180.65   6
  -8   5   9  826.83  259.67   2
   8  -5  -8  109.82  118.81   4
   8   5  -8   59.76   22.59   6
  -8   5   8    4.62   77.49   2
   8   5  -7  149.77   67.90   6
   8  -5  -7  219.65  110.54   4
  -8   5   7  157.85   38.08   2
   8   5  -6 1792.95  319.00   6
   8  -5  -6 1808.37  321.73   4
  -8   5   6 1801.94  365.88   2
   8   5  -5  -55.10   73.58   6
   8  -5  -5  -36.50   25.22   4
  -8  -5   5  -85.82  103.97   3
  -8   5   5  148.92  118.83   2
   8   5  -4  217.83   48.79   2
   8   5  -4  337.74  130.98   4
   8   5  -4  467.81  158.51   6
   8  -5  -4  301.61  144.84   4
  -8   5   4  227.51  126.82   2
  -8  -5   4  347.19  158.87   3
   8   5  -3 3523.08  422.16   6
   8   5  -3 3162.69  272.00   2
   8   5  -3 3392.03  406.19   4
  -8   5   3 3736.85  534.41   2
   8  -5  -3 3123.36  454.64   4
  -8  -5   3 3193.33  496.86   3
  -8  -5   2   83.75    6.30   3
  -8   5   2   12.57   33.88   2
   8   5  -2  125.12   97.30   6
   8   5  -2   34.71   22.43   4
   8   5  -2   80.48   48.14   2
   8  -5  -2  -33.41   85.77   4
  -8  -5   1 1146.05  299.33   3
  -8   5   1  534.83  131.68   1
  -8   5   1  696.29  215.94   2
   8   5  -1  624.15  155.30   4
   8   5  -1  581.36  141.09   2
   8   5  -1  624.82  155.93   6
   8  -5  -1  688.62  249.26   4
  -8  -5   0  229.72  119.52   3
   8   5   0  249.99   88.99   6
  -8   5   0   96.27  102.13   2
   8   5   0  246.29  125.69   2
   8   5   0  165.20   64.71   4
  -8   5   0   67.57   36.92   1
   8  -5   0  -94.81   63.93   4
  -8  -5  -1 2243.18  408.04   3
  -8   5  -1 1701.67  345.85   2
  -8   5  -1 1868.24  312.55   1
   8   5   1 1900.73  290.74   4
   8  -5   1 1827.96  387.02   4
  -8  -5  -2  124.73  151.86   3
  -8   5  -2  326.48  136.27   1
   8  -5   2   90.51  101.56   4
  -8  -5  -3  742.83  234.79   3
  -8   5  -3  779.95  212.01   1
   8  -5   3  830.34  263.72   4
  -8  -5  -4   10.34   79.76   3
  -8   5  -4   16.20   40.51   1
   8  -5   4  -91.30   83.53   4
  -8  -5  -5  -49.19   42.48   3
  -8   5  -5  -45.10   76.66   1
  -8   5  -6   20.15   75.37   1
  -8  -5  -6  201.62  157.33   1
   8  -5   6   -9.84   68.30   4
  -8   5  -7  324.34  149.51   1
  -8  -5  -7  425.90  183.52   1
   8  -5   7  539.98  248.23   4
  -8   5  -8  -18.53   48.35   1
  -8  -5  -8    8.01   39.56   1
   8  -5   8   23.10  112.33   4
  -8   5  -9   72.70   60.98   1
  -8  -5  -9  153.82  115.31   1
  -8   5 -10  -15.49   49.83   1
  -8  -5 -10  -53.73   60.46   1
  -8  -5 -11   39.24   40.16   1
  -8   5 -11   22.78   36.41   1
  -8   6  18   36.72   36.34   2
  -8   6  17   42.67   79.63   2
  -8   6  16   17.35   77.40   2
  -8   6  15  271.71  151.97   2
  -8   6  14   81.24   99.57   2
  -8   6  13  -27.24   92.01   2
   8  -6 -12  143.87  101.40   4
  -8   6  12  207.38  120.86   2
   8  -6 -11 1509.69  302.41   4
  -8   6  11 1694.11  361.67   2
   8  -6 -10   38.40   37.37   4
  -8   6  10  158.44  112.43   2
   8  -6  -9  297.20  131.28   4
  -8   6   9  371.16  184.13   2
   8  -6  -8  726.75  201.79   4
  -8   6   8 1353.25  319.16   2
  -8   6   7   82.50    5.63   2
   8  -6  -7   27.05   31.41   4
   8   6  -6   92.54   70.31   6
   8  -6  -6   16.46   31.74   4
  -8   6   6    7.45   54.86   2
   8   6  -5 4793.95  546.18   6
  -8   6   5 4546.02  631.25   2
   8  -6  -5 5484.75  612.89   4
  -8  -6   5 5047.23  677.31   3
   8   6  -4  138.30   82.78   6
   8  -6  -4  184.07  124.05   4
  -8   6   4  455.13  194.39   2
  -8  -6   4  300.12  173.91   3
  -8   6   3  189.98  113.80   2
   8   6  -3   78.72   58.11   6
   8  -6  -3   23.20   39.46   4
  -8  -6   3   74.13   51.02   3
  -8  -6   2  812.03  247.16   3
  -8   6   2  968.25  276.38   2
   8   6  -2  811.68  186.47   6
   8   6  -2  662.97  138.07   2
   8  -6  -2 1065.80  266.23   4
  -8  -6   1  432.22  197.86   3
   8   6  -1  123.64   59.64   6
  -8   6   1  154.38   70.49   2
   8   6  -1  161.92   78.79   2
   8  -6  -1  256.25  166.28   4
  -8  -6   0  113.94   94.03   3
   8   6   0  218.09   85.18   2
   8  -6   0   43.11   73.20   4
  -8   6   0  304.44  143.31   2
  -8   6  -1 3484.33  522.14   2
   8   6   1 4167.28  521.33   2
   8  -6   1 4404.39  622.94   4
  -8  -6  -1 4616.13  610.32   3
  -8   6  -2   67.41   47.36   1
  -8   6  -2   41.20   64.55   2
   8   6   2  163.64  101.04   2
  -8  -6  -2  173.95  126.91   3
   8  -6   2  343.69  188.85   4
  -8   6  -3   -2.32   11.77   1
  -8  -6  -3   -4.40   57.85   3
  -8   6  -4   59.28   36.13   1
  -8  -6  -4  160.94   83.21   3
   8  -6   4  -45.91   69.69   4
  -8   6  -5  253.50  123.48   1
  -8  -6  -5  183.09   90.57   3
   8  -6   5  393.43  202.74   4
  -8  -6  -6   25.45   56.97   1
   8  -6   6   99.58  152.03   4
  -8   6  -6  -12.45   57.67   1
  -8   6  -7  337.88  161.99   1
  -8  -6  -7   37.40   36.47   1
  -8   6  -8   99.90   89.17   1
  -8  -6  -8   51.13   70.43   1
   8  -6   8  -43.80   40.35   4
  -8   6  -9   24.71   49.88   1
  -8  -6  -9   74.16   71.99   1
  -8   6 -10   16.70   39.55   1
  -8  -6 -10   -3.59   81.50   1
  -8   6 -11   77.58   82.94   1
  -8   7  17   26.49   88.68   2
  -8   7  16  -14.76   92.22   2
  -8   7  15  -18.02   22.74   2
  -8   7  14   26.55   24.62   2
  -8   7  13   -9.11   52.59   2
  -8   7  12  247.70  141.11   2
  -8   7  11   34.23  108.44   2
  -8   7  10  280.20  163.83   2
   8  -7  -9  240.25  120.57   4
  -8   7   9  385.66  174.44   2
   8  -7  -8 -116.46   76.85   4
  -8   7   8   40.88   67.05   2
   8  -7  -7  181.92  106.35   4
  -8   7   7   24.24   51.91   2
   8  -7  -6  652.53  193.24   4
  -8   7   6  611.07  236.88   2
  -8  -7   6  910.15  279.18   3
   8  -7  -5  -24.29   64.79   4
  -8   7   5   57.25   61.91   2
  -8  -7   5  -26.08  110.68   3
   8  -7  -4  779.68  222.20   4
  -8   7   4  697.44  245.54   2
  -8  -7   4  692.42  247.31   3
  -8   7   3  322.97  167.36   2
   8  -7  -3  255.98  132.25   4
  -8  -7   3  460.52  175.75   3
  -8  -7   2  299.72  163.66   3
  -8   7   2  160.80  122.40   2
   8  -7  -2  141.87   40.51   4
  -8  -7   1  272.04  111.49   3
  -8   7   1  459.71  197.11   2
   8  -7  -1  368.21  173.59   4
  -8  -7   0 1354.50  323.98   3
  -8   7   0  998.98  277.12   2
   8  -7   0 1309.68  332.46   4
  -8  -7  -1  -22.09   36.25   3
  -8   7  -1   65.12   35.40   2
   8  -7   1  115.46  133.27   4
  -8   7  -2   77.86   79.27   2
  -8  -7  -2  192.15   99.93   3
   8  -7   2   56.53   38.53   4
  -8  -7  -3   45.36   83.59   3
   8   7   3  -39.18   58.00   2
   8  -7   3  -89.23  135.90   4
  -8  -7  -4  102.60   79.32   3
   8   7   4  219.65  109.68   2
   8  -7   4  165.35  202.26   4
  -8  -7  -5   59.70   82.95   3
   8   7   5   44.75   36.91   2
   8  -7   5  165.10  177.56   4
   8   7   6  172.80  132.64   2
  -8  -7  -6   50.56   71.43   1
   8  -7   6  123.70   30.08   4
   8   7   7   20.86  147.23   2
  -8  -7  -7  123.32  120.61   1
   8  -7   7  -71.57  142.64   4
  -8  -7  -8  -16.83   39.78   1
   8  -7   8   71.41  217.32   4
   8  -7   9  349.28  329.97   4
  -8  -7  -9   -7.07   43.81   1
  -8   8  15  -78.51   97.22   2
  -8   8  14  312.64  160.34   2
  -8   8  13   43.24   42.21   2
  -8   8  12  338.65  162.58   2
  -8   8  11  206.27  132.87   2
  -8   8  10   18.13   86.19   2
  -8   8   9  133.24  127.84   2
  -8   8   8  782.60  251.11   2
  -8   8   7  107.33   90.71   2
   8  -8  -6   -4.10    8.52   4
  -8   8   6  -13.90   62.63   2
   8  -8  -5  485.74  172.53   4
  -8   8   5  625.52  228.31   2
  -8  -8   5  431.65  210.98   3
   8  -8  -4  -59.69   30.33   4
  -8  -8   4   38.36   67.45   3
  -8   8   4   62.11   43.41   2
  -8  -8   3  250.91  127.67   3
  -8   8   3  258.50  161.61   2
   8  -8  -3  130.79  111.05   4
  -8  -8   2 1788.14  394.06   3
  -8   8   2 2269.10  455.66   2
   8  -8  -2 2292.81  436.55   4
  -8  -8   1  315.88  154.63   3
  -8   8   1  342.91  187.06   2
   8  -8  -1  261.70  154.08   4
  -8  -8   0   43.40   58.50   3
  -8   8   0   96.60   99.33   2
   8  -8   0   -0.15  132.81   4
  -8  -8  -1  212.38  160.66   3
  -8   8  -1  143.05  101.16   2
   8  -8   1  199.58  117.75   4
  -8  -8  -2    2.51   57.02   3
  -8   8  -2   98.00   86.21   2
   8  -8   2 -129.23  144.80   4
  -8  -8  -3  -92.41  105.74   3
   8  -8   3  -29.72   73.24   4
   8  -8   4  559.71  268.24   4
  -8  -8  -4  618.29  216.56   3
  -8  -8  -5   -9.10   16.43   3
   8  -8   5   28.93  117.41   4
  -8  -8  -6   20.81   59.29   3
  -8  -8  -6   -6.71   29.16   1
   8  -8   6  103.95  136.01   4
  -8  -8  -7  -22.68   68.02   1
   8  -8   7  143.29  221.73   4
  -8  -8  -8   -5.08   36.96   1
   8  -8   8 -146.23  198.11   4
  -8   9  14   48.12   44.15   2
  -8   9  13  -46.93   49.27   2
  -8   9  12   98.92   79.78   2
  -8   9  11   74.00   31.86   2
  -8   9  10  -82.53   79.78   2
  -8   9   9  307.27  147.80   2
  -8   9   8   86.71   55.16   2
  -8   9   7   28.27   42.44   2
  -8  -9   7  170.50  177.68   3
  -8   9   6   61.03   93.41   2
  -8  -9   6  -42.66  113.55   3
  -8   9   5  -20.04    6.21   2
  -8  -9   5   30.21   70.65   3
  -8  -9   4  -28.29   77.04   3
  -8   9   4  158.15  148.33   2
  -8  -9   3  251.49  108.00   3
  -8   9   3  322.37  149.24   2
   8  -9  -3  256.11  158.04   4
  -8  -9   2  -17.29   49.76   3
  -8   9   2   51.42   56.12   2
   8  -9  -2   -5.32   68.77   4
  -8  -9   1  128.56  122.08   3
  -8   9   1  116.85   99.44   2
   8  -9  -1   68.38   92.77   4
  -8  -9   0   61.88   47.32   3
  -8   9   0   26.19   19.74   2
   8  -9   0  126.50  130.59   4
  -8  -9  -1  129.17   96.53   3
  -8   9  -1   52.10   74.54   2
   8  -9   1  310.55  225.90   4
  -8   9  -2  114.09   88.49   2
  -8  -9  -2  245.71  137.48   3
   8  -9   2  170.77  126.32   4
  -8  -9  -3   46.79   38.52   3
   8  -9   3 -118.34  180.11   4
  -8  -9  -4   -4.22   66.78   3
   8  -9   4 -273.31  244.03   4
  -8  -9  -5   42.55   72.10   3
   8  -9   5  -75.04  107.48   4
  -8  -9  -6  -95.64   88.10   3
   8  -9   6  102.32  230.96   4
  -8  -9  -6  -52.75   73.71   1
  -8  -9  -7  -25.57   44.08   1
   8  -9   7   78.74  221.52   4
  -8  10  12   15.32   79.74   2
  -8  10  11   58.90   69.80   2
  -8  10  10  -32.77   57.75   2
  -8  10   9  -62.16   58.52   2
  -8  10   8   89.26   58.90   2
  -8 -10   8  162.54  169.73   3
  -8  10   7   39.02   36.92   2
  -8 -10   7  -84.54  102.79   3
  -8  10   6   11.86   33.09   2
  -8 -10   6  123.98   32.14   3
  -8  10   5  267.27  126.47   2
  -8 -10   5  579.99  241.71   3
  -8 -10   4   60.42   68.12   3
  -8  10   4  100.48  116.76   2
  -8 -10   3    8.71   62.33   3
  -8  10   3   60.52   63.63   2
  -8 -10   2  130.98  116.87   3
  -8  10   2   68.56   83.25   2
  -8 -10   1  -99.85  103.61   3
  -8  10   1   82.70   90.77   2
  -8 -10   0   94.55   81.85   3
  -8  10   0  -45.69   62.71   2
  -8 -10  -1  449.73  192.12   3
  -8  10  -1  163.60  127.09   2
   8 -10   1  311.88  216.55   4
  -8  10  -2  138.04  119.72   2
   8 -10   2   61.50   47.83   4
  -8 -10  -2   10.08   55.05   3
  -8 -10  -3   65.20   44.48   3
   8 -10   3  205.36  205.48   4
  -8 -10  -4    0.24   27.92   3
   8 -10   4 -320.71  250.37   4
  -8 -10  -5   -4.47   22.42   3
   8 -10   5 -172.74  203.52   4
  -8 -11  10   58.60  120.51   3
  -8 -11   9  130.56   44.45   3
  -8  11   8  -34.33   64.61   2
  -8 -11   8  187.09  187.93   3
  -8  11   7  -90.95   93.03   2
  -8 -11   7  -33.15   80.54   3
  -8  11   6  315.90  164.53   2
  -8 -11   6  146.64  136.76   3
  -8 -11   5   10.82   74.91   3
  -8  11   5    9.56   53.69   2
  -8 -11   4  220.39  158.93   3
  -8  11   4  169.75  114.21   2
  -8 -11   3   61.53   76.83   3
  -8  11   3  -21.42   74.48   2
  -8 -11   2   63.06  122.38   3
  -8  11   2  -62.19   70.89   2
  -8 -11   1  -55.79   75.23   3
  -8  11   1  -78.60   43.84   2
  -8 -11   0   14.28   34.27   3
  -8  11   0   61.11   73.70   2
  -8  11  -1   39.77   53.84   2
  -8 -11  -1  -94.78   87.53   3
  -8 -11  -2  157.38  133.12   3
  -8 -12   5   11.66   70.36   3
  -8 -12   4   -2.14  110.54   3
  -8 -12   3  107.22  134.12   3
  -8 -12   2  -86.40   90.21   3
   9   0 -17  -31.81   47.30   6
   9   0 -16    5.67   64.44   6
   9   0 -15  826.66  236.19   6
  -9   0  14   11.17   37.90   2
   9   0 -14   75.28   85.90   6
  -9   0  13  294.76  130.87   2
   9   0 -13  -67.51   72.06   6
   9   0 -12  -25.10   23.26   6
  -9   0  12  -33.62   70.17   2
   9   0 -11  449.71  182.80   4
  -9   0  11  416.78  146.14   2
   9   0 -10  103.17   59.21   4
  -9   0  10   14.70    7.67   2
  -9   0   912367.72  889.72   2
   9   0  -912172.57 1021.96   4
   9   0  -8   -6.75   76.98   4
  -9   0   8   39.22   48.54   2
   9   0  -7   77.06   40.21   4
  -9   0   7   89.34   50.15   2
   9   0  -6  -83.59   57.08   4
  -9   0   6  -34.54   52.74   2
  -9   0   5  417.55  114.56   2
   9   0  -5  494.05  174.07   4
  -9   0   5  354.48  114.04   3
  -9   0   4  -59.46   75.99   3
  -9   0   4   27.05   52.89   2
   9   0  -4   10.48   71.88   4
   9   0  -3 7778.23  723.32   4
  -9   0   3 7441.96  634.36   3
  -9   0   2  -59.33   21.97   3
   9   0  -2  110.20  102.16   4
   9   0  -1 5478.29  587.84   4
  -9   0   1 5268.74  534.72   3
  -9   0   0   -9.01   17.20   3
   9   0   0   48.07   70.96   4
  -9   0  -1  -27.41   47.99   1
   9   0   1   -0.38   59.96   4
  -9   0  -2   43.76   92.56   1
   9   0   2    1.29   36.64   4
   9   0   3  389.06  155.85   4
  -9   0  -3  335.23  123.05   1
   9   0   4   13.50   26.56   4
  -9   0  -4  -64.81   98.94   1
   9   0   5 1644.66  355.27   4
  -9   0  -5 1500.06  320.09   1
  -9   0  -6   20.43   50.01   1
   9   0   6  -56.73   82.30   4
  -9   0  -7   12.77   17.83   1
   9   0   7   76.23   44.73   4
  -9   0  -8   28.08   71.66   1
   9   0   8  -83.66  103.07   4
  -9   0  -9    4.02   31.07   1
   9   0   9  -45.86   93.31   4
  -9   0 -10  -38.73   18.35   1
   9   0  10   68.53   88.32   4
  -9   0 -11  -26.51   42.99   1
   9   0  11  192.81  159.07   4
   9   0  12  104.20  110.86   4
  -9   1  20   42.58   56.86   2
  -9   1  19  136.35  124.31   2
  -9   1  18   22.49   89.57   2
   9  -1 -18  -20.25   31.49   6
   9  -1 -17  -24.62   51.09   6
  -9   1  17   -1.24   61.89   2
   9   1 -16  658.95  207.27   6
   9  -1 -16  515.73  187.31   6
  -9   1  16  628.85  217.55   2
  -9   1  15    8.37   41.33   2
   9  -1 -15    2.57   31.27   6
   9   1 -15   -9.65   58.34   6
  -9   1  14  -45.17   94.39   2
   9   1 -14  114.75   97.43   6
   9  -1 -14  136.38   94.53   6
   9  -1 -13 1867.68  342.11   6
  -9   1  13 1661.70  333.83   2
   9   1 -13 1497.25  315.40   6
   9   1 -12  228.67  120.31   6
  -9  -1  12   60.82   38.13   2
   9  -1 -12   40.53   40.52   4
  -9   1  12   19.63   57.37   2
   9  -1 -11  187.80  136.21   4
   9   1 -11  -55.77   90.71   6
   9   1 -11 -144.74  138.59   4
  -9  -1  11   89.55   70.61   2
  -9   1  11  -34.59   37.80   2
  -9  -1  10 8687.08  690.97   2
  -9   1  10 9511.74  802.31   2
   9   1 -10 9522.02  881.55   4
   9  -1 -10 9017.40  861.04   4
   9   1  -9 2245.70  383.59   4
   9  -1  -9 1703.90  346.42   4
  -9  -1   9 1599.62  249.41   2
  -9   1   9 2024.84  332.60   2
   9   1  -8   38.80   80.54   4
   9  -1  -8   44.35   96.14   4
  -9   1   8  -15.70   48.13   2
  -9  -1   8   49.84   49.81   2
  -9   1   711971.03  901.05   2
  -9  -1   711393.55  706.60   2
   9   1  -712555.09 1004.95   4
   9  -1  -711711.61  995.22   4
  -9   1   6 8118.28  706.60   2
   9  -1  -6 8870.36  805.00   4
  -9  -1   611033.90  666.17   2
   9   1  -6 7951.50  791.31   4
  -9   1   6 8322.39  624.89   3
  -9   1   5   16.65   18.13   2
   9   1  -5 -171.39  100.04   4
  -9  -1   5   93.48  112.71   3
  -9   1   5   -4.51   26.92   3
   9   1  -4 9799.80  811.20   4
  -9   1   411502.97  817.67   2
   9  -1  -4 8747.66  791.55   4
  -9  -1   4 8597.19  744.00   3
  -9   1   4 7652.22  615.67   3
  -9  -1   3 2551.22  367.76   3
  -9   1   3 2709.76  371.47   2
   9   1  -3 2815.58  399.25   4
   9  -1  -3 2197.99  367.70   4
  -9   1   3 2457.28  304.95   3
  -9  -1   2   -3.76   42.50   3
  -9   1   2   63.88   81.03   3
  -9   1   2  132.28   46.64   2
   9   1  -2   87.16   98.88   4
   9  -1  -2   84.71   78.50   4
   9   1  -1 3786.22  469.26   4
   9  -1  -1 3802.73  490.69   4
  -9  -1   1 3613.42  464.44   3
  -9   1   1 4404.54  462.73   3
   9   1   0 6416.55  630.86   4
   9  -1   0 6511.05  677.04   4
  -9   1   0 6305.66  646.68   1
  -9  -1   0 5958.85  616.10   3
  -9  -1  -1  699.74  206.50   3
   9   1   1  558.53  159.97   4
  -9   1  -1  540.32  168.44   1
   9  -1   1  574.85  204.82   4
  -9  -1  -2 2651.56  404.46   3
   9   1   2 2638.31  400.58   4
   9  -1   2 2540.33  426.96   4
  -9   1  -2 2309.11  399.56   1
   9   1   3 3492.96  485.75   4
  -9  -1  -3 3056.47  466.68   1
   9  -1   3 3045.14  484.79   4
  -9   1  -3 2794.61  436.10   1
  -9   1  -4   56.08   87.91   1
  -9  -1  -4   58.75   97.19   1
   9   1   4  -16.56   58.02   4
   9  -1   4  -72.32   79.70   4
  -9   1  -5  515.95  194.16   1
   9   1   5  842.63  238.25   4
   9  -1   5  626.64  237.04   4
  -9  -1  -5  341.87  128.46   1
  -9   1  -6 1238.35  298.08   1
   9   1   6 1096.46  299.42   4
   9  -1   6 1662.11  393.91   4
  -9  -1  -6 1292.44  303.51   1
  -9  -1  -7   -4.31   47.53   1
  -9   1  -7  -84.41   86.39   1
   9   1   7    3.61   50.69   4
   9  -1   7  -17.68   98.25   4
  -9  -1  -8  103.90   95.14   1
  -9   1  -8   92.53   64.73   1
   9   1   8    8.73   33.44   4
   9  -1   8  -56.35  120.85   4
  -9   1  -9   31.31   16.75   1
  -9  -1  -9  114.46   89.96   1
   9   1   9  128.26  113.37   4
   9  -1   9  170.56  119.35   4
  -9  -1 -10   98.92  111.71   1
  -9   1 -10   61.60   66.49   1
   9   1  10   36.68   57.78   4
  -9  -1 -11   86.76   71.92   1
  -9   1 -11   61.74   60.64   1
   9   1  11   -0.98   43.16   4
   9  -1  11 -115.69  162.54   4
   9  -1  12  124.97  165.53   4
  -9   2  21  -21.95   44.16   2
  -9   2  20  -82.68   84.32   2
  -9   2  19   76.75   80.34   2
   9  -2 -18   38.80   42.13   6
  -9   2  18  235.60  152.27   2
   9  -2 -17  -20.77   20.32   6
  -9   2  17  101.53   92.13   2
   9  -2 -16   82.45   62.72   6
  -9   2  16  187.12  135.26   2
   9   2 -15  -47.65   99.68   6
  -9   2  15   26.98   23.43   2
   9  -2 -15   56.92   79.68   6
   9  -2 -14  -41.30   26.35   6
  -9   2  14   17.63   85.58   2
   9   2 -13  216.80  133.79   6
   9  -2 -13  194.95   95.02   6
  -9   2  13   76.98   91.29   2
   9   2 -12 3061.35  464.39   6
   9  -2 -12 3086.72  482.08   4
  -9   2  12 3108.95  460.29   2
   9   2 -11  553.71  211.08   6
  -9  -2  11  545.55  136.73   2
   9  -2 -11  796.05  236.06   4
  -9   2  11  666.69  210.37   2
   9   2 -10  386.62  148.05   6
   9   2 -10  680.38  235.44   4
  -9  -2  10  349.50  111.17   2
   9  -2 -10  412.25  197.10   4
  -9   2  10  486.48  161.09   2
   9   2  -9  -22.40  132.49   6
  -9   2   9   83.48   68.58   2
   9  -2  -9  171.24  108.33   4
   9   2  -9  -96.75   63.31   4
  -9  -2   9  -11.72   29.52   2
   9   2  -8   -3.24   56.46   4
   9  -2  -8  -43.05   25.04   4
  -9   2   8  -25.23   70.63   2
  -9  -2   8   -7.54   14.86   2
   9   2  -7  163.36  131.21   4
   9  -2  -7  121.26   76.34   4
  -9   2   7  165.80   97.83   2
   9   2  -6 8607.92  776.16   4
   9  -2  -6 8344.95  775.76   4
  -9   2   6 8331.98  751.12   2
  -9   2   6 7145.04  501.26   3
  -9   2   5   40.59   33.65   3
   9   2  -5   -2.19   22.28   4
   9  -2  -5   -1.37   59.75   4
  -9  -2   5   24.83   60.12   3
  -9   2   5   -0.08   47.92   2
   9   2  -4 2411.95  217.05   2
  -9   2   4 3804.52  472.74   2
   9   2  -4 3624.01  460.47   4
   9  -2  -4 3656.48  477.16   4
  -9  -2   4 4053.49  494.19   3
  -9   2   4 3492.72  315.73   3
  -9  -2   3   50.55  102.66   3
  -9   2   3  -35.02   43.00   3
  -9   2   3  141.32   99.92   2
   9   2  -3  103.89  144.85   4
   9  -2  -3   22.52   49.69   4
  -9  -2   2  190.25  127.53   3
  -9   2   2   65.58   47.36   2
   9   2  -2   61.84   20.84   4
  -9   2   2   85.36   33.78   1
   9  -2  -2  140.08  103.49   4
  -9  -2   1   36.47   75.21   3
  -9   2   1   83.14   71.75   2
   9   2  -1  -74.82   57.02   4
   9  -2  -1  104.15   54.91   4
  -9   2   1    7.28   31.73   1
   9   2   0 3076.86  410.84   4
  -9  -2   0 2662.75  403.37   3
  -9   2   0 3371.87  435.75   1
   9  -2   0 3319.69  473.11   4
  -9  -2  -1  173.26  121.17   3
   9   2   1  167.37   97.29   4
   9  -2   1   21.15   22.99   4
  -9   2  -1  138.12   79.55   1
  -9   2  -2 2798.96  411.58   1
  -9  -2  -2 2884.16  437.76   3
   9   2   2 3163.06  427.00   4
   9  -2   2 2876.38  466.35   4
  -9   2  -3  -19.56   20.62   1
  -9  -2  -3   30.02   43.05   3
   9   2   3   24.13   37.50   4
   9  -2   3 -102.51  143.01   4
  -9   2  -4   24.82   58.56   1
  -9  -2  -4  254.47  147.20   1
   9   2   4   89.06   98.32   4
   9  -2   4   42.43   86.28   4
  -9   2  -5    4.14   69.80   1
   9   2   5   86.33  103.88   4
  -9  -2  -5  126.04  102.55   1
   9  -2   5  166.50  154.32   4
  -9   2  -6   97.55   82.35   1
   9   2   6  -22.42   32.13   4
   9  -2   6   31.23   56.18   4
  -9  -2  -6   82.34   96.30   1
  -9   2  -7   23.05   29.58   1
   9   2   7  -17.12   70.09   4
   9  -2   7  -69.03  103.36   4
  -9  -2  -7  156.54  114.48   1
  -9  -2  -8  319.21  151.93   1
  -9   2  -8  584.48  188.18   1
   9   2   8  343.72  155.38   4
   9  -2   8  450.10  227.96   4
  -9  -2  -9  -74.59   66.59   1
  -9   2  -9   57.68   56.28   1
   9   2   9  -33.85   60.33   4
   9  -2   9  137.87  156.25   4
  -9  -2 -10   51.40   82.67   1
  -9   2 -10   53.35   65.22   1
   9  -2  10   -4.67   82.78   4
  -9  -2 -11   -5.68   39.98   1
  -9   2 -11    2.98   20.77   1
  -9   3  20  -28.28   50.62   2
  -9   3  19   23.09   54.44   2
  -9   3  18   50.45   60.57   2
   9  -3 -17   83.66   86.70   6
  -9   3  17  116.45   92.14   2
  -9   3  16  328.49  156.23   2
   9  -3 -16   96.96   84.88   6
   9  -3 -15   12.57   33.95   6
  -9   3  15   50.67   92.94   2
   9  -3 -14   11.60    3.25   6
   9   3 -14  145.26  116.98   6
  -9   3  14   29.90   67.50   2
   9   3 -13 1854.57  362.21   6
  -9   3  13 2252.49  410.50   2
   9   3 -12  -13.65   53.52   6
   9  -3 -12  -34.45   93.61   4
  -9   3  12   76.83   68.00   2
   9   3 -11  106.77   42.86   6
   9  -3 -11   42.42   63.82   4
  -9   3  11  -82.95  109.05   2
  -9  -3  10 1471.89  188.77   2
   9  -3 -10 1531.87  315.93   4
  -9   3  10 1931.17  354.99   2
   9   3 -10 1409.45  321.85   6
   9   3  -9 4164.45  530.59   4
   9  -3  -9 3493.17  490.97   4
   9   3  -9 3531.23  504.16   6
  -9   3   9 3260.66  478.86   2
   9   3  -8   80.90   59.39   6
   9   3  -8   34.51   71.71   4
   9  -3  -8  -48.79   51.34   4
  -9   3   8 -112.18   88.13   2
   9   3  -7 7791.28  804.11   6
  -9   3   7 9951.59  874.05   2
   9   3  -7 8858.89  802.40   4
   9  -3  -7 8870.30  804.13   4
  -9   3   7 7449.12  438.57   3
   9   3  -6 1741.54  319.32   4
  -9   3   6 1009.55  156.85   1
   9  -3  -6 1897.43  339.53   4
  -9   3   6 1761.50  344.09   2
   9   3  -5  131.35  104.96   4
   9  -3  -5  229.76   95.46   4
  -9  -3   5  353.17  146.08   3
  -9   3   5  287.83  135.67   2
  -9   3   4 2984.77  446.97   2
  -9   3   4 3090.63  308.99   1
   9   3  -4 2717.62  397.01   4
   9  -3  -4 3282.04  463.62   4
  -9  -3   4 2993.49  451.04   3
   9   3  -3 7394.18  678.96   4
  -9   3   3 5582.88  630.39   2
   9  -3  -3 6829.69  683.73   4
  -9   3   3 6722.50  546.96   1
  -9  -3   3 6620.88  691.36   3
  -9  -3   2  -14.87   23.19   3
  -9   3   2   28.78   36.31   2
   9   3  -2   89.70   57.97   4
   9  -3  -2   54.73   67.66   4
  -9   3   2   68.22   51.26   1
   9   3  -1 9516.68  753.12   4
  -9   3   1 7658.78  764.59   2
   9  -3  -1 8752.95  818.50   4
  -9   3   1 8596.99  720.69   1
  -9  -3   1 8816.66  828.21   3
  -9   3   0 2191.66  371.97   2
  -9   3   0 2318.30  343.88   1
  -9  -3   0 2002.47  359.08   3
   9   3   0 1988.30  317.43   4
   9  -3   0 2506.68  425.51   4
  -9   3  -1   57.81   29.35   1
  -9  -3  -1   90.00   84.85   3
   9   3   1   38.37   72.50   4
   9  -3   1   33.27   39.39   4
  -9  -3  -2  432.27  184.41   3
  -9   3  -2  535.03  175.15   1
   9   3   2  604.44  175.89   4
   9  -3   2  703.77  230.28   4
   9   3   3 3693.18  448.80   4
  -9   3  -3 3165.15  460.47   1
   9  -3   3 3998.22  581.49   4
  -9  -3  -3 3547.25  507.04   3
  -9  -3  -4  -79.88   27.56   1
  -9   3  -4   -1.54   75.62   1
   9   3   4   30.61   36.40   4
   9  -3   4  -46.45   79.99   4
  -9   3  -5  112.52   97.78   1
  -9  -3  -5  172.66   89.13   1
   9   3   5   78.28   63.15   4
   9  -3   5  156.30  138.92   4
  -9   3  -6  385.62  152.16   1
   9   3   6  366.86  150.18   4
  -9  -3  -6  181.49  116.98   1
   9  -3   6  393.42  190.26   4
  -9   3  -7    6.79   52.48   1
   9  -3   7   87.02  111.44   4
  -9  -3  -7   44.61   39.10   1
  -9   3  -8  100.48   82.88   1
   9  -3   8  -80.40   99.83   4
  -9  -3  -8   59.36   37.11   1
  -9  -3  -9  174.61  110.18   1
  -9   3  -9  190.25  117.11   1
  -9  -3 -10 -117.88  108.51   1
   9  -3  10   16.41  109.05   4
  -9   3 -10  -37.83   42.97   1
  -9   3 -11   76.71   83.63   1
  -9  -3 -11   24.07   72.25   1
   9  -3  11  200.35  196.11   4
  -9   4  20  101.16  108.10   2
  -9   4  19   -4.40   32.85   2
  -9   4  18  110.09   75.20   2
  -9   4  17   82.70   96.97   2
   9  -4 -16  -13.66   15.11   6
  -9   4  16   79.89  102.49   2
   9  -4 -15  366.07  147.11   6
  -9   4  15  616.58  212.95   2
   9  -4 -14   18.22   26.89   6
  -9   4  14   60.73   72.38   2
   9  -4 -13  266.67  145.23   4
   9   4 -13  152.47  120.34   6
  -9   4  13  149.36   54.67   2
   9   4 -12  107.75   48.55   6
   9  -4 -12  116.89  106.05   4
  -9   4  12  260.98  147.48   2
   9  -4 -11   35.62   36.68   4
  -9   4  11  -65.96   99.47   2
   9   4 -11   37.76   64.42   6
   9   4 -10  318.15  151.52   6
   9  -4 -10  154.40   89.65   4
  -9   4  10  126.48   87.85   2
   9   4  -9 5273.88  638.04   6
  -9   4   9 6451.02  714.92   2
   9  -4  -9 5337.24  616.17   4
   9   4  -8  164.52   95.71   6
   9  -4  -8  119.76  113.20   4
  -9   4   8  -96.59  100.20   2
   9   4  -7 1007.01  262.20   6
   9   4  -7 1237.07  276.37   4
   9  -4  -7  688.14  227.72   4
  -9   4   7 1077.84  266.18   2
   9   4  -6  300.30  123.03   6
   9   4  -6  627.72  192.10   4
   9  -4  -6  531.05  182.24   4
  -9   4   6  269.60  162.22   2
   9   4  -5  511.75  177.80   6
   9   4  -5  410.36  139.32   4
   9  -4  -5  347.58  139.69   4
  -9  -4   5  532.54  201.20   3
  -9   4   5  160.26  120.23   2
  -9   4   4   84.59   66.67   2
  -9   4   4   58.56   27.77   1
   9   4  -4  208.55  118.50   4
   9  -4  -4   89.90  108.66   4
  -9  -4   4   73.91   53.98   3
  -9  -4   3 3774.93  527.94   3
  -9   4   3 2988.49  475.17   2
   9   4  -3 2689.24  232.91   2
   9   4  -3 3568.73  448.23   4
   9  -4  -3 4080.94  526.01   4
  -9   4   3 3619.66  322.63   1
  -9  -4   2  116.68  139.39   3
  -9   4   2   -3.45   41.80   2
   9   4  -2   29.24   63.34   4
  -9   4   2   83.61   53.75   1
   9  -4  -2  190.57  107.77   4
  -9  -4   1 1802.20  368.18   3
  -9   4   1 1560.78  325.85   2
   9   4  -1 2196.42  342.73   4
  -9   4   1 1776.99  273.45   1
   9  -4  -1 2037.25  380.30   4
  -9   4   0   18.73   43.38   2
  -9  -4   0   -2.58   28.62   3
   9   4   0   40.96   65.13   4
  -9   4   0   28.49   47.09   1
   9  -4   0   30.97   72.61   4
   9   4   1  217.44  104.86   4
  -9   4  -1  227.95  101.48   1
  -9  -4  -1  114.23  155.10   3
   9  -4   1  400.00  193.74   4
  -9  -4  -2  389.03  138.89   3
   9   4   2  212.99   96.24   4
  -9   4  -2  354.52  140.17   1
   9  -4   2   51.42  103.01   4
  -9  -4  -3  154.03   85.34   3
   9   4   3  193.96   91.35   4
  -9   4  -3  216.88  114.42   1
   9  -4   3  229.12  136.48   4
  -9  -4  -4   33.40   82.57   3
   9   4   4   44.03   29.35   4
  -9   4  -4  196.19  121.67   1
   9  -4   4  283.15  204.14   4
  -9  -4  -5 1016.98  290.45   1
  -9   4  -5 1404.23  308.68   1
   9  -4   5 1188.67  369.32   4
  -9  -4  -6   73.87   42.50   1
   9  -4   6  -17.84   22.11   4
  -9   4  -6  -21.48   64.24   1
  -9  -4  -7  136.68  121.02   1
   9  -4   7  135.17  136.17   4
  -9   4  -7  -28.31   56.83   1
  -9   4  -8  -10.91   57.75   1
   9  -4   8   42.93   97.46   4
  -9  -4  -8  -41.05   76.24   1
  -9   4  -9   18.85   14.39   1
  -9  -4  -9    1.80    4.00   1
  -9  -4 -10  -96.44   77.08   1
   9  -4  10 -136.13  165.73   4
  -9   4 -10  -65.26   70.83   1
  -9   4 -11   97.55   79.71   1
  -9   5  19   35.41   62.01   2
  -9   5  18   28.46   35.76   2
  -9   5  17  148.48  123.84   2
  -9   5  16  195.81  106.30   2
  -9   5  15   81.52  113.65   2
  -9   5  14   18.99   68.50   2
   9  -5 -13  251.73  134.10   4
  -9   5  13  409.91  184.03   2
   9  -5 -12   22.19   27.68   4
  -9   5  12  335.90  159.27   2
   9   5 -11    2.04   32.28   6
   9  -5 -11  -29.63   47.19   4
  -9   5  11    1.38   37.26   2
   9   5 -10 4109.33  543.90   6
  -9   5  10 4460.77  603.02   2
   9  -5 -10 3777.79  502.27   4
   9   5  -9   45.30   70.75   6
   9  -5  -9   29.83   14.22   4
  -9   5   9   21.97   41.87   2
   9  -5  -8  113.87   65.10   4
   9   5  -8   42.20    3.01   6
  -9   5   8   51.97   36.24   2
   9   5  -7 1588.51  316.40   6
   9  -5  -7 2002.15  355.14   4
  -9   5   7 2016.26  379.94   2
   9   5  -6 4894.15  574.37   6
   9  -5  -6 4356.36  553.96   4
  -9  -5   6 5629.37  707.09   3
  -9   5   6 4118.93  581.24   2
   9   5  -5  896.54  233.02   6
   9   5  -5 1033.17  235.36   4
   9  -5  -5  731.52  238.07   4
  -9   5   5  692.00  251.87   2
  -9  -5   5 1357.10  312.27   3
   9   5  -4 4278.99  518.25   6
   9   5  -4 3763.78  476.40   4
  -9   5   4 4519.93  597.53   2
   9  -5  -4 4872.58  595.93   4
  -9  -5   4 5142.66  651.71   3
  -9  -5   3  519.39  206.93   3
  -9   5   3  536.59  206.89   2
   9   5  -3  540.05  168.22   6
   9   5  -3  563.34  163.42   4
   9  -5  -3  872.93  251.60   4
  -9  -5   2  -58.59   97.74   3
   9   5  -2   -4.29   47.31   6
  -9   5   2   33.18   76.21   2
   9   5  -2   -2.00   57.57   4
   9   5  -2   36.52   33.68   2
   9  -5  -2  -72.00   93.63   4
  -9  -5   1 1171.88  296.10   3
   9   5  -1 1055.68  207.36   2
   9   5  -1 1112.53  226.54   6
  -9   5   1  877.71  240.94   2
   9   5  -1 1091.50  232.31   4
  -9   5   1 1070.49  206.33   1
   9  -5  -1 1380.60  324.47   4
  -9  -5   0 3545.53  524.57   3
   9   5   0 3217.46  385.94   6
  -9   5   0 3019.46  462.12   2
   9   5   0 3610.63  431.29   4
  -9   5   0 3056.64  394.39   1
   9  -5   0 3500.86  534.46   4
  -9  -5  -1  169.33  183.88   3
  -9   5  -1   80.85   77.67   1
  -9   5  -1   74.33  113.53   2
   9  -5   1  174.63  151.63   4
  -9   5  -2 1846.20  332.88   1
  -9  -5  -2 1978.96  390.23   3
   9  -5   2 2407.80  463.78   4
  -9  -5  -3  150.80  119.83   3
  -9   5  -3  247.25  113.50   1
   9  -5   3  272.58  186.20   4
  -9  -5  -4   39.16   87.35   3
  -9   5  -4   71.61  100.08   1
   9  -5   4  -58.67  103.69   4
  -9   5  -5  144.74   93.60   1
  -9  -5  -5    2.13   71.52   3
  -9  -5  -5   23.44   69.33   1
   9  -5   5    8.72   53.73   4
  -9   5  -6  565.83  195.38   1
  -9  -5  -6  337.54  172.83   1
   9  -5   6  605.20  295.78   4
  -9   5  -7  -32.87   11.11   1
  -9  -5  -7    8.92   55.45   1
   9  -5   7  -28.29  140.20   4
  -9   5  -8   25.11   25.38   1
   9  -5   8  -41.90  152.87   4
  -9  -5  -8    8.70   75.03   1
  -9   5  -9   46.63   50.18   1
   9  -5   9   31.13  111.73   4
  -9  -5  -9  141.27   81.15   1
  -9  -5 -10  -73.67   86.86   1
  -9   5 -10  -32.11   51.76   1
  -9   5 -11   24.86   27.47   1
  -9   6  18   31.39   46.10   2
  -9   6  17   82.62   96.65   2
  -9   6  16  -73.50  103.78   2
  -9   6  15  114.78   99.82   2
  -9   6  14    6.25   47.27   2
  -9   6  13  -10.25   32.62   2
   9  -6 -12  539.88  185.80   4
  -9   6  12  820.01  253.67   2
   9  -6 -11  -24.89   29.82   4
  -9   6  11   51.91   85.27   2
   9  -6 -10   31.07   41.93   4
  -9   6  10  -50.48   78.63   2
   9  -6  -9  314.79  150.69   4
  -9   6   9  653.54  216.75   2
   9  -6  -8  144.35   90.61   4
   9   6  -8   -8.13   63.13   6
  -9   6   8  114.04   86.20   2
   9   6  -7  -17.17   43.08   6
   9  -6  -7  -63.72   83.58   4
  -9   6   7  109.93  126.33   2
   9   6  -6 1979.95  340.93   6
   9  -6  -6 1603.34  333.49   4
  -9   6   6 2158.35  414.29   2
  -9  -6   6 2217.28  443.21   3
   9   6  -5   13.21   54.68   6
   9  -6  -5   21.03   48.22   4
  -9   6   5   79.17   89.03   2
  -9  -6   5   46.06   91.98   3
  -9   6   4  496.98  173.85   2
   9   6  -4  329.94  126.67   6
   9  -6  -4  455.25  182.97   4
  -9  -6   4  373.27  201.02   3
  -9  -6   3  -17.98   90.91   3
  -9   6   3   -0.24   11.94   2
   9   6  -3   -4.94   48.26   4
   9   6  -3   68.04   72.46   6
   9  -6  -3   62.06   13.55   4
  -9  -6   2    9.51   39.80   3
  -9   6   2  -26.42  104.08   2
   9   6  -2   27.70   39.75   6
   9  -6  -2  -38.81   82.54   4
  -9  -6   1   70.75   66.58   3
  -9   6   1   97.11   45.03   2
  -9  -6   0  844.92  265.66   3
  -9   6   0 1008.54  278.69   2
   9  -6   0 1274.83  327.35   4
  -9  -6  -1    6.89  100.11   3
  -9   6  -1  -45.04   65.72   2
   9   6   1    7.73   62.28   2
   9  -6   1   60.94   84.59   4
   9   6   2  706.63  222.55   2
  -9  -6  -2  818.63  257.64   3
   9  -6   2  889.41  302.68   4
  -9  -6  -3  149.81  134.46   3
   9  -6   3 -131.00   69.65   4
  -9  -6  -4   -5.31   98.34   3
   9  -6   4  -54.71  125.22   4
  -9  -6  -5  251.99  112.23   3
   9  -6   5   85.99   60.68   4
  -9  -6  -6  139.49   93.54   1
   9  -6   6   77.87   45.04   4
  -9  -6  -7  -78.76   71.44   1
   9  -6   7 -202.32  237.72   4
  -9  -6  -8   88.09   68.70   1
   9  -6   8  224.47  245.66   4
   9  -6   9  177.47  286.50   4
  -9  -6  -9   56.23   72.19   1
  -9   7  17   -4.44   84.09   2
  -9   7  16    1.53   14.11   2
  -9   7  15   70.22  114.16   2
  -9   7  14   14.85   76.85   2
  -9   7  13  567.60  208.02   2
  -9   7  12   -0.37   52.17   2
  -9   7  11 -124.34  125.40   2
   9  -7 -10  149.34   90.75   4
  -9   7  10  500.85  205.85   2
   9  -7  -9  426.80  159.12   4
  -9   7   9  553.16  216.87   2
   9  -7  -8   23.49   57.97   4
  -9   7   8   -8.50   94.51   2
   9  -7  -7 2121.75  366.58   4
  -9   7   7 2343.60  451.55   2
   9  -7  -6  -84.11  121.68   4
  -9   7   6   19.00   55.10   2
  -9  -7   6 -173.28  215.96   3
   9  -7  -5  114.99   97.04   4
  -9   7   5   36.88  123.11   2
  -9  -7   5  227.81  173.80   3
  -9   7   4  408.48  170.08   2
   9  -7  -4  102.62  123.09   4
  -9  -7   4  325.55  192.95   3
  -9  -7   3 1295.03  348.22   3
  -9   7   3 1400.58  346.64   2
   9  -7  -3 1279.39  319.87   4
  -9  -7   2  212.21   45.63   3
  -9   7   2  271.05  172.49   2
   9  -7  -2  383.69  176.46   4
  -9  -7   1  687.47  252.50   3
  -9   7   1 1021.53  279.83   2
   9  -7  -1 1036.01  291.86   4
  -9  -7   0   47.88  109.34   3
  -9   7   0  134.84  101.87   2
   9  -7   0  140.99  110.57   4
  -9  -7  -1   -2.86   51.17   3
  -9   7  -1   21.31   50.36   2
   9  -7   1   58.77   66.27   4
  -9  -7  -2  105.45  104.56   3
  -9   7  -2   58.81  100.93   2
   9  -7   2   -4.68   23.88   4
  -9  -7  -3  981.14  280.80   3
   9  -7   3 1129.71  362.57   4
  -9  -7  -4  122.41  108.03   3
   9  -7   4 -112.77  151.16   4
  -9  -7  -5  -26.00   58.21   3
   9  -7   5 -121.84   89.06   4
  -9  -7  -6   28.27   24.20   1
   9  -7   6   28.55  139.81   4
  -9  -7  -7   10.00   78.69   1
   9  -7   7  -58.48  131.20   4
  -9  -7  -8  -32.70   59.63   1
   9  -7   8  112.59  149.57   4
  -9   8  16  -16.83   57.29   2
  -9   8  15    8.03   47.78   2
  -9   8  14   95.55   83.72   2
  -9   8  13   67.50   73.88   2
  -9   8  12  -20.89   48.04   2
  -9   8  11  101.18  122.04   2
  -9   8  10  -46.87   19.41   2
  -9   8   9  435.75  178.32   2
  -9   8   8   24.26   94.22   2
   9  -8  -7   66.10   54.85   4
  -9   8   7   -4.25   23.86   2
  -9  -8   7  168.16  182.70   3
   9  -8  -6   52.64   61.17   4
  -9   8   6  -13.48   67.37   2
  -9  -8   6    1.68   95.53   3
   9  -8  -5    7.68   40.42   4
  -9  -8   5   86.81   87.82   3
  -9   8   5   17.60   52.55   2
  -9   8   4  191.17  124.34   2
   9  -8  -4   32.90   64.91   4
  -9  -8   4  -49.37   92.04   3
  -9  -8   3  324.61  157.42   3
  -9   8   3  237.72  130.42   2
   9  -8  -3  545.61  210.07   4
  -9  -8   2   -0.13   62.98   3
  -9   8   2  113.84  125.06   2
   9  -8  -2   -1.96   95.59   4
  -9  -8   1  220.65  127.88   3
  -9   8   1  154.98  134.03   2
   9  -8  -1  138.21  108.19   4
  -9  -8   0  -44.49  124.79   3
  -9   8   0  113.43   88.08   2
   9  -8   0  -48.67   84.97   4
  -9   8  -1   49.63   45.20   2
  -9  -8  -1   34.21   60.15   3
   9  -8   1  -10.32   43.29   4
  -9  -8  -2   26.70   85.29   3
  -9   8  -2   -3.12   68.27   2
   9  -8   2   25.58   72.57   4
  -9  -8  -3   13.00   26.54   3
   9  -8   3  154.87  134.04   4
  -9  -8  -4   12.69   43.75   3
   9  -8   4   68.07  107.13   4
  -9  -8  -5   70.35   64.28   3
   9  -8   5 -190.82  162.72   4
  -9  -8  -6 -169.43  115.74   1
   9  -8   6 -201.12  216.72   4
  -9  -8  -7  -41.32   56.16   1
   9  -8   7  254.56  263.15   4
  -9   9  14   28.62   70.28   2
  -9   9  13   23.36   71.39   2
  -9   9  12  102.36   60.01   2
  -9   9  11   67.61  102.86   2
  -9   9  10  547.74  217.53   2
  -9   9   9   30.53   19.99   2
  -9   9   8  202.78  154.87   2
  -9  -9   8   83.71   97.45   3
  -9   9   7   18.17   40.18   2
  -9  -9   7   72.12  121.88   3
  -9   9   6  298.08  142.14   2
  -9  -9   6  252.11  163.15   3
  -9  -9   5   13.36   71.59   3
  -9   9   5   38.59   73.99   2
  -9  -9   4  660.04  243.36   3
  -9   9   4  430.25  193.28   2
   9  -9  -4  400.27  183.05   4
  -9  -9   3   54.15   67.02   3
  -9   9   3    5.14   49.03   2
   9  -9  -3  143.08  116.72   4
  -9  -9   2   22.78   48.27   3
  -9   9   2   30.70   25.63   2
   9  -9  -2  -76.72   89.97   4
  -9  -9   1  188.61  115.74   3
  -9   9   1   14.83   74.51   2
   9  -9  -1  -19.21   73.76   4
  -9  -9   0  341.12  170.54   3
  -9   9   0  413.41  194.87   2
   9  -9   0  191.19  168.93   4
  -9  -9  -1   96.31  108.81   3
  -9   9  -1  230.05  128.65   2
   9  -9   1   54.21   71.03   4
  -9  -9  -2  212.76  138.44   3
  -9   9  -2   36.27   66.21   2
   9  -9   2   26.48   68.14   4
  -9  -9  -3  -40.11   83.75   3
   9  -9   3  164.95  194.94   4
  -9  -9  -4 -309.57  153.73   3
   9  -9   4   51.05  149.44   4
  -9  -9  -5   33.11   69.95   3
   9  -9   5 -186.19  246.75   4
  -9  -9  -6  -40.73   22.65   1
   9  -9   6  170.68  281.92   4
  -9  10  11   10.56   58.61   2
  -9  10  10  -50.07   88.99   2
  -9  10   9   -0.13   41.39   2
  -9 -10   9  -64.02  135.95   3
  -9  10   8  159.15  126.04   2
  -9 -10   8  140.00  151.72   3
  -9  10   7  -55.96   71.97   2
  -9 -10   7   45.82   97.82   3
  -9  10   6   34.72   32.98   2
  -9 -10   6  -43.51   81.42   3
  -9 -10   5 -132.16  140.96   3
  -9  10   5  -45.91   67.05   2
  -9 -10   4  -31.09   86.23   3
  -9  10   4   42.77   45.04   2
  -9 -10   3  -85.98   85.44   3
  -9  10   3  -12.60   19.13   2
  -9 -10   2   20.84   81.12   3
  -9  10   2  -43.62   86.61   2
  -9 -10   1  -43.89   49.71   3
  -9  10   1   -2.03   76.61   2
  -9 -10   0  -45.54   64.69   3
  -9  10   0  -25.28   76.03   2
   9 -10   0   78.75  135.22   4
  -9  10  -1   70.88   89.32   2
  -9 -10  -1  -75.32   36.57   3
   9 -10   1  -46.30   91.11   4
  -9 -10  -2   52.51   86.88   3
  -9  10  -2   21.32   47.01   2
   9 -10   2  167.00  185.00   4
  -9 -10  -3   16.26   49.07   3
   9 -10   3 -169.95  181.86   4
   9 -10   4 -446.67  326.87   4
  -9 -11   9 -120.23  135.33   3
  -9 -11   8  -52.20  117.70   3
  -9  11   7  -16.83   47.19   2
  -9 -11   7   83.21  156.50   3
  -9  11   6  112.87   95.32   2
  -9 -11   6  -36.40   53.90   3
  -9 -11   5   42.30  110.02   3
  -9  11   5  194.98  133.96   2
  -9 -11   4  -21.32   52.06   3
  -9  11   4  -25.50   43.31   2
  -9 -11   3  234.81  155.00   3
  -9  11   3   93.22   86.30   2
  -9 -11   2  -11.38   46.55   3
  -9  11   2  -34.23   58.01   2
  -9 -11   1   -2.02   71.80   3
  -9 -11   0   51.09   87.63   3
  10   0 -18   91.34   67.57   6
 -10   0  18  245.29  122.65   2
 -10   0  17 -239.22  125.66   2
  10   0 -17    0.62   11.02   6
  10   0 -16  112.15   96.94   6
 -10   0  16  -18.69   57.74   2
  10   0 -15   47.08   79.00   6
 -10   0  15    4.52   50.45   2
  10   0 -14 1964.75  370.45   6
 -10   0  14 1562.31  311.77   2
  10   0 -13   11.13   60.85   6
 -10   0  13  -30.08   35.93   2
  10   0 -12  180.98  138.65   4
 -10   0  12  160.88  109.90   2
  10   0 -12  173.20   91.93   6
  10   0 -11   -5.72   84.75   4
 -10   0  11  -11.17   56.50   2
  10   0 -10  446.39  191.66   4
 -10   0  10  326.86  120.15   2
  10   0  -9   15.91   54.96   4
 -10   0   9   74.94   39.72   2
 -10   0   818530.58 1109.11   2
  10   0  -815081.46 1238.38   4
  10   0  -7  154.65  150.84   4
 -10   0   7  -22.89   31.64   2
  10   0  -6 4450.34  543.57   4
 -10   0   6 3389.11  402.16   2
 -10   0   6 4083.68  448.18   3
 -10   0   5  -30.86   40.18   3
 -10   0   5  -49.41    8.83   2
  10   0  -5 -142.18  147.42   4
 -10   0   4  440.92  142.48   3
  10   0  -4  437.39  174.99   4
 -10   0   3 -100.94   94.85   3
  10   0  -3  -11.42   48.32   4
  10   0  -223470.59 1485.50   4
 -10   0   221653.87 1382.64   3
 -10   0   1  -15.80   19.80   3
  10   0  -1  -29.92   92.83   4
 -10   0   0  204.21  121.21   3
  10   0   0  -59.43  117.20   4
 -10   0  -1  -57.24   73.35   1
  10   0   1  -61.71   89.00   4
 -10   0  -2   72.66   77.34   1
  10   0   2  136.17  126.54   4
  10   0   3   75.82   95.34   4
 -10   0  -3   -0.21   54.74   1
 -10   0  -4 4582.80  583.08   1
  10   0   4 3900.89  566.14   4
  10   0   5  147.95   91.31   4
 -10   0  -5   -1.05   62.02   1
 -10   0  -6   -3.13   84.17   1
  10   0   6   26.65  111.11   4
 -10   0  -7  173.64  109.22   1
  10   0   7   52.23   93.40   4
 -10   0  -8  249.10  125.62   1
  10   0   8  530.07  227.28   4
 -10   0  -9    1.37   31.70   1
  10   0   9  -36.40  100.03   4
 -10   0 -10   62.87   66.81   1
  10   0  10  -47.49  114.91   4
  10   0  11 -154.37  134.33   4
  10  -1 -19  -14.12   52.26   6
 -10   1  19  -44.14   57.54   2
 -10   1  18  -30.70   66.25   2
  10  -1 -18   13.89   63.59   6
  10   1 -17  468.56  176.39   6
  10  -1 -17  518.21  182.33   6
 -10   1  17  538.86  194.17   2
  10   1 -16  116.67  104.46   6
  10  -1 -16 -101.59   88.79   6
 -10   1  16  142.90   86.51   2
  10  -1 -15  101.62   75.56   6
 -10  -1  15   28.49   47.01   2
 -10   1  15   85.85   65.66   2
  10   1 -15  203.21  121.99   6
  10  -1 -14  861.30  237.72   6
 -10  -1  14  671.80  184.49   2
  10   1 -14  576.23  209.22   6
 -10   1  14  861.68  234.92   2
  10   1 -13  250.35  131.47   6
  10  -1 -13  536.23  193.99   6
  10  -1 -13  182.28  144.23   4
 -10  -1  13  268.66  121.40   2
 -10   1  13  390.40  167.91   2
  10   1 -12   33.98  109.13   6
  10  -1 -12   42.93   43.38   4
 -10  -1  12   49.53   38.23   2
 -10   1  12  -15.05   15.14   2
  10   1 -11 3524.82  516.72   6
 -10  -1  11 3398.43  399.81   2
 -10   1  11 3646.59  472.60   2
  10  -1 -11 3765.83  531.61   4
  10   1 -11 3103.52  490.93   4
  10   1 -10  491.91  163.26   4
  10  -1 -10  636.85  216.20   4
 -10  -1  10  830.54  173.01   2
 -10   1  10  604.81  178.13   2
  10   1  -9   18.54   69.97   4
  10  -1  -9  259.31  138.76   4
 -10   1   9  102.32   53.84   2
 -10  -1   9   97.36   66.23   2
 -10  -1   8 2573.27  280.38   2
  10   1  -8 2486.27  409.56   4
  10  -1  -8 2184.74  393.33   4
 -10   1   8 2268.55  360.84   2
 -10   1   7 4503.46  499.58   2
  10   1  -7 5049.30  598.96   4
  10  -1  -7 4140.79  549.68   4
 -10  -1   7 4632.16  411.08   2
 -10   1   7 3833.83  408.13   3
 -10   1   6  514.45  162.21   2
 -10  -1   6 1091.29  193.16   2
  10   1  -6 1074.38  257.61   4
  10  -1  -6  718.22  200.51   4
 -10  -1   6  722.49  198.50   3
 -10   1   6  793.47  163.68   3
 -10   1   5 2547.93  366.80   2
  10   1  -5 2556.48  401.43   4
  10  -1  -5 2827.09  428.18   4
 -10   1   5 2263.17  295.21   3
 -10  -1   5 2065.34  340.36   3
  10   1  -4 4424.45  529.20   4
  10  -1  -4 4461.94  551.76   4
 -10   1   4 4192.53  494.90   2
 -10  -1   4 4446.26  503.18   3
 -10   1   4 4262.36  426.03   3
 -10  -1   3  405.18  145.18   3
 -10   1   3  670.03  157.94   3
 -10   1   3  570.83  173.11   2
  10   1  -3  357.76  146.17   4
  10  -1  -3  593.70  224.30   4
 -10  -1   2   72.35   60.15   3
 -10   1   2   83.58   51.45   3
  10   1  -2   10.08   12.43   4
  10  -1  -2    7.47   32.05   4
 -10  -1   1 1150.03  254.39   3
  10   1  -1 1078.10  262.00   4
  10  -1  -1  983.74  255.37   4
 -10  -1   0   30.80   36.30   3
 -10   1   0    2.81   32.41   1
  10   1   0   77.36   60.48   4
  10  -1   0   73.19   19.59   4
 -10  -1  -1   42.95   44.71   3
  10   1   1  104.22   76.15   4
  10  -1   1  -36.05   31.82   4
 -10   1  -1   76.91   53.96   1
 -10  -1  -2 1667.59  343.60   1
  10   1   2 1172.16  280.12   4
  10  -1   2 1462.66  339.26   4
 -10   1  -2 1457.28  320.03   1
 -10  -1  -3  413.83  187.84   1
  10   1   3  373.15  163.39   4
  10  -1   3  454.68  202.31   4
 -10   1  -3  599.00  213.39   1
 -10   1  -4  235.23  136.31   1
  10   1   4   45.97   14.59   4
 -10  -1  -4  190.94  131.84   1
  10  -1   4  236.36  140.63   4
 -10   1  -5  223.97  124.09   1
  10   1   5  259.23  113.04   4
 -10  -1  -5  188.35  126.77   1
 -10   1  -6   20.23   13.51   1
  10   1   6  -36.12   94.49   4
  10  -1   6   11.72    5.21   4
 -10  -1  -6   25.79   42.75   1
 -10   1  -7    7.65   37.27   1
  10   1   7  -57.03   46.12   4
  10  -1   7   -8.62   44.44   4
 -10  -1  -8   19.04   21.05   1
 -10   1  -8   10.84   38.97   1
  10   1   8   16.39   48.38   4
  10  -1   8  -40.18  103.33   4
 -10   1  -9   77.10   81.58   1
 -10  -1  -9   31.32   71.20   1
  10   1   9   30.71   32.45   4
  10  -1   9  -63.77  122.63   4
 -10  -1 -10   40.96   78.66   1
 -10   1 -10   -4.89   50.45   1
  10   1  10   37.70   72.73   4
  10  -1  10   83.29  104.25   4
  10  -1  11    5.86   52.30   4
 -10   2  20   47.43   77.85   2
  10  -2 -19   52.28   63.75   6
 -10   2  19  -18.67   41.96   2
 -10   2  18   10.41   26.09   2
  10  -2 -18  -27.91   47.00   6
  10   2 -17   61.49   88.87   6
  10  -2 -17  -51.25   58.15   6
 -10   2  17  140.03  114.13   2
  10   2 -16   13.90   32.17   6
  10  -2 -16   92.00   80.35   6
 -10   2  16  -40.37   62.87   2
  10  -2 -15  738.84  225.46   6
 -10   2  15 1088.14  275.51   2
  10   2 -15  810.93  245.61   6
  10  -2 -14  140.24   94.21   6
 -10   2  14   52.52   39.38   2
  10   2 -14  -44.02   65.33   6
  10   2 -13  -61.83   58.42   6
  10  -2 -13   -7.75   81.82   4
 -10   2  13   83.48   79.91   2
  10   2 -12   53.02   79.85   6
  10  -2 -12   77.00   73.47   4
 -10  -2  12   92.09   61.73   2
 -10   2  12   83.77   73.92   2
  10   2 -11 1950.19  385.86   6
 -10  -2  11 2348.51  291.45   2
  10   2 -11 2848.72  457.60   4
  10  -2 -11 2255.44  409.61   4
 -10   2  11 2385.41  398.73   2
  10   2 -10  130.40   77.58   6
  10   2 -10   41.45   62.96   4
  10  -2 -10   38.50   56.12   4
 -10  -2  10   73.99   47.32   2
 -10   2  10   93.79   93.48   2
 -10   2   9 4588.63  549.52   2
 -10  -2   9 2390.73  217.97   2
  10   2  -9 4006.43  534.52   4
  10  -2  -9 3544.82  503.33   4
  10   2  -8  -52.15   88.58   4
  10  -2  -8  -19.59   42.59   4
 -10   2   8   41.84   62.73   2
  10   2  -7   46.82   60.11   4
  10  -2  -7  -17.80   86.69   4
 -10   2   7  176.26  103.86   2
 -10   2   7   66.74   44.26   3
 -10   2   6  158.04   58.59   3
  10   2  -6  156.62  117.64   4
  10  -2  -6  186.85  138.34   4
 -10  -2   6  153.50  112.79   3
 -10   2   6   11.88   42.70   2
 -10   2   516967.81 1089.42   2
  10   2  -516691.63 1120.44   4
  10  -2  -516698.31 1136.23   4
 -10  -2   518800.29 1168.75   3
 -10   2   516518.77  813.84   3
 -10  -2   4  -83.65   87.21   3
 -10   2   4   82.17   60.79   3
 -10   2   4  -87.81  108.10   2
  10   2  -4   86.81   35.86   4
  10  -2  -4  191.87  118.19   4
 -10   2   3 2898.45  423.52   2
  10   2  -3 3109.14  441.11   4
  10  -2  -3 3529.28  494.30   4
 -10  -2   3 3289.50  463.34   3
 -10  -2   2  576.48  173.26   3
 -10   2   2  383.43  154.39   2
  10   2  -2  660.47  192.56   4
 -10   2   2  329.72  126.33   1
  10  -2  -2  455.21  165.03   4
 -10  -2   1  311.50  128.05   3
  10   2  -1  399.05  147.34   4
  10  -2  -1  267.25  168.87   4
 -10   2   1  449.44  164.02   1
  10   2   0  205.51   93.76   4
 -10  -2   0  348.30  134.75   3
  10  -2   0  478.72  188.57   4
 -10   2   0  381.90  152.38   1
  10   2   1 6877.64  685.76   4
  10  -2   1 8459.06  834.92   4
 -10   2  -1 8056.30  768.04   1
 -10  -2  -1 8225.93  784.26   3
 -10   2  -2   77.16   83.82   1
 -10  -2  -2  123.59   86.58   3
  10   2   2   60.32   45.22   4
  10  -2   2   79.90  114.15   4
 -10   2  -3   23.52   54.82   1
 -10  -2  -3   -1.84   23.51   1
  10   2   3   79.42   89.52   4
  10  -2   3   27.66   40.76   4
 -10   2  -4  -20.38   21.29   1
 -10  -2  -4  -25.46   72.51   1
  10   2   4   26.25   45.93   4
 -10   2  -5  554.39  198.28   1
  10   2   5  354.44  152.66   4
 -10  -2  -5  593.85  207.16   1
  10  -2   5  503.96  225.81   4
 -10   2  -6  122.52   97.31   1
  10   2   6  -30.18   88.33   4
  10  -2   6  -60.49  111.54   4
 -10  -2  -6    7.62   40.89   1
 -10   2  -7  497.35  187.96   1
  10   2   7  529.45  198.36   4
 -10  -2  -7  504.80  190.35   1
 -10  -2  -8  -39.06   54.35   1
 -10   2  -8  -11.88   40.58   1
  10   2   8  -32.62   36.07   4
  10  -2   8 -140.36  168.06   4
 -10  -2  -9   -8.58   41.64   1
 -10   2  -9  -31.04   15.01   1
  10  -2   9   68.58  128.63   4
 -10  -2 -10   68.70   68.10   1
 -10   2 -10  -21.69   20.48   1
  10  -2  10  -27.01    8.88   4
 -10   3  21  100.69  107.73   2
 -10   3  20  120.31  111.61   2
 -10   3  19   -3.67   33.91   2
 -10   3  18    8.63   31.47   2
  10  -3 -18  -25.38   58.26   6
  10  -3 -17   57.41   31.69   6
 -10   3  17  187.38  128.39   2
  10  -3 -16   95.80   80.14   6
 -10   3  16   88.31   87.32   2
  10   3 -15   46.90   87.57   6
  10  -3 -15   89.36   85.31   6
 -10   3  15   49.86   66.37   2
  10   3 -14 1194.44  297.17   6
 -10   3  14 1214.62  298.09   2
  10   3 -13  139.12   90.53   6
  10  -3 -13   66.00   64.29   4
 -10   3  13  219.94  128.55   2
  10   3 -12  -56.47   36.71   6
  10  -3 -12  119.38  132.01   4
 -10   3  12   37.77   72.96   2
  10   3 -11 1198.60  297.28   6
  10  -3 -11  938.80  268.49   4
 -10   3  11 1003.48  262.62   2
  10   3 -10 1383.90  308.26   6
  10  -3 -10 1426.66  313.32   4
 -10   3  10 1704.95  342.66   2
  10   3  -9  362.79  166.01   6
  10   3  -9  555.76  183.60   4
  10  -3  -9  543.88  182.30   4
 -10   3   9  351.35  143.41   2
  10   3  -8 5353.73  643.95   6
 -10   3   8 6346.92  688.52   2
  10   3  -8 5515.51  635.93   4
  10  -3  -8 5744.25  658.62   4
 -10   3   8 4076.37  314.74   3
  10   3  -7 1621.27  321.64   4
  10  -3  -7 1682.93  339.23   4
 -10   3   7 1928.87  352.98   2
 -10   3   7 1274.59  136.31   3
 -10   3   6  106.04   34.19   3
  10   3  -6   92.11   54.84   4
  10  -3  -6   69.11   36.31   4
 -10  -3   6  235.13  141.41   3
 -10   3   6  238.74  104.63   2
 -10   3   5 1555.67  317.81   2
  10   3  -5 1387.51  299.72   4
  10  -3  -5 1786.56  366.91   4
 -10  -3   5 1297.40  303.70   3
  10   3  -4 6132.82  642.24   4
 -10   3   4 5676.59  651.37   2
  10  -3  -4 5550.85  640.05   4
 -10   3   4 5818.94  505.13   1
 -10  -3   4 5313.48  632.23   3
 -10  -3   3 1595.18  318.62   3
 -10   3   3 1695.41  328.68   2
  10   3  -3 1649.29  313.06   4
  10  -3  -3 1241.86  281.98   4
 -10   3   3 1678.20  256.67   1
 -10  -3   2   87.84  113.22   3
 -10   3   2   56.13   43.14   2
  10   3  -2  -24.61   53.54   4
  10  -3  -2 -109.54  113.06   4
 -10   3   2  -40.00   47.62   1
 -10   3   1 1066.95  225.38   1
 -10   3   1  734.66  211.73   2
 -10  -3   1 1086.11  271.80   3
  10   3  -1 1102.64  238.39   4
  10  -3  -1 1210.05  303.74   4
 -10   3   0  807.71  205.18   1
 -10  -3   0  703.93  206.04   3
  10   3   0  639.28  184.30   4
  10  -3   0  606.15  222.26   4
 -10   3  -1  291.77  125.86   1
 -10  -3  -1  271.02  107.38   3
  10   3   1  222.78  128.57   4
  10  -3   1  114.53   93.21   4
 -10  -3  -2  389.12  145.39   3
 -10   3  -2  574.24  180.61   1
  10   3   2  403.14  153.82   4
  10  -3   2  503.41  204.01   4
 -10  -3  -3  346.94  169.05   3
 -10   3  -3  203.26  115.53   1
  10   3   3   74.28   61.44   4
  10  -3   3  426.40  203.70   4
 -10   3  -4   80.84   41.57   1
 -10  -3  -4   13.88  106.42   1
  10   3   4   99.36   64.41   4
  10  -3   4   72.85  149.68   4
 -10   3  -5  509.06  185.87   1
 -10  -3  -5  305.37  172.21   1
  10   3   5  215.93  110.44   4
  10  -3   5  203.50  111.04   4
 -10   3  -6   48.69   62.15   1
 -10  -3  -6  105.84  110.75   1
  10  -3   6   94.64   91.97   4
 -10   3  -7  -64.77   81.64   1
  10  -3   7    4.14   75.53   4
 -10  -3  -7  -25.20   57.87   1
 -10   3  -8   95.05   84.68   1
  10  -3   8  -42.75   52.69   4
 -10  -3  -8   -0.34   53.29   1
 -10  -3  -9   31.52   67.09   1
  10  -3   9  -28.22  111.36   4
 -10   3  -9   18.60   24.73   1
 -10  -3 -10  -25.05   21.71   1
  10  -3  10  -18.42   18.96   4
 -10   3 -10    5.64   15.05   1
 -10   4  20  -21.63   42.68   2
 -10   4  19  -53.37   65.72   2
 -10   4  18  136.03  113.78   2
 -10   4  17  125.94   89.91   2
  10  -4 -16   71.63   65.94   6
 -10   4  16   18.62   79.66   2
 -10   4  15   13.08   55.75   2
  10  -4 -15  127.78   89.97   6
  10   4 -14  305.70  161.57   6
 -10   4  14  506.84  198.55   2
  10  -4 -13   39.06   83.58   4
  10   4 -13  -83.55   94.20   6
 -10   4  13  -73.97   77.28   2
  10   4 -12 1276.68  312.15   6
  10  -4 -12 1012.93  255.77   4
 -10   4  12 1082.34  273.87   2
  10   4 -11  138.70  114.00   6
  10  -4 -11  202.24  141.59   4
 -10   4  11  166.37  100.53   2
  10   4 -10    6.84  100.86   6
  10  -4 -10  -30.26   49.00   4
 -10   4  10  -42.37   54.40   2
  10   4  -9    5.84   16.85   6
  10  -4  -9   -8.51   61.26   4
 -10   4   9  128.88   89.21   2
  10   4  -8 2587.10  438.59   6
  10   4  -8 2862.87  447.33   4
  10  -4  -8 3352.50  485.73   4
 -10   4   8 2625.65  453.20   2
  10   4  -7  -82.82  112.25   6
  10   4  -7   35.51   46.41   4
  10  -4  -7   13.73   21.25   4
 -10   4   7   38.26   41.53   2
  10   4  -6  977.88  276.06   6
  10   4  -6  979.08  247.77   4
  10  -4  -6 1084.86  282.09   4
 -10  -4   6 1267.10  296.12   3
 -10   4   6  608.91  204.77   2
 -10   4   5 1002.59  266.76   2
  10   4  -5 1063.64  251.09   4
  10  -4  -5  913.08  241.51   4
 -10  -4   5  945.18  261.04   3
 -10   4   4   16.47   90.22   2
  10   4  -4  -30.55   50.22   4
  10  -4  -4  -79.83  105.96   4
 -10  -4   4   11.43   19.03   3
 -10  -4   3   76.02   97.37   3
 -10   4   3  191.95  111.40   2
 -10   4   3  194.57   74.91   1
  10   4  -3  141.64  102.60   4
  10  -4  -3  187.02  111.88   4
  10   4  -2 7663.53  727.23   4
 -10   4   2 7466.00  764.15   2
  10  -4  -2 8407.05  819.38   4
 -10   4   2 7632.22  639.92   1
 -10  -4   2 6991.81  781.92   3
 -10  -4   1  376.79  151.01   3
 -10   4   1  128.66   98.05   2
 -10   4   1  225.03  112.23   1
  10   4  -1  226.51  110.67   4
  10  -4  -1  120.00   97.24   4
 -10   4   0  264.59  113.59   2
 -10   4   0  439.04  158.26   1
 -10  -4   0  412.52  173.61   3
  10   4   0  197.94  120.73   4
  10  -4   0  154.04  100.26   4
 -10  -4  -1  596.19  225.75   3
 -10   4  -1  276.94  118.02   1
  10   4   1  233.87   98.72   4
  10  -4   1  384.02  173.77   4
 -10  -4  -2   60.23   97.88   3
 -10   4  -2  101.95   76.07   1
  10   4   2  141.83   85.84   4
  10  -4   2  189.03  117.41   4
 -10  -4  -3  -43.29   36.42   3
  10   4   3  -32.86   57.60   4
 -10   4  -3    5.63   34.62   1
  10  -4   3   53.60   56.50   4
 -10  -4  -4 1756.79  357.39   3
 -10  -4  -4 2338.90  444.09   1
 -10   4  -4 1672.48  332.48   1
  10  -4   4 2187.46  476.34   4
 -10  -4  -5   28.32   36.08   1
 -10   4  -5  -11.12   58.84   1
  10  -4   5  -57.40  107.59   4
 -10  -4  -6  164.89  112.18   1
  10  -4   6  -99.83  107.63   4
 -10   4  -6  -21.04   77.77   1
  10  -4   7   -1.58   85.38   4
 -10  -4  -7   -2.98   23.10   1
 -10   4  -7  -10.03   34.81   1
 -10   4  -8   37.52   71.67   1
  10  -4   8  164.11  131.72   4
 -10  -4  -8   51.52   10.54   1
 -10   4  -9   63.82   67.10   1
 -10  -4  -9   52.53   60.57   1
 -10   4 -10   33.69   36.36   1
 -10   5  19  -79.89   81.49   2
 -10   5  18   28.10   37.50   2
 -10   5  17  181.04  136.40   2
 -10   5  16  -33.12    1.38   2
  10  -5 -15  -34.93   52.26   6
 -10   5  15 -135.82  104.96   2
 -10   5  14  216.68  136.55   2
  10  -5 -13  474.57  183.50   4
 -10   5  13  553.11  204.57   2
  10   5 -12  -31.95   67.52   6
  10  -5 -12   31.90   61.86   4
 -10   5  12  119.16  124.32   2
  10   5 -11 1393.59  310.29   6
  10  -5 -11 1157.52  279.37   4
 -10   5  11 1606.09  352.42   2
  10  -5 -10  -65.40   65.64   4
  10   5 -10   85.79   85.09   6
 -10   5  10   59.08   46.31   2
  10   5  -9  156.98  150.98   6
  10  -5  -9  199.85  120.56   4
 -10   5   9  258.89  162.49   2
  10  -5  -8  289.23  123.54   4
 -10   5   8  544.10  214.79   2
  10   5  -8  320.60  135.77   6
  10  -5  -7 3493.36  497.82   4
  10   5  -7 3398.03  493.07   6
 -10   5   7 2802.19  484.75   2
  10   5  -6   55.10   35.41   6
  10   5  -6  109.00   91.36   4
  10  -5  -6   51.53   48.51   4
 -10   5   6   11.94   84.82   2
 -10  -5   6   94.61   94.57   3
  10   5  -5 1063.65  253.74   4
  10   5  -5  938.36  241.64   6
  10  -5  -5 1347.43  310.90   4
 -10  -5   5 1601.49  356.39   3
 -10   5   5 1356.95  322.68   2
 -10   5   4  310.21  159.56   2
  10   5  -4  325.65  132.11   6
  10   5  -4  393.95  143.86   4
  10  -5  -4  344.69  185.18   4
 -10  -5   4  395.61  187.06   3
 -10  -5   3   87.14   61.86   3
 -10   5   3  -33.63   95.59   2
  10   5  -3  210.67  113.71   6
  10   5  -3  225.40  114.29   4
  10  -5  -3  141.39  131.21   4
 -10   5   2   -9.22   49.29   2
  10   5  -2   25.35   31.64   6
  10   5  -2  145.48   76.81   4
  10  -5  -2   20.80   68.96   4
 -10  -5   1 1502.48  344.22   3
 -10   5   1 1233.47  301.90   2
  10   5  -1 1498.89  284.52   6
  10   5  -1 1251.35  259.73   4
  10  -5  -1 1344.73  322.48   4
 -10  -5   0  189.64  105.59   3
 -10   5   0  119.03   74.55   2
  10   5   0  153.66   83.21   4
  10  -5   0  -15.57   62.80   4
 -10  -5  -1  -21.29   94.05   3
  10  -5   1 1194.43  299.77   4
 -10   5  -2  465.68  170.59   1
 -10  -5  -2  614.74  235.68   3
  10  -5   2  872.22  266.80   4
 -10   5  -3  132.14  100.35   1
 -10  -5  -3  152.94  129.12   3
  10  -5   3  127.15  151.44   4
 -10   5  -4    8.17   68.95   1
 -10  -5  -4  153.11  116.65   3
  10  -5   4   17.64   28.75   4
 -10   5  -5  340.67  148.78   1
 -10  -5  -5  192.58  108.64   1
  10  -5   5  301.56  168.78   4
 -10   5  -6   52.93   64.32   1
 -10  -5  -6  103.92  101.38   1
  10  -5   6  222.59  190.68   4
 -10   5  -7   90.28   74.55   1
 -10  -5  -7   71.30   84.59   1
  10  -5   7   73.81   65.07   4
 -10   5  -8   87.72   74.98   1
  10  -5   8  123.11  197.36   4
 -10  -5  -8   89.73  102.30   1
 -10   5  -9    5.77   38.22   1
 -10   5 -10   45.97   59.89   1
 -10   6  18   42.23   72.23   2
 -10   6  17   34.26   56.55   2
 -10   6  16    6.90   37.93   2
 -10   6  15  142.60   88.76   2
 -10   6  14  200.12  142.26   2
  10  -6 -13   -6.55   39.52   4
 -10   6  13  -16.56   55.60   2
  10  -6 -12  -11.68   16.30   4
 -10   6  12  166.52  127.99   2
  10  -6 -11  712.09  216.78   4
 -10   6  11 1097.09  300.02   2
  10  -6 -10  -26.03   68.51   4
  10   6 -10  -20.00   28.39   6
 -10   6  10   55.05   36.00   2
  10  -6  -9  111.50   92.67   4
  10   6  -9  119.40   72.95   6
 -10   6   9   95.85   21.87   2
  10   6  -8  142.08   79.83   6
  10  -6  -8   87.46   98.81   4
 -10   6   8  140.18  121.52   2
  10   6  -7  141.87   87.04   6
  10  -6  -7   62.52   22.97   4
 -10   6   7   95.52   67.54   2
 -10  -6   7  -21.00  151.37   3
  10   6  -6  848.79  227.51   6
  10  -6  -6  527.43  201.32   4
 -10   6   6  540.53  206.56   2
 -10  -6   6  738.27  245.05   3
  10   6  -5 4227.18  537.68   6
 -10   6   5 4802.34  641.60   2
  10  -6  -5 5479.55  665.45   4
 -10  -6   5 5356.85  704.44   3
 -10  -6   4  619.45  184.65   3
 -10   6   4  343.57  156.01   2
  10   6  -4  406.37  142.50   6
  10   6  -4  381.59  139.02   4
  10  -6  -4  601.66  216.97   4
 -10  -6   3  112.36  104.06   3
 -10   6   3  171.11  104.68   2
  10   6  -3   58.24   43.94   6
  10   6  -3  117.71   81.03   4
  10  -6  -3    5.46   44.73   4
 -10  -6   2  782.86  248.70   3
 -10   6   2  532.07  190.83   2
  10  -6  -2  586.93  215.33   4
 -10  -6   1   92.78  128.20   3
 -10   6   1   -5.12   53.20   2
  10  -6  -1  -29.18   66.09   4
 -10  -6   0  105.44   78.42   3
 -10   6   0  155.82   85.05   2
  10  -6   0  206.63  124.75   4
 -10   6  -1 1581.58  350.98   2
 -10  -6  -1 1866.94  394.60   3
  10  -6   1 2045.12  445.46   4
 -10  -6  -2  107.49   80.27   3
  10  -6   2   20.21   59.45   4
 -10  -6  -3   74.09   53.05   3
  10  -6   3  -53.46  119.74   4
 -10  -6  -4  149.60   93.16   3
  10  -6   4  183.82  186.28   4
 -10  -6  -5   31.40   31.54   1
  10  -6   5  -19.96  107.59   4
 -10  -6  -6  -29.27   49.42   1
  10  -6   6  -99.28  132.97   4
 -10  -6  -7  241.87  144.88   1
  10  -6   7  255.32  246.12   4
  10  -6   8  448.60  346.11   4
 -10  -6  -8  -91.45   87.86   1
 -10   7  17  -42.60   58.27   2
 -10   7  16   50.26   67.73   2
 -10   7  15   72.69   96.85   2
 -10   7  14  347.62  168.15   2
 -10   7  13   -8.29   61.71   2
 -10   7  12  185.86  139.60   2
  10  -7 -11  -60.69   71.73   4
 -10   7  11  -50.12   78.84   2
  10  -7 -10  104.14   79.88   4
 -10   7  10  275.97  179.36   2
  10  -7  -9   80.31  115.95   4
 -10   7   9   -0.91   41.15   2
  10  -7  -8  892.32  241.46   4
 -10   7   8 1112.35  298.56   2
  10  -7  -7    9.15   29.18   4
 -10   7   7    9.41   67.70   2
 -10  -7   7  -19.81   43.43   3
  10  -7  -6   63.36   35.14   4
 -10  -7   6  257.68  189.52   3
 -10   7   6  294.24  144.72   2
 -10   7   5  269.12  134.67   2
  10  -7  -5  142.14  105.50   4
 -10  -7   5  287.25  178.86   3
 -10  -7   4 1165.47  326.79   3
 -10   7   4  889.50  273.81   2
  10   7  -4  586.97  167.25   6
  10  -7  -4  952.76  284.69   4
 -10  -7   3   96.11   46.87   3
 -10   7   3   27.94   69.00   2
  10  -7  -3    4.23   56.99   4
 -10  -7   2   36.34   76.10   3
 -10   7   2  154.27  125.42   2
  10  -7  -2  318.02  182.44   4
 -10  -7   1  355.09  156.65   3
 -10   7   1  303.17  131.34   2
  10  -7  -1  148.13  140.84   4
 -10  -7   0   75.42   46.63   3
 -10   7   0   -7.86   36.95   2
  10  -7   0   30.11   39.24   4
 -10  -7  -1  217.53  133.58   3
 -10   7  -1  -10.03   48.14   2
  10  -7   1  139.13  142.80   4
 -10  -7  -2  286.24  153.05   3
  10  -7   2  286.32  173.98   4
 -10  -7  -3   21.56   78.21   3
  10  -7   3  232.61  146.91   4
 -10  -7  -4 -196.83  122.06   3
  10  -7   4  250.46  168.98   4
 -10  -7  -5  -27.20   52.82   3
 -10  -7  -5  288.30  166.70   1
  10  -7   5  182.93  161.83   4
 -10  -7  -6   10.25   29.11   1
  10  -7   6   32.23   38.44   4
 -10  -7  -7   70.76   55.47   1
  10  -7   7   65.32  189.80   4
 -10   8  15  -12.85   20.29   2
 -10   8  14   14.67   45.85   2
 -10   8  13   -0.50   29.26   2
 -10   8  12   44.57   65.13   2
 -10   8  11   69.86  101.59   2
 -10   8  10  267.57  160.04   2
 -10   8   9   48.64   49.43   2
  10  -8  -8  402.09  155.91   4
 -10   8   8  594.64  213.03   2
 -10  -8   8  456.84  218.46   3
  10  -8  -7  -11.06   60.61   4
 -10   8   7  -25.69   83.20   2
 -10  -8   7 -169.93  182.71   3
  10  -8  -6    8.58   22.93   4
 -10   8   6  147.28  114.01   2
 -10   8   5  367.66  158.74   2
  10  -8  -5  320.26  165.17   4
 -10  -8   5  135.94  145.58   3
 -10  -8   4  -26.27   27.37   3
 -10   8   4  131.57  122.78   2
  10  -8  -4  -66.12  107.71   4
 -10  -8   3   94.42  110.51   3
 -10   8   3  128.81  109.43   2
  10  -8  -3  120.43  123.96   4
 -10  -8   2  940.87  282.18   3
 -10   8   2  736.35  247.41   2
  10  -8  -2 1026.07  312.54   4
 -10  -8   1  143.84  125.02   3
 -10   8   1  105.06   84.86   2
  10  -8  -1   36.67  127.97   4
 -10  -8   0  -39.97   86.00   3
 -10   8   0   65.26  118.88   2
  10  -8   0  124.91  102.19   4
 -10  -8  -1  113.45   72.24   3
 -10   8  -1   77.23   72.25   2
 -10  -8  -2   50.25   59.86   3
  10  -8   2    1.83  114.37   4
 -10  -8  -3  226.10  131.81   3
  10  -8   3   -8.63   49.09   4
 -10  -8  -4  184.66  131.87   3
  10  -8   4  380.54  254.87   4
 -10  -8  -5  -41.15   26.17   3
 -10  -8  -5  127.92  117.19   1
  10  -8   5  102.62  177.66   4
 -10  -8  -6  -45.00   88.36   1
  10  -8   6 -222.10  281.58   4
 -10   9  14   57.16   78.42   2
 -10   9  13   46.41   78.12   2
 -10   9  12   44.73   79.95   2
 -10   9  11  154.45  119.91   2
 -10   9  10   24.80   30.59   2
 -10   9   9   12.09   50.90   2
 -10  -9   9  195.82  177.63   3
 -10   9   8   54.87   78.66   2
 -10  -9   8  -14.06  107.13   3
 -10   9   7  201.27  108.44   2
 -10  -9   7  298.65  240.09   3
 -10  -9   6   86.35  123.24   3
 -10   9   6  105.55  115.05   2
 -10  -9   5   59.07   36.08   3
 -10   9   5   82.41   66.92   2
 -10  -9   4   -4.39   56.00   3
 -10   9   4  -20.35   90.26   2
 -10  -9   3  136.53  125.45   3
 -10   9   3   49.43   45.31   2
  10  -9  -3   -7.77   63.18   4
 -10  -9   2  205.40  138.00   3
 -10   9   2  -62.52  114.18   2
  10  -9  -2  -37.98   76.09   4
 -10  -9   1   41.40   33.53   3
 -10   9   1  140.63   88.20   2
  10  -9  -1  254.31  164.48   4
 -10  -9   0  -37.61  106.29   3
 -10   9   0  -37.10   80.55   2
  10  -9   0   65.20   84.03   4
 -10  -9  -1   -8.51   49.02   3
 -10   9  -1   26.36   32.05   2
  10  -9   1  -71.99  112.22   4
 -10  -9  -2  149.01  139.72   3
  10  -9   2  275.12  217.09   4
 -10  -9  -3   50.36   67.01   3
  10  -9   3  132.70  156.71   4
 -10  -9  -4   68.37   83.89   3
  10  -9   4  -14.41  116.68   4
 -10  10  11    7.23   72.30   2
 -10  10  10    0.63   61.26   2
 -10 -10  10 -104.45  194.03   3
 -10  10   9  -50.95   64.59   2
 -10 -10   9  -30.35  129.22   3
 -10  10   8  132.16   97.08   2
 -10 -10   8   25.52   78.01   3
 -10  10   7   49.68   82.32   2
 -10 -10   7   75.25  120.05   3
 -10  10   6   22.40   47.12   2
 -10 -10   6  -67.70   87.31   3
 -10 -10   5  142.33  117.52   3
 -10  10   5  208.14  124.46   2
 -10 -10   4  123.69   91.12   3
 -10  10   4   91.91   71.03   2
 -10 -10   3   83.53   90.71   3
 -10  10   3  -15.20   70.26   2
 -10 -10   2   82.27   65.36   3
 -10  10   2  190.96  110.23   2
 -10  10   1   -4.46   61.23   2
  10 -10  -1  -27.75   41.79   4
 -10 -10   0  103.58  114.78   3
 -10  10   0   51.11   58.33   2
  10 -10   0  -99.18  172.32   4
 -10  10  -1   97.31   72.33   2
 -10 -10  -1  179.87  127.61   3
  10 -10   1    4.74  129.77   4
  10 -10   2 -231.77  211.21   4
  10 -10   3 -188.70  210.26   4
 -10 -11   7 -161.81  137.31   3
 -10 -11   6  338.31  204.32   3
 -10 -11   5  -49.13  116.09   3
 -10 -11   4    3.39   12.08   3
 -10 -11   3  110.22  113.39   3
 -10 -11   2   -5.38   27.89   3
  11   0 -19  -46.66   66.05   6
  11   0 -18  -99.46   84.54   6
  11   0 -17  236.18  131.21   6
  11   0 -16   -1.50   36.03   6
 -11   0  16  130.35   73.45   2
  11   0 -15 1029.51  269.19   6
 -11   0  15 1270.13  274.91   2
  11   0 -14  -11.32   25.55   6
 -11   0  14  -40.89   52.06   2
  11   0 -13 3044.27  477.75   6
 -11   0  13 2807.47  404.20   2
  11   0 -13 2828.24  478.57   4
  11   0 -12   11.31   44.85   4
 -11   0  12  -64.24   65.05   2
  11   0 -11  535.42  174.71   4
 -11   0  11  651.79  186.82   2
  11   0 -10   94.75   80.73   4
 -11   0  10  -12.61   28.72   2
 -11   0   9 8828.29  716.64   2
  11   0  -9 8141.90  840.41   4
  11   0  -8  -29.94   72.26   4
 -11   0   8   26.64   36.96   2
 -11   0   7 1144.12  222.98   2
  11   0  -7  928.57  265.66   4
 -11   0   7 1070.37  228.21   3
 -11   0   6   86.60   75.82   2
  11   0  -6   78.76   42.81   4
 -11   0   6  -81.90   67.77   3
 -11   0   5  244.25   97.98   3
 -11   0   5  287.01  128.38   2
  11   0  -5   90.02   59.03   4
 -11   0   4  -17.18   31.88   3
  11   0  -4   83.06   96.60   4
  11   0  -310849.75  924.11   4
 -11   0   3 9278.68  782.69   3
  11   0  -2  -45.06   60.28   4
 -11   0   2   54.34   44.26   3
 -11   0   1  252.62  111.53   3
  11   0  -1  286.02  145.53   4
 -11   0   0   15.63   72.49   3
  11   0   0  -46.10  113.62   4
 -11   0  -1  339.49  158.93   1
  11   0   1  365.40  161.47   4
  11   0   2    5.90   96.32   4
 -11   0  -2   64.91  125.05   1
  11   0   3 1441.51  334.38   4
 -11   0  -3 1153.88  283.84   1
  11   0   4    7.08   31.87   4
 -11   0  -4  -62.61   74.18   1
  11   0   5  193.32  127.62   4
 -11   0  -5  306.55  160.05   1
 -11   0  -6  -47.37   81.03   1
  11   0   6   36.69  101.13   4
 -11   0  -7  139.84  112.54   1
  11   0   7   53.23   72.96   4
 -11   0  -8  -12.51   32.19   1
  11   0   8  -16.79   10.81   4
 -11   0  -9  -81.26   72.13   1
  11   0   9   72.82   84.42   4
  11   0  10 -128.50  141.52   4
  11  -1 -19    1.30   32.71   6
  11   1 -18    4.54   33.45   6
  11  -1 -18    1.02   31.74   6
  11   1 -17 -104.93   95.97   6
 -11   1  17  -45.84   70.91   2
  11  -1 -17  -39.26   79.95   6
  11   1 -16  -21.81   29.40   6
  11  -1 -16   78.24   77.30   6
  11   1 -15   73.66   72.61   6
  11  -1 -15   48.46   88.24   6
 -11   1  15  -55.41   73.58   2
  11   1 -14   83.20   83.35   6
  11  -1 -14  -52.68   90.18   6
 -11   1  14  -24.00   68.52   2
  11   1 -13  956.47  274.31   6
  11  -1 -13  754.12  236.94   4
 -11   1  13  490.23  180.65   2
  11   1 -12   52.82   95.55   6
  11   1 -12  128.82  101.59   4
  11  -1 -12  109.42   59.28   4
 -11  -1  12  103.78   72.03   2
 -11   1  12   61.26   77.69   2
  11   1 -11  -37.26   90.23   4
  11  -1 -11  142.20   96.68   4
 -11   1  11  -83.22   91.80   2
 -11  -1  11    2.28   17.58   2
 -11  -1  10 2413.80  300.46   2
  11   1 -10 2265.01  417.02   4
  11  -1 -10 2392.83  422.94   4
 -11   1  10 2388.18  383.53   2
  11   1  -9  140.54  121.46   4
  11  -1  -9   59.25   64.47   4
 -11   1   9  -25.74   64.57   2
 -11  -1   9  -22.36   30.07   2
 -11  -1   8  141.58   72.09   2
  11   1  -8  241.15  156.78   4
  11  -1  -8   60.84   42.68   4
 -11   1   8  -20.91   27.84   3
 -11   1   8  -33.22   40.32   2
 -11   1   7 3195.90  419.29   2
 -11  -1   7 3251.61  374.23   2
  11   1  -7 3813.84  513.57   4
  11  -1  -7 3601.15  514.04   4
 -11   1   7 3214.43  366.42   3
 -11  -1   7 2944.27  424.95   3
 -11   1   6  865.15  177.09   3
 -11   1   6  889.61  215.06   2
  11   1  -6  490.58  181.96   4
  11  -1  -6  641.92  221.35   4
 -11  -1   6  707.29  190.36   3
 -11  -1   5  287.59  134.49   3
 -11   1   5  152.24   70.61   3
 -11   1   5  171.84  114.27   2
  11   1  -5  192.09   63.18   4
  11  -1  -5   75.62   38.35   4
  11   1  -4 5146.69  587.67   4
  11  -1  -4 4849.08  594.91   4
 -11   1   4 5075.53  571.79   2
 -11  -1   4 4355.23  524.84   3
 -11   1   4 4830.55  474.50   3
 -11  -1   3  663.18  203.96   3
 -11   1   3  665.60  171.15   3
  11   1  -3  720.03  202.88   4
  11  -1  -3  721.99  233.94   4
 -11  -1   2  444.33  151.18   3
 -11   1   2  308.44  127.57   3
  11   1  -2  404.35  152.66   4
  11  -1  -2  462.71  201.60   4
  11  -1  -1 4162.72  552.72   4
 -11   1   1 3665.91  487.01   1
  11   1  -1 3033.77  446.61   4
 -11  -1   1 3389.41  461.88   3
  11   1   0 3815.78  516.18   4
  11  -1   0 4811.04  613.66   4
 -11   1   0 4349.37  558.72   1
 -11  -1   0 4486.53  543.29   3
 -11  -1  -1   46.25   49.85   3
  11   1   1  124.21   89.07   4
  11  -1   1  313.15  180.78   4
 -11   1  -1   91.44   86.05   1
 -11  -1  -2  683.72  236.40   1
  11   1   2  604.70  205.78   4
  11  -1   2  908.16  294.06   4
 -11   1  -2  501.99  206.66   1
 -11  -1  -3  176.18   93.01   1
  11   1   3  302.14  157.15   4
  11  -1   3  228.44  154.42   4
 -11   1  -3  279.33  133.40   1
 -11   1  -4  -55.17   77.90   1
  11   1   4   31.23   78.95   4
  11  -1   4   21.10  105.39   4
 -11  -1  -4   60.75   46.76   1
 -11   1  -5  256.14  134.05   1
  11   1   5   34.40   22.71   4
  11  -1   5   27.53   50.54   4
 -11  -1  -5  114.83   64.44   1
 -11   1  -6  281.31  142.47   1
  11   1   6  269.30  143.38   4
  11  -1   6  212.11  148.64   4
 -11  -1  -6  282.94  149.38   1
 -11  -1  -7   26.95   59.96   1
 -11   1  -7   15.95   16.06   1
  11   1   7  -63.94   94.26   4
  11  -1   7 -145.52  147.15   4
 -11   1  -8   57.46   32.90   1
 -11  -1  -8  135.73   95.88   1
  11   1   8  126.95  106.87   4
  11  -1   8  211.77  159.52   4
 -11  -1  -9  -42.55   68.48   1
 -11   1  -9  -12.24   31.33   1
  11   1   9   69.49   89.82   4
  11  -1   9  172.79  148.16   4
  11  -1  10  102.33  124.43   4
  11  -2 -20  -13.97   18.93   6
  11  -2 -19  -15.31   35.02   6
 -11   2  19  -13.27   33.59   2
  11   2 -18  148.68   99.94   6
  11  -2 -18  132.48   89.56   6
 -11   2  18   83.39   85.05   2
  11   2 -17   64.62  100.25   6
  11  -2 -17   30.88   67.45   6
 -11   2  17  -56.90   70.47   2
  11   2 -16  417.28  174.34   6
  11  -2 -16  530.59  190.49   6
 -11   2  16  471.96  183.73   2
  11   2 -15  166.60  102.65   6
  11  -2 -15  133.65  109.21   6
  11   2 -14  -83.27   75.91   6
  11  -2 -14  -49.81   64.79   4
 -11   2  14   37.30   86.48   2
  11   2 -13  -77.69  130.62   6
  11  -2 -13  -52.18   39.55   4
 -11   2  13  -65.53   68.18   2
  11   2 -12 7067.83  779.38   6
 -11   2  12 7201.17  729.88   2
  11  -2 -12 6335.65  736.43   4
  11   2 -11   38.87  118.15   6
  11   2 -11  104.71   24.72   4
  11  -2 -11  -36.16   15.23   4
 -11   2  11  -40.08    7.99   2
  11   2 -10  352.77  115.01   4
  11  -2 -10  403.37  182.10   4
 -11   2  10  407.76  171.57   2
  11   2  -9  325.64  185.28   4
  11  -2  -9  153.12   61.70   4
 -11   2   9  307.21  150.32   2
  11   2  -8   74.21   21.78   4
  11  -2  -8  127.54   92.30   4
 -11   2   8  100.40   67.03   2
 -11   2   8   11.10   16.86   3
 -11   2   7   71.58   52.61   3
  11   2  -7   82.96   93.42   4
  11  -2  -7   26.40   42.29   4
 -11  -2   7  109.64   46.60   3
 -11   2   7  163.11   86.71   2
  11   2  -611647.84  982.30   4
 -11   2   612557.36  967.73   2
  11  -2  -610962.24  970.06   4
 -11  -2   610337.98  938.13   3
 -11   2   610077.14  692.79   3
 -11   2   5   11.85   54.04   2
 -11   2   5   48.51   41.16   3
  11   2  -5   32.79   97.61   4
  11  -2  -5 -132.45  134.49   4
 -11  -2   5  -33.13   58.99   3
 -11  -2   4  201.86  110.76   3
 -11   2   4   77.61   70.50   2
 -11   2   4   81.76   41.67   3
  11   2  -4  178.84   58.07   4
  11  -2  -4   85.32   47.66   4
 -11  -2   3   98.24   47.46   3
 -11   2   3  263.81  127.60   2
  11   2  -3  229.43  111.07   4
  11  -2  -3  211.69   97.43   4
 -11  -2   2  461.71  154.33   3
  11   2  -2  613.42  192.64   4
 -11   2   2  531.28  161.07   1
  11  -2  -2  830.64  240.23   4
 -11  -2   1  -62.91   46.22   3
  11   2  -1  107.55   93.20   4
  11  -2  -1  -47.54   62.98   4
 -11   2   1  -66.32   66.49   1
  11   2   0 4171.96  520.85   4
  11  -2   0 4877.10  614.25   4
 -11   2   0 3960.45  517.88   1
 -11  -2   0 4346.08  557.00   3
 -11  -2  -1  244.94  127.67   3
  11   2   1  122.35   92.74   4
  11  -2   1   63.77  144.36   4
 -11   2  -1   58.46   56.42   1
 -11   2  -2  253.70  121.10   1
 -11  -2  -2  703.54  206.91   3
  11   2   2  340.98  151.28   4
  11  -2   2  395.61  202.83   4
 -11   2  -3   -1.30   26.20   1
 -11  -2  -3  -78.31   84.16   1
  11   2   3    8.70   29.25   4
  11  -2   3   33.50   78.98   4
 -11   2  -4   79.72   89.01   1
  11   2   4   88.30   46.73   4
 -11  -2  -4   36.10   62.99   1
  11  -2   4  -26.27   34.40   4
 -11   2  -5  -14.95   33.35   1
  11   2   5   91.62   68.01   4
  11  -2   5    2.22   41.29   4
 -11  -2  -5  -14.58   65.39   1
 -11   2  -6  232.70  122.14   1
  11   2   6  217.93  110.22   4
  11  -2   6  105.01   97.18   4
 -11  -2  -6  294.66  146.43   1
 -11   2  -7  -22.49   36.86   1
  11   2   7   58.85   71.79   4
  11  -2   7  -45.30  109.10   4
 -11  -2  -7  128.51  112.19   1
 -11  -2  -8   34.01   63.38   1
 -11   2  -8  -18.94   42.40   1
  11  -2   8   65.13  124.74   4
 -11  -2  -9   99.74  100.41   1
 -11   2  -9   61.88   68.11   1
  11  -2   9  -72.51   92.41   4
 -11   3  20   46.73   71.81   2
 -11   3  19  137.58  109.84   2
  11  -3 -18  -50.38   49.83   6
 -11   3  18   59.50   66.38   2
  11  -3 -17  -63.34   52.78   6
 -11   3  17   91.68   90.57   2
  11   3 -16   34.81   35.84   6
 -11   3  16  167.25  118.60   2
  11  -3 -16   28.68   30.08   6
  11   3 -15  136.50   99.83   6
 -11   3  15  139.73  101.62   2
  11  -3 -15  123.07   81.27   6
  11   3 -14  -66.74   96.65   6
  11  -3 -14  114.88   63.40   4
 -11   3  14   53.54   73.28   2
  11   3 -13  757.19  255.96   6
  11  -3 -13  723.04  236.34   4
 -11   3  13  416.87  156.40   2
  11  -3 -12  -44.95  101.84   4
 -11   3  12   13.65   45.43   2
  11   3 -12   12.85   93.39   6
  11   3 -11   75.28   95.18   6
  11  -3 -11   69.58   88.73   4
 -11   3  11  -82.05   16.31   2
  11   3 -10 1891.55  400.05   6
  11   3 -10 1743.59  361.82   4
  11  -3 -10 1424.74  313.92   4
 -11   3  10 1628.61  350.99   2
  11   3  -9  179.54  144.50   6
  11   3  -9  126.24   83.98   4
  11  -3  -9   83.46   24.89   4
 -11   3   9  175.37   96.87   2
  11   3  -8  -98.08  144.52   4
  11  -3  -8   50.91   52.81   4
 -11   3   8   -7.52   56.69   2
 -11   3   7 5065.64  617.05   2
  11   3  -7 5423.58  642.81   4
  11  -3  -7 5766.84  669.35   4
 -11  -3   7 5175.21  656.89   3
 -11   3   6  128.93   73.30   2
  11   3  -6   -1.73   56.19   4
  11  -3  -6  179.86   74.71   4
 -11  -3   6  214.68  123.69   3
 -11   3   5  299.97  146.69   2
 -11   3   5  208.84   88.74   1
  11   3  -5  282.85  148.59   4
  11  -3  -5   42.32  114.57   4
 -11  -3   5  448.11  169.70   3
 -11  -3   4 2121.30  380.38   3
 -11   3   4 1682.49  336.90   2
  11   3  -4 1893.19  346.27   4
  11  -3  -4 1742.86  360.05   4
 -11   3   4 1740.25  271.11   1
 -11  -3   3 2159.02  394.36   3
 -11   3   3 1495.34  320.12   2
  11   3  -3 1629.83  318.88   4
  11  -3  -3 2128.27  398.98   4
 -11   3   3 2012.22  303.32   1
 -11  -3   2  240.96  117.61   3
 -11   3   2  421.35  158.25   2
  11   3  -2  472.83  179.39   4
  11  -3  -2  329.67  121.38   4
 -11   3   2  392.14  134.31   1
 -11   3   1 1996.89  331.12   1
 -11  -3   1 2826.34  442.15   3
  11   3  -1 1836.87  328.36   4
  11  -3  -1 2512.65  446.57   4
 -11   3   0  639.20  186.30   1
 -11  -3   0  544.98  196.92   3
  11   3   0  690.64  209.67   4
  11  -3   0  866.22  270.45   4
 -11   3  -1  -44.39   61.79   1
 -11  -3  -1   22.16   19.81   3
  11   3   1 -169.51   96.85   4
  11  -3   1  -50.86   39.11   4
 -11  -3  -2  396.60  171.25   3
 -11   3  -2  323.30  121.48   1
  11   3   2  382.91  162.24   4
  11  -3   2  449.79  184.41   4
 -11  -3  -3  725.77  222.30   3
 -11   3  -3  955.66  246.79   1
  11   3   3  766.44  215.46   4
  11  -3   3  966.51  291.16   4
 -11   3  -4   86.40   94.06   1
 -11  -3  -4  179.18   71.75   1
  11   3   4   25.60   23.19   4
  11  -3   4  186.13  124.11   4
 -11   3  -5  508.86  181.63   1
  11   3   5  109.61   79.55   4
 -11  -3  -5  338.10  153.67   1
  11  -3   5  569.22  258.80   4
 -11   3  -6   57.09   80.62   1
  11  -3   6   -0.19   99.61   4
 -11  -3  -6  266.90  150.37   1
 -11   3  -7   19.39   25.43   1
  11  -3   7  -94.44   95.54   4
 -11   3  -8  -78.31   57.03   1
  11  -3   8  111.61  144.20   4
 -11  -3  -8   62.84   67.15   1
  11  -3   9 -116.85   81.63   4
 -11   3  -9  228.64  119.93   1
 -11   4  20  154.76  102.91   2
 -11   4  19   28.94   61.77   2
 -11   4  18    6.10   27.40   2
  11  -4 -17  -28.84   18.45   6
 -11   4  17  -41.21   20.08   2
  11  -4 -16  137.19   86.73   6
 -11   4  16  -78.25  106.76   2
  11   4 -15  575.24  204.58   6
 -11   4  15  892.59  254.71   2
  11   4 -14  120.72  109.83   6
  11  -4 -14   65.59   60.16   4
 -11   4  14  -32.06   56.91   2
  11   4 -13  250.33  123.31   6
  11  -4 -13  446.63  172.72   4
 -11   4  13  370.84  164.71   2
  11   4 -12  321.65  169.95   6
  11  -4 -12  220.18  140.46   4
 -11   4  12  351.11  168.42   2
  11   4 -11   18.60   61.98   6
  11  -4 -11  -18.62   14.72   4
 -11   4  11   69.12   12.52   2
  11   4 -10   62.67   33.01   6
  11  -4 -10   29.19   68.16   4
 -11   4  10   57.98  110.26   2
  11   4  -9 3819.59  570.31   6
 -11   4   9 4545.46  609.75   2
  11   4  -9 4213.31  566.24   4
  11  -4  -9 4287.39  572.16   4
  11   4  -8  610.78  229.68   6
  11   4  -8  690.30  217.58   4
  11  -4  -8  530.73  193.02   4
 -11   4   8  449.23  173.87   2
  11   4  -7  232.62  157.42   6
  11   4  -7  262.15  171.61   4
  11  -4  -7  242.39  131.88   4
 -11  -4   7  215.42  126.57   3
 -11   4   7  351.78  174.30   2
  11   4  -6   18.13   29.74   4
  11  -4  -6   36.88   89.96   4
 -11  -4   6   40.03  113.40   3
 -11   4   6  -17.28   34.18   2
 -11   4   5  339.87  155.09   2
  11   4  -5  358.57  148.51   4
  11  -4  -5  658.88  237.45   4
 -11  -4   5  649.39  239.90   3
 -11  -4   4  230.15  142.39   3
 -11   4   4  127.32   73.34   2
  11   4  -4  148.98   75.10   4
  11  -4  -4  317.53  178.05   4
  11   4  -3 6190.76  673.81   4
 -11   4   3 6330.72  713.95   2
  11  -4  -3 7149.03  775.86   4
 -11  -4   3 6537.28  756.10   3
 -11  -4   2  139.08   83.14   3
 -11   4   2  272.32  151.83   2
  11   4  -2  205.06  104.53   4
  11  -4  -2  168.92   81.08   4
 -11  -4   1   -0.91   88.69   3
 -11   4   1   59.74   83.41   2
 -11   4   1   39.17   40.78   1
  11   4  -1  120.96   81.45   4
  11  -4  -1  131.68  129.64   4
 -11  -4   0  -13.73  102.97   3
 -11   4   0   53.79   40.25   1
  11   4   0  -40.85   66.83   4
  11  -4   0  -55.10   88.45   4
 -11  -4  -1  161.40  145.98   3
 -11   4  -1   79.72   87.64   1
  11   4   1   11.92   47.31   4
  11  -4   1  -40.87   82.78   4
 -11  -4  -2  115.74   90.53   3
 -11   4  -2  -22.12   63.84   1
  11   4   2   10.15   46.82   4
  11  -4   2   52.67   16.79   4
 -11  -4  -3  798.43  231.51   3
 -11   4  -3  614.46  192.68   1
  11  -4   3  476.83  218.06   4
 -11  -4  -4  -66.68   96.21   1
 -11   4  -4   17.72   65.36   1
  11  -4   4  -16.76  113.40   4
 -11  -4  -5  -38.71   82.49   1
 -11   4  -5   49.81   37.24   1
  11  -4   5  122.82  171.73   4
 -11  -4  -6    9.92   58.10   1
  11  -4   6   -4.42  110.79   4
 -11   4  -6  -32.36   30.52   1
  11  -4   7  145.83  162.18   4
 -11  -4  -7   70.02   78.78   1
 -11   4  -7   23.65   30.17   1
 -11   4  -8  -66.03   79.32   1
  11  -4   8  114.62  217.28   4
 -11  -4  -8 -160.20  105.96   1
 -11   4  -9   36.48   45.20   1
 -11   5  19   -4.57   28.30   2
 -11   5  18  -20.91   51.10   2
 -11   5  17   -4.57   49.61   2
 -11   5  16  122.40  106.48   2
 -11   5  15  -82.05   67.35   2
  11   5 -14   12.11   26.57   6
  11  -5 -14   13.58   53.26   4
 -11   5  14   34.96   61.03   2
  11   5 -13   87.68   90.22   6
  11  -5 -13  280.05  153.04   4
 -11   5  13  167.35   99.32   2
  11   5 -12   70.93   50.06   6
  11  -5 -12  -33.87   86.92   4
 -11   5  12  122.28  126.73   2
  11   5 -11    4.34   53.39   6
  11  -5 -11  104.43   20.87   4
 -11   5  11  -54.06   27.58   2
  11   5 -10 1005.13  273.71   6
  11  -5 -10 1034.84  275.90   4
 -11   5  10 1076.07  289.22   2
  11   5  -9  -24.92   79.54   6
  11  -5  -9  -31.41   20.78   4
 -11   5   9 -108.38   79.51   2
  11   5  -8  -35.13   35.29   6
  11  -5  -8   26.47   85.44   4
 -11   5   8    0.75   85.68   2
  11   5  -7  760.74  252.39   6
  11   5  -7  621.13  193.62   4
  11  -5  -7  524.56  202.37   4
 -11  -5   7  481.33  216.22   3
 -11   5   7  387.19  167.81   2
  11   5  -6   -9.24   50.06   6
  11   5  -6   68.50   61.63   4
  11  -5  -6   60.53   93.55   4
 -11  -5   6  121.44  135.89   3
 -11   5   6  -16.36   64.12   2
 -11   5   5   72.32   47.27   2
  11   5  -5   67.31   66.69   6
  11   5  -5  120.01  112.15   4
  11  -5  -5   71.19  118.89   4
 -11  -5   5  288.78  151.29   3
 -11  -5   4 3494.39  542.20   3
 -11   5   4 2934.68  484.98   2
  11   5  -4 2867.74  454.84   6
  11   5  -4 3171.82  454.41   4
  11  -5  -4 3305.37  519.38   4
 -11  -5   3 -105.88  140.73   3
 -11   5   3  -62.30  124.31   2
  11   5  -3  -29.48   61.81   6
  11   5  -3   15.17   43.22   4
  11  -5  -3   36.93  101.89   4
 -11  -5   2   74.04   33.70   3
 -11   5   2  -29.80   70.24   2
  11   5  -2   45.92   45.44   4
  11  -5  -2  -54.98   97.07   4
 -11  -5   1  186.46  128.25   3
 -11   5   1  353.71  166.28   2
  11   5  -1   22.46   35.77   4
  11  -5  -1  249.13  159.54   4
 -11  -5   0 1114.68  295.67   3
 -11   5   0 1027.45  268.56   2
  11  -5   0 1318.58  348.44   4
 -11  -5  -1  295.44  148.88   3
  11  -5   1  201.88  124.59   4
 -11  -5  -2  518.89  198.19   3
  11  -5   2  510.51  242.06   4
 -11  -5  -3  117.46  112.74   3
  11  -5   3   72.51   94.93   4
 -11  -5  -4    8.71   60.99   3
  11  -5   4    3.00  112.52   4
 -11  -5  -5   59.93  114.93   1
  11  -5   5   -9.48   47.38   4
 -11  -5  -6   53.58   52.25   1
  11  -5   6   84.75  226.22   4
  11  -5   7   12.16   56.47   4
 -11  -5  -7  -26.09   63.88   1
 -11   6  18   44.33   56.71   2
 -11   6  17   16.78   25.76   2
 -11   6  16  126.16  104.65   2
 -11   6  15  106.10  113.21   2
  11  -6 -14  -63.57   60.46   4
 -11   6  14    0.12   13.15   2
  11  -6 -13    0.10   26.87   4
 -11   6  13   17.29   33.99   2
  11  -6 -12  526.37  194.09   4
 -11   6  12  663.15  231.00   2
  11   6 -11  152.94  108.21   6
  11  -6 -11  304.44  153.28   4
 -11   6  11  134.27  104.40   2
  11   6 -10  282.09  154.83   6
  11  -6 -10   26.12   25.28   4
 -11   6  10  177.07  170.23   2
  11  -6  -9  364.62  157.66   4
 -11   6   9  525.85  213.73   2
  11   6  -9  329.17  145.00   6
  11   6  -8   24.36   60.58   6
  11  -6  -8  -16.38   36.26   4
 -11   6   8   -7.74   44.46   2
 -11  -6   8  -71.21   82.33   3
  11   6  -7   62.22   68.64   6
  11  -6  -7  -42.19   73.75   4
 -11  -6   7  -39.11  113.54   3
 -11   6   7  -36.28  110.72   2
  11   6  -6 2166.35  380.44   6
  11  -6  -6 2393.79  433.50   4
 -11  -6   6 2401.51  484.82   3
 -11   6   6 2259.38  429.56   2
 -11   6   5   51.73  100.24   2
  11   6  -5   95.74   99.52   4
  11   6  -5  136.08   78.86   6
  11  -6  -5   10.22   69.68   4
 -11  -6   5  222.96   96.25   3
 -11  -6   4  -89.16    7.48   3
 -11   6   4   -8.18   89.59   2
  11   6  -4  -58.87   71.83   6
  11   6  -4  -41.36   39.82   4
  11  -6  -4   21.70   82.66   4
 -11  -6   3  236.33  116.97   3
 -11   6   3  217.93  132.39   2
  11   6  -3   87.62   53.97   6
  11  -6  -3  111.61   73.26   4
 -11  -6   2  181.88  133.71   3
 -11   6   2   93.65  110.81   2
  11  -6  -2   51.50   36.14   4
 -11  -6   1  -15.20   50.67   3
 -11   6   1   -1.60   42.37   2
  11  -6  -1   66.50  100.71   4
 -11  -6   0  883.41  266.80   3
 -11   6   0  280.86  140.03   2
  11  -6   0  804.98  267.09   4
 -11  -6  -1   86.07   98.89   3
  11  -6   1 -163.08   89.53   4
 -11  -6  -2  -82.95   45.47   3
  11  -6   2  -21.31   74.71   4
 -11  -6  -3   23.51   70.81   3
  11  -6   3 -255.81  195.71   4
 -11  -6  -4  132.68  111.78   3
  11  -6   4   27.62  121.72   4
 -11  -6  -5 -106.43   79.41   1
  11  -6   5   82.08   25.86   4
 -11  -6  -6  162.23  130.10   1
  11  -6   6   98.15  201.15   4
 -11   7  17  -34.49   45.36   2
 -11   7  16   20.80   31.75   2
 -11   7  15   10.21   53.83   2
 -11   7  14   12.22   69.72   2
 -11   7  13  238.39  146.48   2
 -11   7  12  -78.61   83.01   2
  11  -7 -11   -0.19   43.93   4
 -11   7  11 -118.89  112.45   2
  11  -7 -10   91.76  108.99   4
 -11   7  10   58.68   80.73   2
  11  -7  -9   -7.83   33.68   4
 -11   7   9  212.24  115.65   2
 -11  -7   9  278.10  182.68   3
  11  -7  -8   74.37   68.56   4
 -11   7   8  126.48  133.71   2
 -11  -7   8  403.85  177.01   3
  11   7  -7  321.90  145.88   6
  11  -7  -7  566.17  209.65   4
 -11  -7   7  617.29  283.55   3
 -11   7   7  433.78  198.06   2
  11   7  -6   -8.64   40.58   6
  11  -7  -6   28.85   73.55   4
 -11  -7   6  -30.01   69.42   3
 -11   7   6  -37.35   60.17   2
 -11  -7   5  102.03  101.93   3
 -11   7   5   18.31   62.95   2
  11   7  -5   77.88   80.24   6
  11  -7  -5  104.29  109.48   4
 -11  -7   4  128.69   71.63   3
 -11   7   4  236.50  165.92   2
  11  -7  -4  120.71  114.97   4
 -11  -7   3  472.87  198.31   3
 -11   7   3  465.34  200.57   2
  11  -7  -3  773.11  263.68   4
 -11  -7   2  137.79   93.03   3
 -11   7   2   -0.97   29.52   2
  11  -7  -2   69.19   80.91   4
 -11  -7   1  711.95  251.03   3
 -11   7   1  578.25  210.99   2
  11  -7  -1  667.08  254.73   4
 -11  -7   0  -40.97   72.64   3
 -11   7   0  -30.55   16.85   2
  11  -7   0  -13.71   49.63   4
 -11  -7  -1   83.19   78.65   3
  11  -7   1   75.59   50.93   4
 -11  -7  -2   -7.11    9.38   3
  11  -7   2  179.36  115.13   4
 -11  -7  -3  130.25  113.39   3
  11  -7   3  584.59  304.71   4
 -11  -7  -4   79.04   70.66   3
  11  -7   4  426.82  398.55   4
 -11  -7  -5   32.18   47.46   1
  11  -7   5   21.15   64.49   4
 -11   8  15  174.54  134.44   2
 -11   8  14  105.76   95.04   2
 -11   8  13  111.36  104.55   2
 -11   8  12  151.13  103.10   2
 -11   8  11   72.09  103.39   2
 -11   8  10   45.84   73.11   2
 -11   8   9  485.26  210.02   2
 -11  -8   9  153.63  132.54   3
  11  -8  -8  -30.50   60.76   4
 -11  -8   8  -54.12   30.75   3
  11  -8  -7  -29.46   62.23   4
 -11  -8   7  -71.46   88.55   3
 -11   8   7  -40.15   51.86   2
 -11   8   6  236.85  146.80   2
  11  -8  -6  133.86  122.15   4
 -11  -8   6  248.04  165.92   3
 -11  -8   5   56.25  106.17   3
 -11   8   5   15.80   29.41   2
  11  -8  -5   12.02   32.14   4
 -11  -8   4   34.55   30.17   3
 -11   8   4   65.57   88.91   2
  11  -8  -4   58.75   56.06   4
 -11  -8   3  519.68  211.72   3
 -11   8   3  665.41  228.77   2
  11  -8  -3  755.67  262.13   4
 -11  -8   2   48.47   63.56   3
 -11   8   2   19.07   74.50   2
  11  -8  -2  109.68  117.49   4
 -11  -8   1  -11.91   38.92   3
 -11   8   1   11.55   44.59   2
  11  -8  -1   45.88   33.34   4
 -11  -8   0  -66.87   72.69   3
 -11   8   0  -46.86  102.23   2
  11  -8   0  -70.47  137.45   4
 -11  -8  -1   22.58   39.95   3
  11  -8   1   87.11  182.59   4
 -11  -8  -2   15.74   57.80   3
  11  -8   2   80.34  108.21   4
 -11  -8  -3  134.04  115.21   3
  11  -8   3  223.27  180.58   4
 -11  -8  -4   61.36   72.19   3
  11  -8   4 -161.18  245.75   4
 -11   9  13  -84.97   92.70   2
 -11   9  12  -11.47   60.10   2
 -11   9  11   66.44   63.58   2
 -11   9  10  106.72   84.20   2
 -11  -9  10  569.06  291.07   3
 -11   9   9   53.25   43.16   2
 -11  -9   9   -9.92   65.59   3
 -11   9   8   60.90   88.25   2
 -11  -9   8    6.53  111.13   3
 -11  -9   7 -269.20  184.81   3
 -11   9   7   16.83   26.17   2
 -11   9   6   -1.82   36.20   2
 -11  -9   6  -42.22   57.65   3
 -11  -9   5   74.27  131.57   3
 -11   9   5   79.44  106.98   2
  11  -9  -5  -38.33  109.67   4
 -11  -9   4  306.55  156.92   3
 -11   9   4  242.02  146.40   2
  11  -9  -4  236.71  141.00   4
 -11  -9   3   55.97   78.13   3
 -11   9   3   59.75   94.01   2
  11  -9  -3  -52.36   82.34   4
 -11  -9   2  134.18   96.34   3
 -11   9   2  100.65   90.19   2
  11  -9  -2  101.11  110.43   4
 -11   9   1  -26.66   83.43   2
 -11  -9   1  -68.81  106.52   3
  11  -9  -1    2.52   29.71   4
 -11  -9   0   13.66   32.61   3
 -11   9   0   38.37   56.36   2
  11  -9   0  -15.93   97.27   4
 -11  -9  -1   41.68   62.92   3
 -11   9  -1   23.93   70.18   2
  11  -9   1  -59.22   61.39   4
 -11  -9  -2  114.59  102.15   3
  11  -9   2  175.15  219.16   4
  11  -9   3  213.68  225.62   4
 -11  10  10   81.99   98.82   2
 -11 -10  10   39.53  173.91   3
 -11  10   9    5.62   29.22   2
 -11 -10   9    0.84   56.34   3
 -11 -10   8  110.99  111.78   3
 -11  10   8   -0.73   21.50   2
 -11  10   7  127.41  110.12   2
 -11 -10   7  -22.29   45.35   3
 -11 -10   6  255.38  171.31   3
 -11  10   6   95.13   78.50   2
 -11 -10   5  107.51   97.69   3
 -11  10   5  106.69   81.77   2
 -11 -10   4  -49.64  101.18   3
 -11  10   4  -26.79   67.24   2
 -11 -10   3   43.38   71.95   3
 -11  10   3   49.58   53.10   2
 -11 -10   2  166.14  102.66   3
 -11  10   2   35.39  118.12   2
 -11 -10   1  -17.47   63.29   3
 -11  10   1   63.30   76.10   2
  11 -10  -1  -47.18   81.72   4
  11 -10   0   26.77   97.28   4
  11 -10   1   31.71   77.49   4
  11 -10   2  165.09  211.11   4
  12   0 -20   37.52   50.63   6
  12   0 -19   -0.62   46.34   6
  12   0 -18  -11.87   73.50   6
  12   0 -17  -48.39   95.54   6
  12   0 -16  346.78  159.69   6
  12   0 -15    8.63   39.84   6
  12   0 -14  -17.67   61.81   6
  12   0 -14    3.89   88.44   4
  12   0 -13  -13.25   56.73   4
 -12   0  13   71.16   64.31   2
  12   0 -12 1111.08  289.27   4
 -12   0  12  862.24  215.05   2
  12   0 -11   91.84   14.89   4
 -12   0  11   39.36   43.93   2
 -12   0  10 2900.21  380.39   2
  12   0 -10 2238.86  431.66   4
  12   0  -9   90.68   18.27   4
 -12   0   9   -2.16   24.88   2
 -12   0   8 3105.48  393.49   2
  12   0  -8 2461.77  441.37   4
 -12   0   8 2904.94  396.58   3
 -12   0   7   22.29   27.60   2
  12   0  -7  -62.14   56.95   4
 -12   0   7   -0.75   21.05   3
 -12   0   6  371.96  133.07   3
 -12   0   6  367.68  134.01   2
  12   0  -6  334.94  146.29   4
 -12   0   5   -5.21   59.55   3
  12   0  -5    2.91   46.34   4
 -12   0   4  511.55  160.88   3
  12   0  -4  627.72  222.41   4
 -12   0   3   38.50   37.67   3
  12   0  -3   80.05   95.93   4
  12   0  -2 3312.88  495.78   4
 -12   0   2 3565.50  456.17   3
 -12   0   1  -17.66   58.92   3
  12   0  -1  -18.76   65.75   4
 -12   0   0  -15.65   56.93   1
  12   0   0  153.48  112.84   4
 -12   0  -1   34.64   69.27   1
  12   0   1   53.25   70.20   4
  12   0   2   38.64   53.97   4
 -12   0  -2   98.35  109.07   1
  12   0   3  -22.38  104.04   4
 -12   0  -3   21.02   69.44   1
  12   0   4 1165.75  313.86   4
 -12   0  -4 1011.11  256.73   1
 -12   0  -5   43.83   46.30   1
  12   0   5  -92.74   69.30   4
 -12   0  -6 -144.01   96.90   1
  12   0   6   76.06   92.65   4
 -12   0  -7   53.63   58.96   1
  12   0   7  -37.72   63.09   4
 -12   0  -8   86.75   85.55   1
  12   0   8  -90.83   95.80   4
  12   0   9 -218.18  158.37   4
  12  -1 -20    8.58   24.82   6
  12   1 -19  -21.06   41.37   6
  12  -1 -19  -20.34   50.32   6
  12   1 -18  -31.47   41.78   6
  12  -1 -18   21.41   13.46   6
  12   1 -17  225.94  124.74   6
  12  -1 -17  326.09  144.56   6
  12   1 -16   48.20   33.75   6
 -12   1  16  -11.77   30.94   2
  12  -1 -16   22.07   29.31   6
  12   1 -15    3.11   33.79   6
  12  -1 -15  116.20  100.17   6
 -12   1  15   48.35   58.73   2
  12   1 -14 1048.23  280.65   6
  12  -1 -14 1086.53  298.12   4
 -12   1  14 1084.74  254.41   2
  12   1 -13  580.19  213.38   4
  12   1 -13  423.81  164.36   6
  12  -1 -13  493.60  202.42   4
 -12   1  13  405.48  160.72   2
  12  -1 -12  -63.07   44.00   4
 -12   1  12    7.91   19.79   2
 -12   1  11 4388.14  533.54   2
  12   1 -11 3448.85  536.73   4
  12  -1 -11 3410.07  528.03   4
  12   1 -10 2063.10  394.35   4
  12  -1 -10 1838.00  378.09   4
 -12   1  10 1908.80  337.08   2
  12   1  -9   74.73   19.35   4
  12  -1  -9   72.31   84.98   4
 -12   1   9   93.29   53.52   3
 -12   1   9  159.61   86.58   2
 -12   1   8 3400.72  464.03   2
  12   1  -8 3909.00  553.57   4
  12  -1  -8 4236.64  595.84   4
 -12  -1   8 5498.39  500.21   2
 -12  -1   8 4242.04  531.02   3
 -12   1   8 3973.99  429.57   3
 -12   1   7 2843.47  404.59   2
  12   1  -7 2749.80  446.64   4
  12  -1  -7 2508.90  436.77   4
 -12   1   7 2298.43  314.49   3
 -12  -1   7 2834.15  424.10   3
 -12  -1   6  -50.32   66.01   3
 -12   1   6   -0.18   28.03   3
 -12   1   6   20.08   21.68   2
  12   1  -6   43.79   88.48   4
  12  -1  -6  -97.77   22.95   4
  12   1  -5 3912.24  523.19   4
 -12   1   5 4075.70  505.19   2
  12  -1  -5 3572.45  505.77   4
 -12  -1   5 3255.69  448.42   3
 -12   1   5 3207.60  384.14   3
 -12  -1   4 2079.65  346.85   3
  12   1  -4 2274.81  399.29   4
  12  -1  -4 2584.83  434.33   4
 -12   1   4 2361.10  332.05   3
 -12  -1   3   94.30   86.03   3
 -12   1   3  133.67   88.74   3
  12   1  -3  114.14  100.85   4
  12  -1  -3  -51.96   59.75   4
 -12  -1   2 1806.86  329.89   3
 -12   1   2 1502.54  281.45   3
  12   1  -2 1934.91  371.41   4
  12  -1  -2 1525.13  334.35   4
 -12  -1   1 2048.02  359.48   3
 -12   1   1 2252.00  391.81   1
  12   1  -1 2178.19  385.02   4
  12  -1  -1 2447.27  433.91   4
 -12  -1   0  381.43  157.28   3
  12   1   0  389.72  160.88   4
  12  -1   0  279.34  149.63   4
 -12   1   0  293.23  144.59   1
 -12  -1  -1  542.30  197.89   1
  12   1   1  379.02  148.12   4
  12  -1   1  604.11  232.66   4
 -12   1  -1  615.73  208.03   1
 -12  -1  -2 1172.55  301.71   1
  12   1   2 1392.09  317.47   4
  12  -1   2 1420.79  342.86   4
 -12   1  -2 1242.95  296.14   1
  12   1   3 -127.57  122.51   4
  12  -1   3  -55.43   83.14   4
 -12  -1  -3  -95.48   82.42   1
 -12   1  -3   95.35   66.09   1
 -12   1  -4   50.58   77.86   1
  12   1   4  120.45  104.38   4
  12  -1   4   -4.75   64.71   4
 -12  -1  -4   37.94   75.73   1
 -12   1  -5  177.79  101.46   1
  12   1   5  140.97  106.43   4
 -12  -1  -5  257.26  128.48   1
 -12   1  -6  -67.24   62.68   1
  12   1   6  -48.11   76.81   4
  12  -1   6  122.74  133.27   4
 -12  -1  -6    8.26   52.59   1
 -12  -1  -7  -23.85   48.48   1
 -12   1  -7   -3.27   33.91   1
  12   1   7  -13.26   46.72   4
  12  -1   7   82.89  114.08   4
 -12   1  -8   80.08   74.41   1
  12   1   8   74.83   88.07   4
  12  -1   8  172.65  157.60   4
  12  -1   9   30.22   51.81   4
  12  -2 -20  -18.67   43.74   6
  12  -2 -19   31.88   52.46   6
  12   2 -18   75.68   79.20   6
  12  -2 -18  -46.70   27.74   6
 -12   2  18  -24.24   23.66   2
  12   2 -17   22.78   50.56   6
  12  -2 -17    6.57   56.19   6
 -12   2  17   -1.07   37.03   2
  12  -2 -16   71.53   69.11   6
  12   2 -16   18.67   13.13   6
 -12   2  16   30.59   53.26   2
  12   2 -15  -14.27   70.47   6
  12  -2 -15  -41.07   71.64   6
  12  -2 -15   48.45    5.30   4
 -12   2  15  -88.92   95.84   2
  12   2 -14  -16.54   52.98   6
  12  -2 -14  -19.74   63.49   4
 -12   2  14   -1.03   21.47   2
  12  -2 -13  692.22  225.52   4
  12   2 -13  963.79  286.00   6
 -12   2  13  592.04  203.65   2
  12   2 -12    0.73   64.67   6
  12   2 -12   90.04   72.29   4
  12  -2 -12  -27.65  102.14   4
 -12   2  12  -63.43   98.24   2
  12   2 -11  346.03  168.15   6
  12   2 -11  208.57  106.01   4
  12  -2 -11  219.87  138.16   4
 -12   2  11  182.09  101.17   2
  12   2 -10   41.87  104.79   4
  12  -2 -10 -136.36  142.14   4
 -12   2  10   31.79   62.76   2
  12   2  -9  554.66  197.05   4
  12  -2  -9  312.06  165.11   4
 -12   2   9  369.94  152.08   2
 -12   2   9  152.52   70.50   3
 -12   2   8   41.41   40.07   3
  12   2  -8  104.31   98.92   4
  12  -2  -8   42.96  105.83   4
 -12  -2   8   39.65   81.63   3
 -12   2   8   10.84   36.06   2
 -12   2   7  757.45  212.57   2
 -12   2   7  572.26  130.34   3
  12   2  -7 1095.25  275.70   4
  12  -2  -7  567.39  197.70   4
 -12  -2   7  794.05  232.89   3
 -12   2   6  -36.39   25.30   2
  12   2  -6   53.45   90.91   4
  12  -2  -6  134.83  110.58   4
 -12   2   6   20.33   33.42   3
 -12  -2   6   27.36   34.68   3
  12   2  -5 3845.93  522.35   4
  12  -2  -5 4161.75  563.60   4
 -12   2   5 3431.19  476.03   2
 -12  -2   5 3804.10  507.94   3
 -12   2   5 3405.33  375.12   3
 -12  -2   4  696.40  208.59   3
 -12   2   4  618.36  157.09   3
 -12   2   4  460.40  167.62   2
  12   2  -4  494.37  174.82   4
  12  -2  -4  515.21  189.51   4
 -12  -2   3   77.53   73.03   3
 -12   2   3   95.42   73.77   1
  12   2  -3   91.83   87.52   4
  12  -2  -3   -8.10   35.67   4
 -12  -2   2  -44.97   53.14   3
  12   2  -2   68.81   61.67   4
  12  -2  -2  -55.00   96.56   4
 -12   2   2   40.90   73.82   1
 -12  -2   1  -34.63   60.21   3
  12   2  -1   23.00   39.82   4
  12  -2  -1   12.35   63.74   4
 -12   2   1   81.13   98.50   1
 -12  -2   0 -152.54   83.95   3
  12   2   0   31.33   76.05   4
  12  -2   0  -22.40   82.13   4
 -12   2   0   49.17   52.02   1
 -12  -2  -1 2147.69  384.25   3
  12   2   1 1768.24  348.73   4
  12  -2   1 2071.83  422.08   4
 -12   2  -1 1863.53  349.88   1
 -12   2  -2  145.47   91.71   1
 -12  -2  -2   39.89   41.28   1
  12   2   2  183.69   99.31   4
  12  -2   2    9.15   79.96   4
 -12   2  -3   80.27   96.39   1
 -12  -2  -3  -64.11   77.91   1
  12   2   3    7.97   40.37   4
  12  -2   3  -57.41  123.23   4
 -12   2  -4 -152.61   99.08   1
  12  -2   4  -20.91   40.48   4
 -12  -2  -4   29.06   70.13   1
 -12   2  -5    2.65   20.18   1
 -12  -2  -5   93.81   51.57   1
 -12   2  -6   26.94   15.00   1
  12   2   6   20.86   49.22   4
  12  -2   6   65.21  101.12   4
 -12  -2  -6 -101.59   93.66   1
 -12  -2  -7  157.87   94.30   1
 -12   2  -7   91.09   67.80   1
 -12  -2  -8   -8.65   46.17   1
 -12   2  -8  -75.73   68.31   1
  12  -2   8   90.78  111.93   4
 -12   2  -9  -44.06   51.31   1
  12  -3 -19  113.59   75.28   6
 -12   3  19   59.50   66.15   2
  12  -3 -18   15.73   33.15   6
 -12   3  18   78.58   88.83   2
  12   3 -17   81.68   40.58   6
  12  -3 -17   97.90   83.97   6
 -12   3  17  126.42   95.95   2
  12   3 -16   58.43   85.64   6
  12  -3 -16  115.91   87.18   6
 -12   3  16  256.04  129.15   2
  12  -3 -15   27.33   74.99   4
  12   3 -15  -20.90    6.51   6
 -12   3  15  -10.12   50.33   2
  12   3 -14  959.57  275.00   6
  12  -3 -14  980.97  277.69   4
 -12   3  14 1060.18  269.67   2
  12   3 -13   -1.20   53.58   6
  12  -3 -13    7.21   13.93   4
 -12   3  13   50.01   48.72   2
  12   3 -12   24.15  106.50   6
  12  -3 -12  140.59   89.36   4
 -12   3  12   28.10   53.43   2
  12   3 -11  988.28  303.66   6
  12   3 -11  978.01  276.82   4
  12  -3 -11 1079.71  270.03   4
 -12   3  11 1418.01  315.36   2
  12   3 -10 1912.76  405.92   6
  12   3 -10 2181.33  404.27   4
  12  -3 -10 1819.71  380.52   4
 -12   3  10 1641.30  352.60   2
  12   3  -9  -61.79  105.03   4
  12  -3  -9   44.93   70.75   4
 -12   3   9  -39.82   28.92   2
 -12   3   8 3358.39  513.12   2
  12   3  -8 2873.18  473.74   4
  12  -3  -8 3131.46  494.60   4
 -12  -3   8 3317.33  519.24   3
 -12   3   7  364.80  143.72   2
  12   3  -7  358.59  137.01   4
  12  -3  -7  374.39  168.93   4
 -12  -3   7  694.08  240.75   3
 -12   3   6   91.86   62.74   2
  12   3  -6   65.87   46.24   4
  12  -3  -6   80.15   64.44   4
 -12  -3   6   13.48   22.11   3
 -12  -3   5  539.00  179.80   3
 -12   3   5  657.05  200.67   2
  12   3  -5  564.99  202.57   4
  12  -3  -5  757.90  250.31   4
 -12  -3   4 1583.60  325.09   3
 -12   3   4 1107.11  279.45   2
  12   3  -4 1276.70  288.91   4
  12  -3  -4 1133.21  311.75   4
 -12   3   4 1002.41  216.18   1
 -12  -3   3  -93.64  121.18   3
  12   3  -3   48.96   42.06   4
  12  -3  -3  -16.02    8.11   4
 -12   3   3   70.49   69.97   1
 -12  -3   2 1804.05  352.54   3
  12   3  -2 1357.68  283.51   4
  12  -3  -2 2106.66  401.13   4
 -12   3   2 1770.82  310.74   1
 -12   3   1  543.60  172.76   1
 -12  -3   1  762.27  240.52   3
  12   3  -1  523.54  177.97   4
  12  -3  -1  567.63  222.93   4
 -12   3   0  -18.38   52.39   1
 -12  -3   0  -79.30  116.00   3
  12   3   0  -39.25   62.86   4
  12  -3   0    3.71   98.43   4
 -12  -3  -1  128.62   84.16   3
 -12   3  -1  101.67   55.71   1
  12   3   1  200.07  111.84   4
  12  -3   1  318.95  164.54   4
 -12  -3  -2 1456.27  326.87   3
 -12   3  -2 1102.60  266.61   1
  12   3   2 1051.55  259.10   4
  12  -3   2 1528.29  372.07   4
 -12   3  -3  142.62  111.79   1
 -12  -3  -3   66.17   80.01   1
  12   3   3   10.89   27.83   4
  12  -3   3  127.40  115.09   4
 -12   3  -4   -3.49   13.94   1
  12   3   4   35.68   66.19   4
 -12  -3  -4  -74.83   98.28   1
  12  -3   4   20.58  123.96   4
 -12   3  -5   48.25   35.84   1
 -12  -3  -5  112.76   93.01   1
 -12   3  -6  -45.31   76.29   1
  12  -3   6   20.42   16.85   4
 -12  -3  -6   49.01   64.62   1
 -12   3  -7  -91.57   86.80   1
  12  -3   7   31.88   62.79   4
 -12  -3  -7  101.23  106.34   1
  12  -3   8 -404.00  276.69   4
 -12   3  -8  -48.56   35.08   1
 -12   4  20   40.35   38.40   2
 -12   4  19   78.57   81.46   2
 -12   4  18  201.92  127.69   2
  12  -4 -17   39.58   55.11   6
 -12   4  17   29.38   31.73   2
  12   4 -16   89.25   94.37   6
  12  -4 -16   60.11   51.68   6
 -12   4  16   92.44   73.80   2
  12   4 -15  137.16  115.08   6
  12  -4 -15   18.05   36.63   4
 -12   4  15   42.59   55.30   2
  12   4 -14  -83.55   62.95   6
  12  -4 -14  -21.75   37.22   4
 -12   4  14   63.42   61.83   2
  12   4 -13   34.28   69.91   6
  12  -4 -13   23.62   23.39   4
 -12   4  13   94.75   74.54   2
  12   4 -12  -20.85   60.36   6
  12  -4 -12   51.34   78.86   4
 -12   4  12   81.73   37.89   2
  12   4 -11  -25.86   86.86   6
  12  -4 -11   58.26   69.06   4
 -12   4  11    4.35   86.61   2
  12   4 -10 1311.25  317.29   6
  12   4 -10 1270.35  308.68   4
  12  -4 -10 1297.09  327.27   4
 -12   4  10 1744.27  370.12   2
  12   4  -9  -48.07   42.73   6
  12   4  -9  126.15  116.49   4
  12  -4  -9  -77.14   98.90   4
 -12   4   9  160.71  116.25   2
  12   4  -8 1625.51  361.51   6
  12   4  -8 1617.88  343.69   4
  12  -4  -8 1555.22  337.39   4
 -12  -4   8 1712.63  393.54   3
 -12   4   8 1689.71  371.75   2
  12   4  -7  -96.51  117.29   6
  12   4  -7  -27.10   68.64   4
  12  -4  -7  -20.05   38.25   4
 -12  -4   7  165.45  144.58   3
 -12   4   7  162.44  108.83   2
 -12   4   6  857.73  252.88   2
  12   4  -6  679.38  209.50   4
  12  -4  -6  734.98  211.97   4
 -12  -4   6  596.96  234.03   3
 -12  -4   5 1032.18  284.06   3
 -12   4   5  540.68  190.27   2
  12   4  -5  946.59  255.69   4
  12  -4  -5  667.35  239.53   4
 -12  -4   4  365.05  160.17   3
 -12   4   4  335.65  145.65   2
  12   4  -4  347.05  154.68   4
  12  -4  -4  269.68  161.59   4
 -12  -4   3   94.05   67.25   3
 -12   4   3   22.00  103.41   2
  12   4  -3  -60.54  112.33   4
  12  -4  -3   -7.99   74.37   4
 -12  -4   2 1661.78  367.84   3
 -12   4   2 2000.92  381.36   2
  12   4  -2 1905.85  353.65   4
  12  -4  -2 1789.93  373.49   4
 -12  -4   1  -17.93   53.12   3
  12  -4  -1  -14.54   39.07   4
 -12  -4   0   77.78   81.34   3
  12   4   0  -40.67   61.39   4
  12  -4   0  -24.43   92.79   4
 -12  -4  -1  122.70   89.74   3
  12   4   1  114.13   89.36   4
  12  -4   1  279.03  172.54   4
 -12  -4  -2  -40.88   70.07   3
  12  -4   2   12.84   26.54   4
 -12  -4  -3  122.05   63.82   3
 -12   4  -3  106.47   73.41   1
  12  -4   3  171.67  143.30   4
 -12  -4  -4  589.03  218.50   1
 -12   4  -4  495.44  176.82   1
  12  -4   4  556.74  259.92   4
 -12  -4  -5   95.17   93.58   1
  12  -4   5  -20.71  152.93   4
 -12   4  -5  -13.83   69.14   1
  12  -4   6   93.35  136.70   4
 -12  -4  -6  -27.02   52.28   1
 -12   4  -6   31.82   47.19   1
  12  -4   7    6.35   93.16   4
 -12  -4  -7  -33.11   23.94   1
 -12   4  -7   -8.13   20.53   1
 -12   5  19   18.42   39.95   2
 -12   5  18   34.50   43.19   2
 -12   5  17  186.62  117.59   2
 -12   5  16   17.18   77.35   2
  12   5 -15  120.34  100.97   6
  12  -5 -15  -66.42   94.72   4
 -12   5  15  -32.62   27.14   2
  12   5 -14   88.25   60.28   6
  12  -5 -14  142.39  113.46   4
 -12   5  14  114.65   94.99   2
  12   5 -13  111.47  112.87   6
  12  -5 -13   15.38   48.48   4
 -12   5  13  257.37  153.46   2
  12   5 -12   78.48   38.92   6
  12  -5 -12  -23.89   65.01   4
 -12   5  12   -6.80   28.61   2
  12   5 -11 1666.65  368.88   6
  12  -5 -11 1788.20  357.04   4
 -12   5  11 2237.78  432.83   2
  12   5 -10  200.05  101.97   6
  12  -5 -10  -77.05   81.84   4
 -12   5  10  281.79  170.36   2
  12   5  -9  143.04  109.93   6
  12  -5  -9   76.49   61.84   4
 -12   5   9  153.74  110.85   2
  12   5  -8  224.25  121.83   6
  12   5  -8  248.87  122.02   4
  12  -5  -8  417.94  176.15   4
 -12  -5   8  327.41  155.12   3
 -12   5   8  387.67  174.82   2
  12   5  -7 1820.31  361.19   4
  12  -5  -7 1421.68  332.23   4
 -12  -5   7 2229.68  450.44   3
  12   5  -7 1787.41  380.84   6
 -12   5   7 1784.99  382.43   2
 -12   5   6  393.14  167.52   2
  12   5  -6  471.74  184.80   6
  12   5  -6  343.79  167.36   4
  12  -5  -6  105.64   84.28   4
 -12  -5   6  416.84  197.75   3
 -12  -5   5 1597.40  371.00   3
 -12   5   5 1248.92  320.73   2
  12   5  -5 1083.37  288.79   6
  12   5  -5 1507.47  316.97   4
  12  -5  -5 1571.81  348.55   4
 -12  -5   4  310.80  123.94   3
 -12   5   4  393.20  179.90   2
  12   5  -4  536.09  200.04   6
  12   5  -4  426.07  170.54   4
  12  -5  -4  382.41  191.85   4
 -12  -5   3  -40.14   35.80   3
 -12   5   3   25.59   77.00   2
  12   5  -3  184.98  120.90   4
  12  -5  -3  119.09   90.86   4
 -12  -5   2  -78.41   77.58   3
 -12   5   2  204.72  128.54   2
  12   5  -2  369.44  161.71   4
  12  -5  -2  273.87  164.43   4
 -12  -5   1 1301.61  322.55   3
 -12   5   1 1254.23  301.84   2
  12  -5  -1 1165.92  327.95   4
 -12  -5   0  -50.52   38.71   3
  12  -5   0  157.62  121.40   4
 -12  -5  -1  315.51  178.17   3
  12  -5   1  472.89  229.28   4
 -12  -5  -2  238.80  135.33   3
  12  -5   2  345.03  191.39   4
 -12  -5  -3  -59.98   79.99   3
  12  -5   3  -17.08  126.64   4
 -12  -5  -4  -11.81   70.24   1
  12  -5   4  -30.75   97.60   4
 -12  -5  -5  -16.23   28.28   1
  12  -5   5  254.72  205.76   4
 -12  -5  -6  -28.36   51.82   1
  12  -5   6 -112.26  138.45   4
 -12   6  18  118.25  112.30   2
 -12   6  17  -18.83   57.13   2
 -12   6  16   46.74   64.14   2
  12  -6 -15   14.69   25.88   4
 -12   6  15  138.24  101.38   2
  12  -6 -14   63.32   77.57   4
 -12   6  14   41.47   54.71   2
  12   6 -13   96.14   84.67   6
  12  -6 -13   94.46   94.41   4
 -12   6  13   47.72   75.65   2
  12  -6 -12   -4.10   45.95   4
  12   6 -12   67.20   83.69   6
 -12   6  12  154.34  148.05   2
  12   6 -11   37.50   36.79   6
  12  -6 -11   13.60   39.54   4
 -12   6  11   76.84   39.77   2
  12   6 -10    8.48   29.68   6
  12  -6 -10  -49.19   48.34   4
 -12   6  10  -64.34   83.21   2
  12   6  -9  262.43  142.25   6
  12  -6  -9  162.02  115.40   4
 -12   6   9  199.25  117.00   2
 -12  -6   9  472.12  231.00   3
  12   6  -8   41.39   35.49   6
  12  -6  -8  139.91  109.87   4
 -12  -6   8  162.15  143.03   3
 -12   6   8  123.07   88.30   2
  12   6  -7  219.91  116.52   6
  12  -6  -7  401.15  190.47   4
 -12  -6   7  232.64  134.35   3
 -12   6   7  190.80  118.05   2
 -12   6   6  111.01  108.88   2
  12   6  -6  -28.19   85.17   6
  12   6  -6   39.27   41.86   4
  12  -6  -6   -9.85   41.05   4
 -12  -6   6    0.29   89.51   3
 -12  -6   5  474.98  223.79   3
 -12   6   5  355.83  161.21   2
  12   6  -5  745.86  220.60   6
  12   6  -5  451.78  172.02   4
  12  -6  -5  921.99  293.96   4
 -12  -6   4   51.21  109.62   3
 -12   6   4  118.34   95.68   2
  12   6  -4   22.79   34.60   6
  12  -6  -4   49.40   42.83   4
 -12  -6   3   24.39   77.57   3
 -12   6   3  -46.58   67.41   2
  12  -6  -3  -12.64   52.55   4
 -12  -6   2   76.38   78.14   3
 -12   6   2  117.81   97.37   2
  12  -6  -2  107.23   59.97   4
 -12  -6   1   26.33   47.61   3
 -12   6   1  218.97  120.87   2
  12  -6  -1  179.68  117.43   4
 -12  -6   0  -63.43   82.88   3
[truncated: 1,053,220 more chars]
