# Supplementary material for: Salts of 4-[(benzyl­amino)­carbon­yl]-1-methyl­pyridinium and iodide anions with different cation:iodine stoichiometric ratios
Source: Acta Crystallogr E Crystallogr Commun. 2021 Nov 2;77(Pt 12):1219–23. doi: 10.1107/S2056989021011300 (PMC8647746; doi:10.1107/S2056989021011300)
Supplement: Supplementary file 2 [file e-77-01219-Isup2.hkl]

data_I                                                                          
_shelx_title ' Am2I in P2(1)/n'                                                 
_shelx_refln_list_code          4                                               
_shelx_F_calc_maximum      425.99                                               
_exptl_crystal_F_000       908.00                                               
_reflns_d_resolution_high  0.7696                                               
                                                                                
loop_                                                                           
 _space_group_symop_operation_xyz                                               
 'x, y, z'                                                                      
 '-x+1/2, y+1/2, -z+1/2'                                                        
 '-x, -y, -z'                                                                   
 'x-1/2, -y-1/2, z-1/2'                                                         
                                                                                
_cell_length_a    14.4071                                                       
_cell_length_b     8.8491                                                       
_cell_length_c    14.5549                                                       
_cell_angle_alpha  90.000                                                       
_cell_angle_beta  119.630                                                       
_cell_angle_gamma  90.000                                                       
                                                                                
_shelx_F_squared_multiplier     1.000                                           
                                                                                
loop_                                                                           
 _refln_index_h                                                                 
 _refln_index_k                                                                 
 _refln_index_l                                                                 
 _refln_F_squared_calc                                                          
 _refln_F_squared_meas                                                          
 _refln_F_squared_sigma                                                         
 _refln_observed_status                                                         
   2   0   0      18819.89      16754.40       842.31 o                         
   4   0   0      25058.13      24151.52       896.34 o                         
   6   0   0       1665.28       1400.27       160.78 o                         
   8   0   0        707.36        689.85       129.92 o                         
  10   0   0         11.18         67.17       126.19 o                         
  12   0   0         69.65         39.31        80.95 o                         
  14   0   0          8.55         34.35        30.38 o                         
  16   0   0         49.73          7.31        43.48 o                         
   2   1   0       4222.62       4188.72        96.17 o                         
   3   1   0        744.75        700.08        45.29 o                         
   4   1   0      25727.01      25398.23       834.94 o                         
   5   1   0       8259.61       8207.52       294.12 o                         
   6   1   0       9281.62       9282.91       351.91 o                         
   7   1   0      10202.89      10338.87       490.17 o                         
   8   1   0       4031.62       4491.76       249.68 o                         
   9   1   0       5722.09       6024.57       307.04 o                         
  10   1   0         46.93         47.46        16.16 o                         
  11   1   0       3935.83       4169.29       265.50 o                         
  12   1   0        338.75        319.75        73.08 o                         
  13   1   0          1.84          6.51        27.37 o                         
  14   1   0          7.56         19.16        32.07 o                         
  15   1   0         17.42          9.99        22.23 o                         
  16   1   0          5.95         -1.31        18.31 o                         
   0   2   0        339.60        193.56       108.75 o                         
   1   2   0         12.58         33.91        14.47 o                         
   2   2   0       6305.87       6261.16       146.04 o                         
   3   2   0       8608.78       8002.24       196.86 o                         
   4   2   0        903.11        865.64        62.80 o                         
   5   2   0       3270.73       3384.63       162.92 o                         
   6   2   0        321.01        306.62        40.08 o                         
   7   2   0         57.09         23.75        25.02 o                         
   8   2   0         31.24         22.88        27.51 o                         
   9   2   0       3011.23       2974.75       205.00 o                         
  10   2   0        301.88        313.89        61.79 o                         
  11   2   0       3471.53       4135.03       262.60 o                         
  12   2   0          5.47        -12.42        35.29 o                         
  13   2   0       2034.40       2140.77       191.45 o                         
  14   2   0          5.79          8.00        21.84 o                         
  15   2   0        627.99        638.73       103.34 o                         
  16   2   0          0.03        -17.04        28.19 o                         
   1   3   0       1841.89       1820.67       137.83 o                         
   2   3   0       3561.89       3382.72       136.15 o                         
   3   3   0        590.86        601.22        36.99 o                         
   4   3   0      16678.22      16586.35       560.60 o                         
   5   3   0       8686.07       9779.73       320.51 o                         
   6   3   0      17327.28      18218.29       515.40 o                         
   7   3   0       2918.49       2921.39       171.42 o                         
   8   3   0       3953.13       3753.46       204.74 o                         
   9   3   0       2017.89       2096.78       153.51 o                         
  10   3   0        678.28        666.18        97.20 o                         
  11   3   0        722.70        644.12       100.34 o                         
  12   3   0          4.47        -28.86        33.95 o                         
  13   3   0          0.05          7.96        27.03 o                         
  14   3   0          8.67        -31.89        31.89 o                         
  15   3   0         39.04         45.17        40.32 o                         
   0   4   0      52158.74      51273.47      2556.79 o                         
   1   4   0        265.08        228.27        48.21 o                         
   2   4   0      39334.02      37738.14      1189.60 o                         
   3   4   0       3057.80       2909.83       129.54 o                         
   4   4   0       8714.63       8558.32       260.37 o                         
   5   4   0        494.52        539.39        51.42 o                         
   6   4   0       1493.91       1597.64       106.35 o                         
   7   4   0         67.59         27.87        26.24 o                         
   8   4   0         49.31         10.77        14.01 o                         
   9   4   0          1.69         17.69        18.67 o                         
  10   4   0        295.86        260.61        53.62 o                         
  11   4   0         14.17         -0.49        29.36 o                         
  12   4   0          0.04          0.74        41.48 o                         
  13   4   0         33.81          7.29        51.45 o                         
  14   4   0          7.77         -2.51        71.14 o                         
  15   4   0         56.78         -8.83        41.70 o                         
   1   5   0         42.82         57.02        25.56 o                         
   2   5   0        604.05        594.10        56.60 o                         
   3   5   0       1012.77        948.99        71.04 o                         
   4   5   0       1692.02       1492.43       151.93 o                         
   5   5   0       4028.47       4404.13       231.65 o                         
   6   5   0       1628.60       1666.97        99.30 o                         
   7   5   0       4930.81       5319.86       200.28 o                         
   8   5   0        157.19        105.55        39.74 o                         
   9   5   0       2846.64       3169.71       173.80 o                         
  10   5   0        113.60         94.01        38.89 o                         
  11   5   0        957.88       1091.61       165.29 o                         
  12   5   0          5.61         -0.19        99.62 o                         
  13   5   0         66.27         90.03        53.68 o                         
  14   5   0         45.20         39.99        28.46 o                         
   0   6   0       4322.73       4390.12       350.23 o                         
   1   6   0        202.07        172.84        39.35 o                         
   2   6   0       1080.04       1019.15        80.58 o                         
   3   6   0        940.26        693.22        76.50 o                         
   4   6   0       1045.92        965.22       101.12 o                         
   5   6   0         83.33         40.66        29.27 o                         
   6   6   0         22.56         70.96        35.14 o                         
   7   6   0         90.67          6.48        42.39 o                         
   8   6   0        132.60        144.33        50.50 o                         
   9   6   0       1028.13        996.84       158.72 o                         
  10   6   0         74.06        142.24        50.10 o                         
  11   6   0        690.59        552.99       187.24 o                         
  12   6   0         24.43        -29.33        43.37 o                         
  13   6   0        495.93        487.95       146.95 o                         
   1   7   0        526.71        585.92        61.98 o                         
   2   7   0        800.08        856.64        68.18 o                         
   3   7   0        741.77        856.98        99.67 o                         
   4   7   0       3916.42       4136.96       233.90 o                         
   5   7   0        708.40        715.62        98.22 o                         
   6   7   0       1749.58       1833.34       188.76 o                         
   7   7   0        186.08         76.28        37.36 o                         
   8   7   0       1104.40       1165.91       170.30 o                         
   9   7   0        137.79        103.79        59.16 o                         
  10   7   0         90.89         28.10        22.31 o                         
  11   7   0          4.23        -14.92        14.92 o                         
  12   7   0          2.17         62.62        39.13 o                         
   0   8   0       3957.11       4445.43       380.79 o                         
   1   8   0          8.68         21.15        21.99 o                         
   2   8   0       2508.14       3091.77       179.01 o                         
   3   8   0        404.55        357.02        57.25 o                         
   4   8   0       1277.50       1324.51       133.30 o                         
   5   8   0        106.22        118.11        42.26 o                         
   6   8   0         52.91         15.56        38.87 o                         
   7   8   0        167.08        189.62        59.47 o                         
   8   8   0         17.12         47.28        45.11 o                         
   9   8   0          7.03         11.02        52.57 o                         
  10   8   0          1.42         41.93        55.11 o                         
  11   8   0         26.24        -52.08        52.08 o                         
   1   9   0         50.89         45.30        14.93 o                         
   2   9   0          6.69         26.64        16.49 o                         
   3   9   0        185.70        132.35        48.01 o                         
   4   9   0         19.04         23.22        28.10 o                         
   5   9   0        249.62        176.17        44.92 o                         
   6   9   0          0.43         -3.67        32.25 o                         
   7   9   0        637.37        626.78       126.18 o                         
   8   9   0         13.02         43.41        26.36 o                         
   9   9   0        280.32        297.31        97.82 o                         
  10   9   0          3.28         -1.09        48.83 o                         
   0  10   0        508.11        542.06       116.73 o                         
   1  10   0         33.57         53.72        31.08 o                         
   2  10   0        246.04        165.40        50.53 o                         
   3  10   0          0.08        -13.61        29.49 o                         
   4  10   0         39.90          6.52        12.51 o                         
   5  10   0         14.59         10.16        49.39 o                         
   6  10   0          6.28         61.52        68.37 o                         
   7  10   0         18.66         22.20        56.97 o                         
   8  10   0          2.33         14.50        67.12 o                         
   1  11   0         41.51         32.26        63.05 o                         
   2  11   0         37.83         25.60        25.56 o                         
   3  11   0         56.83        123.62        64.37 o                         
   4  11   0        119.61         92.15        50.01 o                         
 -15   0   1         73.86        129.96        61.98 o                         
 -13   0   1         66.44        -12.78        34.61 o                         
 -11   0   1        249.99        255.69        84.74 o                         
  -9   0   1       4942.04       5136.32       378.65 o                         
  -7   0   1      26217.28      27233.00      1400.84 o                         
  -5   0   1     108438.87     110125.86      3755.81 o                         
  -3   0   1     181463.23     140098.80      4417.75 o                         
   3   0   1         26.41        -20.53        27.04 o                         
   5   0   1        193.63        135.05        48.24 o                         
   7   0   1       1146.21       1121.69       163.53 o                         
   9   0   1          7.86        -14.74        35.87 o                         
  11   0   1        375.06        337.28       108.43 o                         
  13   0   1        227.59        115.90        85.94 o                         
  15   0   1         59.05         42.86        36.65 o                         
 -16   1   1        117.07         69.06        44.32 o                         
 -15   1   1         11.45          0.52        22.65 o                         
 -14   1   1       1126.69        973.70       127.05 o                         
 -13   1   1        120.00        144.37        54.01 o                         
 -12   1   1       2057.17       2126.49       186.63 o                         
 -11   1   1       3216.91       3394.09       230.88 o                         
 -10   1   1       1085.74       1029.16       142.14 o                         
  -9   1   1       4004.83       3761.70       225.62 o                         
  -8   1   1       2268.80       2090.75       155.13 o                         
  -7   1   1       8092.87       8068.67       292.45 o                         
  -6   1   1         53.34         80.81        17.85 o                         
  -5   1   1         19.98          8.55        19.82 o                         
  -4   1   1         14.82         14.36        10.97 o                         
  -3   1   1       8287.37       8055.56       191.88 o                         
  -2   1   1       8211.18       7000.25       253.14 o                         
   1   1   1      27911.06      24913.78       824.03 o                         
   2   1   1      30328.72      29337.28      1004.99 o                         
   3   1   1      23742.60      24017.12       720.22 o                         
   4   1   1      26459.71      27140.76       716.45 o                         
   5   1   1       3091.50       3176.86       178.53 o                         
   6   1   1      16576.53      17592.07       559.45 o                         
   7   1   1        128.06        117.32        38.34 o                         
   8   1   1       2143.53       2093.05       168.30 o                         
   9   1   1        505.94        564.06        86.80 o                         
  10   1   1         87.45         29.37        27.46 o                         
  11   1   1        131.77        101.12        41.40 o                         
  12   1   1        554.95        496.98        90.17 o                         
  13   1   1        241.37        201.10        58.70 o                         
  14   1   1        140.56         49.74        34.95 o                         
  15   1   1        180.94        160.73        57.23 o                         
 -16   2   1        341.51        294.80        92.21 o                         
 -15   2   1          8.04        -20.76        34.46 o                         
 -14   2   1        441.03        453.25        86.96 o                         
 -13   2   1          3.54         56.73        50.53 o                         
 -12   2   1        101.19         14.45        27.01 o                         
 -11   2   1          6.33        -29.64        30.73 o                         
 -10   2   1        362.68        340.38        71.49 o                         
  -9   2   1         56.45         24.90        25.40 o                         
  -8   2   1       2464.54       2505.51       160.33 o                         
  -7   2   1        360.65        294.66        44.27 o                         
  -6   2   1        515.10        498.72        63.20 o                         
  -5   2   1       1353.89       1330.58        91.23 o                         
  -4   2   1          0.76         28.47        17.29 o                         
  -3   2   1        821.81        842.00        41.47 o                         
  -2   2   1       2275.94       2060.56        94.30 o                         
  -1   2   1       9818.47       9571.76       414.04 o                         
   0   2   1      23087.75      20803.45      1199.49 o                         
   1   2   1       7656.50       7696.35       236.30 o                         
   2   2   1       2594.00       2784.87       106.55 o                         
   3   2   1        442.05        400.04        59.43 o                         
   4   2   1       9780.73      10387.97       354.43 o                         
   5   2   1       1146.69       1054.74        88.15 o                         
   6   2   1      15146.47      14849.00       494.98 o                         
   7   2   1         31.85         39.42        33.77 o                         
   8   2   1      15190.60      16391.27       568.51 o                         
   9   2   1         99.60         74.51        41.72 o                         
  10   2   1       6858.73       7532.56       364.90 o                         
  11   2   1        125.77        104.33        41.20 o                         
  12   2   1       1516.75       1872.36       178.44 o                         
  13   2   1         35.00        -13.24        27.89 o                         
  14   2   1        434.85        407.09        85.14 o                         
  15   2   1          4.71         16.90        19.68 o                         
 -16   3   1         13.06        -19.82        30.65 o                         
 -15   3   1         31.99         22.41        28.75 o                         
 -14   3   1        294.04        287.27        78.01 o                         
 -13   3   1        654.58        606.58        98.47 o                         
 -12   3   1        583.47        564.84        94.56 o                         
 -11   3   1       2030.90       2153.73       207.98 o                         
 -10   3   1        972.95        992.00       104.47 o                         
  -9   3   1       7573.17       8335.41       331.28 o                         
  -8   3   1       2817.43       3113.13       180.17 o                         
  -7   3   1       2036.02       2047.29       137.58 o                         
  -6   3   1        271.36        251.59        34.01 o                         
  -5   3   1        531.36        533.01        47.95 o                         
  -4   3   1        414.79        449.36        35.03 o                         
  -3   3   1       2696.48       2477.05        85.05 o                         
  -2   3   1       1776.56       1657.67        85.71 o                         
  -1   3   1      19799.81      20748.70       549.86 o                         
   0   3   1       9787.92       9812.56       448.04 o                         
   1   3   1      35121.52      34952.61      1114.94 o                         
   2   3   1       8663.42       8438.83       282.63 o                         
   3   3   1      22180.66      24169.36       525.19 o                         
   4   3   1      10727.31      11420.96       384.96 o                         
   5   3   1       2997.98       3051.39       161.09 o                         
   6   3   1       2980.46       2675.83       158.32 o                         
   7   3   1         70.65         39.59        17.34 o                         
   8   3   1        363.37        311.06        66.34 o                         
   9   3   1         37.74         49.58        20.72 o                         
  10   3   1        196.29        208.87        53.06 o                         
  11   3   1         15.17        -24.74        32.50 o                         
  12   3   1        103.51        151.12        39.89 o                         
  13   3   1         49.92         18.23        17.73 o                         
  14   3   1         79.30         81.50        44.14 o                         
  15   3   1        155.07         37.60        46.44 o                         
 -15   4   1         18.70         33.52        77.72 o                         
 -14   4   1          0.04         25.50        30.69 o                         
 -13   4   1         33.47         33.41        50.59 o                         
 -12   4   1         24.10        -15.29        30.13 o                         
 -11   4   1        115.88         58.86        29.10 o                         
 -10   4   1        123.18        193.22        47.01 o                         
  -9   4   1       1630.99       1799.16       141.76 o                         
  -8   4   1        769.30        812.93        89.67 o                         
  -7   4   1      13179.77      14850.32       458.07 o                         
  -6   4   1        588.37        618.21        47.78 o                         
  -5   4   1      24968.74      23745.88       844.55 o                         
  -4   4   1        716.22        693.86        63.77 o                         
  -3   4   1      46999.77      43393.72      1133.49 o                         
  -2   4   1       1623.05       1569.02        90.41 o                         
  -1   4   1      25416.12      25162.78       674.28 o                         
   0   4   1        686.57        741.90        67.58 o                         
   1   4   1       1970.61       1950.67       170.69 o                         
   2   4   1        307.97        332.24        58.65 o                         
   3   4   1        663.64        658.13        99.66 o                         
   4   4   1          3.18         -1.66         8.42 o                         
   5   4   1       1421.00       1538.37        96.35 o                         
   6   4   1         42.68          6.44        19.58 o                         
   7   4   1        248.08        163.96        33.68 o                         
   8   4   1        300.77        211.69        37.17 o                         
   9   4   1        244.34        219.89        59.80 o                         
  10   4   1        377.41        318.11        64.86 o                         
  11   4   1        121.48         32.98        37.32 o                         
  12   4   1        191.36        145.03        56.90 o                         
  13   4   1        110.66        171.47        83.95 o                         
  14   4   1         18.47          0.71        27.52 o                         
 -15   5   1          1.81         -1.13        44.18 o                         
 -14   5   1        433.95        515.96       145.19 o                         
 -13   5   1         32.11         -4.92        48.38 o                         
 -12   5   1       1115.82       1191.22       175.10 o                         
 -11   5   1        154.95        115.00        72.76 o                         
 -10   5   1       1077.43       1307.57       127.69 o                         
  -9   5   1       1014.03       1049.74        86.35 o                         
  -8   5   1        688.73        626.19        61.89 o                         
  -7   5   1        343.23        351.32        43.11 o                         
  -6   5   1         30.28         11.76        14.44 o                         
  -5   5   1        362.74        311.34        67.63 o                         
  -4   5   1          7.38         12.21        17.56 o                         
  -3   5   1        249.55        249.99        47.53 o                         
  -2   5   1        555.04        550.50        59.27 o                         
  -1   5   1       1535.63       1399.09       110.19 o                         
   0   5   1       6306.07       5878.74       250.79 o                         
   1   5   1       2778.45       2727.06       111.95 o                         
   2   5   1       8880.96       9774.72       443.74 o                         
   3   5   1       1433.58       1390.89       135.38 o                         
   4   5   1      12015.35      12469.62       430.78 o                         
   5   5   1        369.33        293.33        40.39 o                         
   6   5   1       4146.27       4250.66       167.65 o                         
   7   5   1        194.25        231.91        34.17 o                         
   8   5   1       1584.31       1822.69       145.80 o                         
   9   5   1        106.79        106.98        53.81 o                         
  10   5   1          1.28        321.92       581.88 o                         
  11   5   1        167.25        234.05        91.46 o                         
  12   5   1        231.28        367.90       134.67 o                         
  13   5   1         56.62         70.11        97.17 o                         
  14   5   1        141.16        204.57        99.45 o                         
 -14   6   1        124.50        109.10       100.31 o                         
 -13   6   1          9.33         -3.89        51.21 o                         
 -12   6   1        133.49         98.65        60.75 o                         
 -11   6   1          0.21          5.80        29.61 o                         
 -10   6   1         14.51          4.27        37.75 o                         
  -9   6   1        179.11         82.78        35.71 o                         
  -8   6   1        300.33        175.72        41.36 o                         
  -7   6   1       1048.55       1008.00       118.05 o                         
  -6   6   1        187.90        130.11        50.67 o                         
  -5   6   1       1087.62       1000.20       104.26 o                         
  -4   6   1         20.59          3.98        22.23 o                         
  -3   6   1       3200.07       3258.40       166.77 o                         
  -2   6   1        833.60        700.57        72.91 o                         
  -1   6   1        990.80       1039.53       103.77 o                         
   0   6   1        315.24        211.00        67.96 o                         
   1   6   1         58.07         46.14        13.23 o                         
   2   6   1         10.79          9.44        26.84 o                         
   3   6   1        256.77        254.87        58.41 o                         
   4   6   1       1530.15       1551.95       165.79 o                         
   5   6   1        307.62        324.42        61.08 o                         
   6   6   1       3190.96       3582.51       247.64 o                         
   7   6   1        250.23        174.37        38.58 o                         
   8   6   1       3133.97       3980.40       269.58 o                         
   9   6   1          0.09          4.11        35.46 o                         
  10   6   1       1274.83       1737.36       216.34 o                         
  11   6   1          4.92        -42.78       119.25 o                         
  12   6   1        474.73        463.64       141.24 o                         
  13   6   1         11.56         15.61        54.88 o                         
 -13   7   1        106.79         26.04        39.27 o                         
 -12   7   1         33.83         56.57        40.46 o                         
 -11   7   1        574.77        620.23       130.58 o                         
 -10   7   1        273.56        255.30        78.39 o                         
  -9   7   1        784.01        879.98       150.99 o                         
  -8   7   1        323.28        333.22        81.08 o                         
  -7   7   1       1135.28       1136.21       143.55 o                         
  -6   7   1        167.05        216.95        55.79 o                         
  -5   7   1         30.62         31.54        18.71 o                         
  -4   7   1        938.55        918.32        87.50 o                         
  -3   7   1        934.46        932.08        89.16 o                         
  -2   7   1        238.56        227.52        39.42 o                         
  -1   7   1       2613.24       2938.33       172.44 o                         
   0   7   1       1122.30       1178.10        97.30 o                         
   1   7   1       5343.43       5909.71       323.27 o                         
   2   7   1        622.34        652.52        98.44 o                         
   3   7   1       2905.54       3296.07       210.51 o                         
   4   7   1        199.93        276.29        58.46 o                         
   5   7   1        643.78        538.02        81.98 o                         
   6   7   1        101.55        138.83        44.37 o                         
   7   7   1         48.21         75.84        44.26 o                         
   8   7   1         10.05         31.69        38.26 o                         
   9   7   1          1.61         22.03        30.21 o                         
  10   7   1         27.79         65.00        67.41 o                         
  11   7   1          0.75         75.22        40.92 o                         
  12   7   1         27.69         32.28       191.84 o                         
 -12   8   1         16.44        -13.22        55.60 o                         
 -11   8   1         21.66         16.29        21.08 o                         
 -10   8   1         49.51         92.79        58.93 o                         
  -9   8   1        152.98        162.35        67.31 o                         
  -8   8   1        197.81        291.55        90.24 o                         
  -7   8   1        955.85       1096.11       170.79 o                         
  -6   8   1         12.89          7.96        25.06 o                         
  -5   8   1       2313.75       2674.95       191.84 o                         
  -4   8   1          0.29        -22.86        22.86 o                         
  -3   8   1       3242.49       3815.96       198.92 o                         
  -2   8   1        155.84        183.63        39.20 o                         
  -1   8   1       2077.18       2319.84       171.80 o                         
   0   8   1        528.42        392.76        63.25 o                         
   1   8   1        622.97        524.27        68.65 o                         
   2   8   1        104.37         69.80        17.71 o                         
   3   8   1          5.19        -21.73        21.73 o                         
   4   8   1          0.81         28.05        10.22 o                         
   5   8   1          6.65        -24.11        24.11 o                         
   6   8   1         86.96         19.93        29.99 o                         
   7   8   1          7.15          6.59        22.38 o                         
   8   8   1        207.22        172.41        66.28 o                         
   9   8   1         15.12         22.11        26.56 o                         
  10   8   1        128.10         91.27        48.90 o                         
  11   8   1         37.64         32.70        37.36 o                         
 -10   9   1        110.97         88.66        58.87 o                         
  -9   9   1          0.96         42.15        53.48 o                         
  -8   9   1         57.19         97.79        56.76 o                         
  -7   9   1         30.56         20.72        33.95 o                         
  -6   9   1        108.73         38.52        40.66 o                         
  -5   9   1         11.29         19.49        20.93 o                         
  -4   9   1          0.10        -28.38        28.38 o                         
  -3   9   1          2.92         16.59        27.93 o                         
  -2   9   1        210.54        276.07        55.09 o                         
  -1   9   1          0.01          6.58        17.90 o                         
   0   9   1        438.90        461.63        83.29 o                         
   1   9   1         77.20         45.11        31.60 o                         
   2   9   1        681.35        822.46       103.10 o                         
   3   9   1          6.24        -22.92        22.92 o                         
   4   9   1       1368.21       1563.55       152.43 o                         
   5   9   1         87.91         91.38        31.58 o                         
   6   9   1        353.61        310.25        89.71 o                         
   7   9   1          2.97        -30.59        43.84 o                         
   8   9   1         86.40        115.81        60.16 o                         
   9   9   1         38.41        105.97        51.68 o                         
  -8  10   1          0.06         -2.44        87.37 o                         
  -7  10   1        138.33        219.09        86.45 o                         
  -6  10   1          3.81         15.78        24.45 o                         
  -5  10   1        244.30        373.91       101.91 o                         
  -4  10   1          1.46         -6.36        38.73 o                         
  -3  10   1        261.37        277.52        68.19 o                         
  -2  10   1          4.49         16.93        25.33 o                         
  -1  10   1        197.91        140.11        47.04 o                         
   0  10   1          0.80         18.95        21.34 o                         
   1  10   1          8.73         38.47        22.33 o                         
   2  10   1        103.35         43.14        37.74 o                         
   3  10   1          0.57        -32.56        32.56 o                         
   4  10   1         71.16        102.27        50.42 o                         
   5  10   1         23.39        -12.64        41.80 o                         
   6  10   1        250.08        361.95       109.12 o                         
   7  10   1         17.81         24.18        46.79 o                         
  -5  11   1         14.80        -10.60        36.68 o                         
  -4  11   1         31.67         -3.73        23.80 o                         
  -3  11   1         83.02        159.68        59.62 o                         
  -2  11   1         36.23         22.68        12.79 o                         
  -1  11   1         49.09         53.04        45.89 o                         
   0  11   1         24.19         18.23        30.86 o                         
   1  11   1        214.56        270.33        77.04 o                         
   2  11   1          8.69          1.84        26.02 o                         
   3  11   1        141.25        145.77        54.29 o                         
   4  11   1          3.69        -26.09        41.55 o                         
 -16   0   2          1.60          5.47        61.46 o                         
 -14   0   2        171.57        253.30        91.63 o                         
 -12   0   2       3159.22       3306.64       321.34 o                         
 -10   0   2      20705.99      21570.55       968.83 o                         
  -8   0   2      42382.06      45855.30      1664.11 o                         
  -6   0   2      23605.58      22177.50      1140.22 o                         
  -4   0   2      18243.21      17476.23       550.13 o                         
  -2   0   2         39.01         41.41        27.30 o                         
   0   0   2        723.40        931.72       124.74 o                         
   2   0   2       2150.80       2279.81       272.16 o                         
   4   0   2        752.15        897.16       188.47 o                         
   6   0   2       1419.90       1467.68       189.52 o                         
   8   0   2       3346.58       3612.60       339.28 o                         
  10   0   2        209.02         92.62        63.17 o                         
  12   0   2        112.98         55.91        46.30 o                         
  14   0   2        137.97        138.79        81.06 o                         
 -17   1   2        179.70         76.36        70.87 o                         
 -16   1   2        210.99        148.68        47.83 o                         
 -15   1   2        420.30        335.52        77.09 o                         
 -14   1   2        793.61        674.22       107.53 o                         
 -13   1   2         29.32         43.39        33.92 o                         
 -12   1   2       1649.15       1611.27       155.27 o                         
 -11   1   2        400.35        379.77        72.84 o                         
 -10   1   2         52.37         25.09        19.12 o                         
  -9   1   2         70.15         65.64        25.31 o                         
  -8   1   2        866.34        971.44        90.44 o                         
  -7   1   2        487.91        557.27        63.74 o                         
  -6   1   2       2731.32       2358.25       114.23 o                         
  -5   1   2       2967.90       2957.54       118.12 o                         
  -4   1   2      34807.27      33595.97       806.22 o                         
  -3   1   2      33436.66      33321.51      1049.64 o                         
  -2   1   2      14673.00      14704.82       289.05 o                         
  -1   1   2      24228.22      23725.33      1133.92 o                         
   0   1   2      14718.60      14785.94       489.17 o                         
   1   1   2      66045.77      64695.73      1448.96 o                         
   2   1   2       7301.80       7702.60       455.62 o                         
   3   1   2      14709.04      13834.53       612.64 o                         
   4   1   2        412.32        465.99        71.62 o                         
   5   1   2         51.67         26.72        25.45 o                         
   6   1   2        177.35        203.56        39.42 o                         
   7   1   2       2060.08       2198.40       168.23 o                         
   8   1   2        344.79        292.55        58.47 o                         
   9   1   2       2189.58       2432.85       195.02 o                         
  10   1   2       1259.73       1374.14       151.99 o                         
  11   1   2        633.82        628.26       109.45 o                         
  12   1   2       1064.44       1249.53       149.83 o                         
  13   1   2        259.76        222.66        58.46 o                         
  14   1   2        157.67        156.63        42.40 o                         
  15   1   2         12.80        -19.64        20.77 o                         
 -16   2   2          0.70         -5.04        39.26 o                         
 -15   2   2         28.61          8.36        36.72 o                         
 -14   2   2         29.37         11.47        26.49 o                         
 -13   2   2        102.08         36.20        20.07 o                         
 -12   2   2          2.06          4.13        31.77 o                         
 -11   2   2        661.49        566.87        85.69 o                         
 -10   2   2        435.80        451.42        67.42 o                         
  -9   2   2         76.64         80.11        19.58 o                         
  -8   2   2        421.90        403.81        66.54 o                         
  -7   2   2       2218.13       2371.54       145.87 o                         
  -6   2   2       2357.76       2174.56       106.73 o                         
  -5   2   2       6311.08       6577.62       229.82 o                         
  -4   2   2        143.18        162.62        39.89 o                         
  -3   2   2       3812.29       3424.45       247.43 o                         
  -2   2   2       6744.90       6989.22       227.98 o                         
  -1   2   2        383.98        416.04        32.80 o                         
   0   2   2       2242.94       2234.70       140.42 o                         
   1   2   2      96933.12      91293.41      2052.59 o                         
   2   2   2       2415.70       2465.18       114.52 o                         
   3   2   2      30341.16      29575.04       769.42 o                         
   4   2   2        978.07       1084.44       108.16 o                         
   5   2   2      32659.28      32205.74       996.54 o                         
   6   2   2        275.78        366.10        62.11 o                         
   7   2   2      16474.73      16651.08       569.51 o                         
   8   2   2          0.78        -25.27        25.27 o                         
   9   2   2       2761.51       2812.15       207.88 o                         
  10   2   2         96.52         77.17        33.00 o                         
  11   2   2        330.17        384.53        75.78 o                         
  12   2   2         58.12         74.93        38.70 o                         
  13   2   2          3.34        -13.79        23.60 o                         
  14   2   2          3.44         11.45        26.65 o                         
 -16   3   2        226.33        108.54        65.04 o                         
 -15   3   2        173.94        215.32        73.63 o                         
 -14   3   2        672.01        796.28       136.12 o                         
 -13   3   2        387.39        327.49        82.62 o                         
 -12   3   2       1599.35       1663.16       157.25 o                         
 -11   3   2        368.03        344.45        58.63 o                         
 -10   3   2          9.99         -2.28        30.22 o                         
  -9   3   2         35.39         30.07        16.15 o                         
  -8   3   2         56.51         35.09        27.17 o                         
  -7   3   2         75.55         49.41        15.39 o                         
  -6   3   2      11936.23      11964.58       474.40 o                         
  -5   3   2       4101.81       4171.41       137.35 o                         
  -4   3   2      20267.21      19887.65       489.95 o                         
  -3   3   2       9672.46       9552.06       510.62 o                         
  -2   3   2      28597.75      28206.10       636.81 o                         
  -1   3   2      16805.77      16986.92       464.87 o                         
   0   3   2      15827.05      16043.13       559.80 o                         
   1   3   2       6330.89       5799.02       225.16 o                         
   2   3   2         97.34        111.20        34.74 o                         
   3   3   2       4225.57       4465.02       148.83 o                         
   4   3   2         38.16         25.72        20.06 o                         
   5   3   2        177.07        193.23        44.14 o                         
   6   3   2         29.41         31.93        23.59 o                         
   7   3   2        451.63        403.86        73.21 o                         
   8   3   2        208.70        190.78        52.07 o                         
   9   3   2        511.35        539.85        89.98 o                         
  10   3   2        565.00        441.37        79.70 o                         
  11   3   2        312.77        364.75        73.58 o                         
  12   3   2       1152.51       1204.95       141.84 o                         
  13   3   2         85.93        124.26        46.83 o                         
  14   3   2        150.72         30.36        46.50 o                         
 -16   4   2          7.67        -28.47        47.13 o                         
 -15   4   2          4.60        -40.54        44.74 o                         
 -14   4   2        134.07         44.36        42.45 o                         
 -13   4   2        172.67        143.43        62.51 o                         
 -12   4   2       1637.73       1768.19       176.45 o                         
 -11   4   2        116.83        177.48        46.07 o                         
 -10   4   2       6351.70       7315.71       316.11 o                         
  -9   4   2        109.77         58.13        29.13 o                         
  -8   4   2      15589.91      16603.18       413.71 o                         
  -7   4   2        253.46        223.44        36.89 o                         
  -6   4   2      17297.07      18009.56       708.49 o                         
  -5   4   2        890.58        900.23        72.44 o                         
  -4   4   2       8833.30       8770.74       210.97 o                         
  -3   4   2        214.27        174.77        27.35 o                         
  -2   4   2         25.96          9.10        16.52 o                         
  -1   4   2        106.80        165.21        46.30 o                         
   0   4   2         90.63         51.49        37.51 o                         
   1   4   2         59.86         41.85        20.57 o                         
   2   4   2       2568.30       2420.18       174.91 o                         
   3   4   2        870.10        673.12        89.58 o                         
   4   4   2        248.76        264.06        46.14 o                         
   5   4   2       2433.45       2630.16       134.50 o                         
   6   4   2        934.94        898.26        89.64 o                         
   7   4   2        626.12        580.36        79.19 o                         
   8   4   2        741.07        809.74       104.27 o                         
   9   4   2        264.72        223.59        66.20 o                         
  10   4   2        142.30        114.75        43.45 o                         
  11   4   2          1.82         38.42        24.92 o                         
  12   4   2          0.47         -1.84        25.71 o                         
  13   4   2          0.33        -48.44        48.44 o                         
  14   4   2         38.46         10.82       146.15 o                         
 -15   5   2        249.36        193.39        91.87 o                         
 -14   5   2        127.30         90.05        68.65 o                         
 -13   5   2         76.84         11.84        19.83 o                         
 -12   5   2        224.44        131.73        89.98 o                         
 -11   5   2          1.57         27.84        28.29 o                         
 -10   5   2         68.83         33.87        24.78 o                         
  -9   5   2          0.21          0.24        21.29 o                         
  -8   5   2         69.05         73.99        19.66 o                         
  -7   5   2         48.17         20.73        23.70 o                         
  -6   5   2        649.59        543.30        68.41 o                         
  -5   5   2       2710.50       2609.70       159.67 o                         
  -4   5   2       2054.11       1814.60        95.29 o                         
  -3   5   2      10814.21      10457.16       331.36 o                         
  -2   5   2       1810.35       1664.10       111.84 o                         
  -1   5   2      10477.56      10647.66       363.76 o                         
   0   5   2       1477.77       1291.23       113.63 o                         
   1   5   2      15066.76      14833.93       689.82 o                         
   2   5   2        505.67        401.57        72.14 o                         
   3   5   2       5550.46       5888.42       314.37 o                         
   4   5   2        382.49        394.46        66.95 o                         
   5   5   2        182.59        147.77        29.17 o                         
   6   5   2        784.07        745.57        65.08 o                         
   7   5   2        515.09        610.14        77.93 o                         
   8   5   2        235.59        165.45        68.70 o                         
   9   5   2       1643.18       1955.04       212.77 o                         
  10   5   2        510.29        600.47       117.46 o                         
  11   5   2        385.62        493.10       146.79 o                         
  12   5   2        183.84        270.71       105.77 o                         
  13   5   2         94.17        160.56        89.42 o                         
 -14   6   2         42.45         22.95        48.07 o                         
 -13   6   2         56.63         60.96        33.41 o                         
 -12   6   2        106.21         95.75        40.92 o                         
 -11   6   2         79.70         78.67        32.00 o                         
 -10   6   2        557.44        598.44       118.56 o                         
  -9   6   2          8.44          2.82        24.69 o                         
  -8   6   2        936.57        783.16        85.69 o                         
  -7   6   2        100.40         93.44        66.39 o                         
  -6   6   2        633.18        511.23        63.22 o                         
  -5   6   2        275.95        183.52        34.03 o                         
  -4   6   2        298.67        264.57        46.95 o                         
  -3   6   2        208.81        159.56        34.73 o                         
  -2   6   2        894.26        922.82        88.86 o                         
  -1   6   2       1052.73       1111.68       126.18 o                         
   0   6   2        542.92        437.19        49.02 o                         
   1   6   2       5308.55       5978.34       314.17 o                         
   2   6   2        292.52        321.21        68.34 o                         
   3   6   2       7365.30       8725.76       404.75 o                         
   4   6   2        172.19        111.16        41.80 o                         
   5   6   2       8200.13       9647.97       436.07 o                         
   6   6   2         23.98         13.82        33.52 o                         
   7   6   2       2076.91       2481.68       182.54 o                         
   8   6   2        144.10        110.22        43.80 o                         
   9   6   2        714.33        760.14       140.88 o                         
  10   6   2         42.67         54.90        45.73 o                         
  11   6   2         15.00        -37.18        37.18 o                         
  12   6   2         57.82         58.54        44.21 o                         
 -13   7   2        139.18        209.42        80.93 o                         
 -12   7   2        264.87        180.57        66.29 o                         
 -11   7   2         50.16         38.69        37.80 o                         
 -10   7   2         81.78        124.20        69.09 o                         
  -9   7   2        130.24        230.80        45.45 o                         
  -8   7   2        151.09        160.66        37.20 o                         
  -7   7   2        406.15        357.41        67.96 o                         
  -6   7   2       2003.34       2341.51       168.55 o                         
  -5   7   2        193.56        193.08        41.00 o                         
  -4   7   2       2721.13       3030.08       164.26 o                         
  -3   7   2        804.83        799.79        80.93 o                         
  -2   7   2       4823.49       5211.44       259.31 o                         
  -1   7   2        279.49        256.28        48.05 o                         
   0   7   2       1644.29       1832.33       188.11 o                         
   1   7   2        496.18        467.98        82.14 o                         
   2   7   2        297.54        214.35        56.63 o                         
   3   7   2          5.84         34.59        39.28 o                         
   4   7   2          1.83          6.02        24.85 o                         
   5   7   2         14.63         35.69        34.77 o                         
   6   7   2         11.66          4.96        19.74 o                         
   7   7   2        111.31        132.46        51.11 o                         
   8   7   2         89.96         86.16        33.34 o                         
   9   7   2         26.93         21.77        32.99 o                         
  10   7   2        210.36        274.04       110.00 o                         
  11   7   2          3.70          6.64        89.25 o                         
 -12   8   2        127.36        109.61        56.35 o                         
 -11   8   2         57.62         49.61        42.80 o                         
 -10   8   2        507.64        856.61       153.02 o                         
  -9   8   2          1.15         24.75        46.41 o                         
  -8   8   2       1650.92       2026.25       235.64 o                         
  -7   8   2         82.50         63.97        38.00 o                         
  -6   8   2       1544.83       1918.61       188.11 o                         
  -5   8   2        176.88        231.87        58.91 o                         
  -4   8   2        903.81        914.35       100.81 o                         
  -3   8   2        153.76        128.86        32.89 o                         
  -2   8   2        127.81        133.16        44.87 o                         
  -1   8   2         73.75         69.75        18.98 o                         
   0   8   2          3.48          8.62        29.63 o                         
   1   8   2        404.42        395.15        72.95 o                         
   2   8   2         77.30         56.02        32.31 o                         
   3   8   2        410.47        424.83        72.72 o                         
   4   8   2         22.36         38.80        25.61 o                         
   5   8   2        453.78        440.86        80.64 o                         
   6   8   2         52.24         86.72        30.72 o                         
   7   8   2        316.01        296.36        92.98 o                         
   8   8   2         94.23          7.66        52.51 o                         
   9   8   2         75.01         14.78        41.12 o                         
  10   8   2          0.40         32.18        50.77 o                         
 -10   9   2         70.84         14.51        72.44 o                         
  -9   9   2         20.99         11.04        26.77 o                         
  -8   9   2          0.19          8.97        31.34 o                         
  -7   9   2         13.60         40.12        54.84 o                         
  -6   9   2          6.10         -0.83        10.11 o                         
  -5   9   2        245.00        228.30        85.64 o                         
  -4   9   2          4.24          7.96        32.56 o                         
  -3   9   2        849.36       1015.18       129.56 o                         
  -2   9   2         34.24         59.81        20.75 o                         
  -1   9   2       1196.06       1496.25       144.56 o                         
   0   9   2         36.03         10.72        14.81 o                         
   1   9   2       1046.92       1292.44       135.81 o                         
   2   9   2         37.54         44.68        29.97 o                         
   3   9   2        450.69        424.62        78.24 o                         
   4   9   2        113.77         71.21        21.99 o                         
   5   9   2          0.96        -10.39        10.39 o                         
   6   9   2        118.04        186.56        64.53 o                         
   7   9   2         68.37        -25.22        34.53 o                         
   8   9   2         81.09        160.02        61.37 o                         
   9   9   2         87.69         63.98        48.93 o                         
  -8  10   2        151.60         90.49        64.91 o                         
  -7  10   2          3.86         53.72        53.72 o                         
  -6  10   2         53.20         38.25        61.60 o                         
  -5  10   2          3.78        -13.83        40.24 o                         
  -4  10   2         40.70         63.74        53.46 o                         
  -3  10   2         13.04          7.05        31.57 o                         
  -2  10   2         39.84         70.47        39.38 o                         
  -1  10   2        131.87         69.94        20.73 o                         
   0  10   2         18.83         33.81        25.19 o                         
   1  10   2        213.07        281.70        68.58 o                         
   2  10   2         39.21         36.79        30.48 o                         
   3  10   2        502.92        630.41       108.18 o                         
   4  10   2          3.77         -7.72        13.55 o                         
   5  10   2        258.84        204.19        82.00 o                         
   6  10   2          1.69        -10.55        35.80 o                         
  -5  11   2         16.99         60.69        28.49 o                         
  -4  11   2        131.71        229.91        86.11 o                         
  -3  11   2          3.18          1.04        15.43 o                         
  -2  11   2        135.76         69.28        49.97 o                         
  -1  11   2         17.23         66.12        29.40 o                         
   0  11   2        146.34        165.43        52.44 o                         
   1  11   2          5.70        -19.50        19.50 o                         
   2  11   2         11.96        -10.45        21.31 o                         
   3  11   2          3.43          5.26        18.22 o                         
 -17   0   3        206.33        181.43        85.54 o                         
 -15   0   3       1746.95       1941.28       249.52 o                         
 -13   0   3       6101.09       5980.69       746.55 o                         
 -11   0   3       9329.86       9568.15       751.96 o                         
  -9   0   3       7449.65       7267.34       456.54 o                         
  -7   0   3        258.47        308.28        63.91 o                         
  -5   0   3        157.73        147.35        29.32 o                         
  -3   0   3       5099.57       5020.22       642.75 o                         
  -1   0   3       4599.74       5249.98       271.34 o                         
   1   0   3       4889.13       4995.70       410.79 o                         
   3   0   3      16443.19      17066.97      1068.68 o                         
   5   0   3        712.43        695.23       191.61 o                         
   7   0   3       1196.71       1068.74       174.83 o                         
   9   0   3        388.96        343.64        92.45 o                         
  11   0   3       1123.39       1235.00       207.14 o                         
  13   0   3        623.20        729.45       160.90 o                         
 -17   1   3        100.54         98.97        50.30 o                         
 -16   1   3         19.76        -20.46        28.01 o                         
 -15   1   3        170.72         20.78        48.90 o                         
 -14   1   3          8.68          2.11        27.49 o                         
 -13   1   3        164.24         98.87        43.01 o                         
 -12   1   3         64.41         55.35        38.47 o                         
 -11   1   3        602.30        660.03        95.37 o                         
 -10   1   3        551.25        500.46        69.89 o                         
  -9   1   3       2398.75       2437.90       153.16 o                         
  -8   1   3       7520.31       7828.31       288.79 o                         
  -7   1   3      20447.23      20356.31       757.76 o                         
  -6   1   3      17574.19      16822.13       600.09 o                         
  -5   1   3       6489.79       5921.55       541.05 o                         
  -4   1   3      41682.17      40207.57      1139.24 o                         
  -3   1   3       5926.26       6025.30       216.84 o                         
  -2   1   3      27332.13      25613.67       536.47 o                         
  -1   1   3       1239.17       1196.70        77.21 o                         
   0   1   3       6342.37       6519.42       341.82 o                         
   1   1   3       1135.63       1148.99       124.70 o                         
   2   1   3       4567.35       4866.99       246.01 o                         
   3   1   3       1804.88       1764.28       206.68 o                         
   4   1   3      11415.87      11058.98       576.97 o                         
   5   1   3       5145.70       5237.53       302.78 o                         
   6   1   3       4887.82       5302.53       278.03 o                         
   7   1   3       4773.42       4699.65       270.61 o                         
   8   1   3       1803.41       1931.66       173.17 o                         
   9   1   3       2660.76       2967.64       223.51 o                         
  10   1   3        384.40        433.42        90.37 o                         
  11   1   3        300.21        227.56        60.04 o                         
  12   1   3          2.32        -28.72        43.36 o                         
  13   1   3         72.55         53.55        34.98 o                         
  14   1   3          0.07         -4.66        27.05 o                         
 -17   2   3          2.78         41.93        44.85 o                         
 -16   2   3         34.15        -16.82        19.35 o                         
 -15   2   3          7.14         12.14        42.98 o                         
 -14   2   3         34.47          2.30        28.05 o                         
 -13   2   3        264.89        199.78        59.20 o                         
 -12   2   3         17.16         45.59        26.68 o                         
 -11   2   3        229.86        166.43        36.40 o                         
 -10   2   3       3077.29       3060.19       216.97 o                         
  -9   2   3          0.51         30.93        27.77 o                         
  -8   2   3       1748.15       1781.74       103.47 o                         
  -7   2   3        814.05        816.03        59.84 o                         
  -6   2   3        145.67        147.60        25.23 o                         
  -5   2   3        220.42        276.66        59.58 o                         
  -4   2   3      16453.62      16740.24       494.81 o                         
  -3   2   3        421.90        410.20        38.53 o                         
  -2   2   3      94241.44      85548.16      2379.29 o                         
  -1   2   3       3365.33       3173.88       122.97 o                         
   0   2   3      47858.93      47595.22      1441.59 o                         
   1   2   3       3931.49       4681.83       302.01 o                         
   2   2   3      49852.64      46344.07      1708.96 o                         
   3   2   3         13.49        -35.39        50.73 o                         
   4   2   3      26374.02      26984.79       863.35 o                         
   5   2   3        698.60        744.50        98.24 o                         
   6   2   3       1930.95       1995.17       177.88 o                         
   7   2   3        194.61        158.25        46.66 o                         
   8   2   3          0.80        -26.06        26.06 o                         
   9   2   3         56.38         -2.95        24.35 o                         
  10   2   3         49.53         19.02        17.87 o                         
  11   2   3          0.42         -2.55        17.69 o                         
  12   2   3          8.37         -4.41        31.03 o                         
  13   2   3         41.26         60.65        40.78 o                         
  14   2   3         16.55         27.34        35.18 o                         
 -16   3   3         59.76        -30.76        30.76 o                         
 -15   3   3        101.65        162.45        62.06 o                         
 -14   3   3         13.67        -40.91        40.91 o                         
 -13   3   3         59.06          9.07        15.22 o                         
 -12   3   3         54.99         -3.25        31.66 o                         
 -11   3   3       1679.18       1805.19       145.69 o                         
 -10   3   3       1375.07       1517.14       126.72 o                         
  -9   3   3       5881.76       6375.18       273.40 o                         
  -8   3   3       2469.70       2585.92       127.40 o                         
  -7   3   3      13399.43      12765.68       853.05 o                         
  -6   3   3       8314.68       8610.82       354.92 o                         
  -5   3   3       8995.56       9568.20       289.40 o                         
  -4   3   3      11083.93      10171.37       463.39 o                         
  -3   3   3       1839.79       1720.64       125.01 o                         
  -2   3   3       2742.05       2389.20       116.96 o                         
  -1   3   3         94.23         69.59        28.26 o                         
   0   3   3       1566.06       1592.27        92.71 o                         
   1   3   3        207.75        198.53        28.31 o                         
   2   3   3        430.46        353.55        41.43 o                         
   3   3   3        354.80        249.87        51.74 o                         
   4   3   3       2407.63       2479.57       175.24 o                         
   5   3   3       2683.95       2670.31       196.63 o                         
   6   3   3       1862.82       1851.47       169.46 o                         
   7   3   3       4025.47       4344.16       252.29 o                         
   8   3   3        579.38        664.44        98.70 o                         
   9   3   3       3287.52       3433.10       235.46 o                         
  10   3   3        166.58        190.45        69.69 o                         
  11   3   3        830.51        810.09       114.42 o                         
  12   3   3         23.06         52.18        29.88 o                         
  13   3   3         68.45        111.19        44.76 o                         
  14   3   3          4.73        -50.57        58.09 o                         
 -16   4   3         38.50         45.12        28.18 o                         
 -15   4   3        659.83        825.10       141.87 o                         
 -14   4   3         17.39        119.20        60.64 o                         
 -13   4   3       2274.91       2564.85       216.82 o                         
 -12   4   3         30.37         19.70        39.93 o                         
 -11   4   3       5704.83       6257.39       347.81 o                         
 -10   4   3        182.57        152.20        41.23 o                         
  -9   4   3       3172.07       3155.22       197.95 o                         
  -8   4   3        184.81        184.84        30.14 o                         
  -7   4   3        674.53        724.46        63.99 o                         
  -6   4   3        102.70         65.86        28.22 o                         
  -5   4   3        323.27        293.00        48.84 o                         
  -4   4   3          1.74          0.34         7.72 o                         
  -3   4   3       1815.39       1571.99        97.82 o                         
  -2   4   3       2098.92       1996.10       124.31 o                         
  -1   4   3          0.12         -6.73        17.80 o                         
   0   4   3       7258.15       7543.62       366.24 o                         
   1   4   3       2325.58       2549.39       198.30 o                         
   2   4   3        595.02        589.96        78.12 o                         
   3   4   3       1978.20       1928.63       112.26 o                         
   4   4   3       1118.19       1211.20       106.96 o                         
   5   4   3       1891.63       1981.99       118.60 o                         
   6   4   3        137.50        142.11        43.18 o                         
   7   4   3          2.92         20.25        17.47 o                         
   8   4   3         54.22         40.93        24.78 o                         
   9   4   3        202.54        185.42        48.65 o                         
  10   4   3          6.81         -6.78        20.40 o                         
  11   4   3        466.57        606.14       117.28 o                         
  12   4   3         95.40        120.37        43.70 o                         
  13   4   3        427.26        919.24       210.24 o                         
 -15   5   3         42.93         92.13        68.06 o                         
 -14   5   3          3.62         11.85        45.54 o                         
 -13   5   3         10.25          7.18        19.57 o                         
 -12   5   3         61.12         32.63        44.02 o                         
 -11   5   3          0.84        -15.15        30.14 o                         
 -10   5   3        145.69        110.14        39.65 o                         
  -9   5   3        632.51        571.56        82.30 o                         
  -8   5   3       3262.35       3175.13       156.16 o                         
  -7   5   3       1683.31       1446.93        99.23 o                         
  -6   5   3       9708.76       9781.11       367.70 o                         
  -5   5   3        370.04        299.02        51.36 o                         
  -4   5   3       7625.61       7109.49       365.14 o                         
  -3   5   3       2447.12       2544.65       139.29 o                         
  -2   5   3      13232.34      13244.76       391.32 o                         
  -1   5   3        178.36        144.44        30.67 o                         
   0   5   3       1501.25       1531.49       158.13 o                         
   1   5   3       1519.98       1337.51       188.57 o                         
   2   5   3       1331.94       1470.60       142.87 o                         
   3   5   3       1006.02       1096.08       114.63 o                         
   4   5   3       3962.42       4291.65       233.52 o                         
   5   5   3       1029.66       1164.06       105.25 o                         
   6   5   3       2824.03       3108.95       225.06 o                         
   7   5   3       1469.84       1744.85       196.22 o                         
   8   5   3        948.65        748.88       129.35 o                         
   9   5   3        301.19        208.26        72.13 o                         
  10   5   3         72.99        131.54        67.21 o                         
  11   5   3         28.32         89.08        69.51 o                         
  12   5   3          5.67        -41.52        64.74 o                         
 -15   6   3         25.39         13.88        10.93 o                         
 -14   6   3          1.29          8.57        37.53 o                         
 -13   6   3        249.55        240.94        83.23 o                         
 -12   6   3          7.89        -12.63        34.99 o                         
 -11   6   3        173.63        135.09        37.27 o                         
 -10   6   3         90.53         70.15        26.02 o                         
  -9   6   3         51.28         30.11        17.68 o                         
  -8   6   3         84.47         68.35        25.59 o                         
  -7   6   3         95.50         19.94        35.34 o                         
  -6   6   3         24.54         -6.99        26.68 o                         
  -5   6   3        939.66        813.91        71.11 o                         
  -4   6   3       2404.23       2272.68       120.75 o                         
  -3   6   3        348.00        432.75        55.25 o                         
  -2   6   3      10613.29      10889.56       355.49 o                         
  -1   6   3        206.89        177.97        35.95 o                         
   0   6   3      13891.44      15193.75       629.80 o                         
   1   6   3          0.37        -31.57        32.75 o                         
   2   6   3       7621.90       8149.89       386.78 o                         
   3   6   3        252.52        280.84        68.24 o                         
   4   6   3       3207.17       3620.73       300.13 o                         
   5   6   3        449.39        519.34        93.52 o                         
   6   6   3        374.71        277.62        59.96 o                         
   7   6   3        103.31        120.23        45.35 o                         
   8   6   3         10.55         -2.56        11.04 o                         
   9   6   3         64.14        -33.67       134.40 o                         
  10   6   3          4.33         33.44        61.05 o                         
  11   6   3          2.64        -48.53       133.69 o                         
  12   6   3          0.07          5.30        63.97 o                         
 -14   7   3         11.81        -21.56        30.01 o                         
 -13   7   3          8.18         16.51        39.04 o                         
 -12   7   3         80.16        128.60        70.41 o                         
 -11   7   3        510.53        528.92       119.04 o                         
 -10   7   3         49.34         45.37        30.69 o                         
  -9   7   3        900.44       1268.11       186.51 o                         
  -8   7   3        204.05        322.91        85.53 o                         
  -7   7   3       2241.34       2540.60       251.34 o                         
  -6   7   3        265.64        159.38        37.60 o                         
  -5   7   3       1935.08       1929.23       148.28 o                         
  -4   7   3        347.37        299.21        44.65 o                         
  -3   7   3        396.66        373.56        54.64 o                         
  -2   7   3        387.07        350.19        53.11 o                         
  -1   7   3         87.92         72.01        24.86 o                         
   0   7   3          1.53         -2.07        22.52 o                         
   1   7   3          1.61        -18.02        18.02 o                         
   2   7   3        173.92         81.91        36.64 o                         
   3   7   3         94.29         63.94        43.27 o                         
   4   7   3         42.69         31.57        22.83 o                         
   5   7   3        972.16       1046.51       134.83 o                         
   6   7   3         29.78         24.26        25.16 o                         
   7   7   3        660.99        816.03       125.01 o                         
   8   7   3          0.28        -20.67        43.05 o                         
   9   7   3        835.40        997.30       212.52 o                         
  10   7   3          0.81         90.83       101.01 o                         
  11   7   3        224.19        242.64       217.46 o                         
 -12   8   3         16.59         32.67        39.82 o                         
 -11   8   3        621.59        611.46       127.95 o                         
 -10   8   3         44.84        109.49        63.06 o                         
  -9   8   3        434.08        330.40        86.74 o                         
  -8   8   3        128.62        197.17        71.21 o                         
  -7   8   3        184.90        216.32        69.22 o                         
  -6   8   3          0.33         14.77        21.24 o                         
  -5   8   3         16.31          6.98        20.15 o                         
  -4   8   3         39.06         39.02        32.00 o                         
  -3   8   3          0.37         -0.14        39.53 o                         
  -2   8   3        791.93        751.42       105.69 o                         
  -1   8   3         94.79        151.90        50.20 o                         
   0   8   3       1265.43       1399.63       169.63 o                         
   1   8   3         71.06         56.07        44.40 o                         
   2   8   3        301.55        362.94        71.61 o                         
   3   8   3         83.57        109.54        28.70 o                         
   4   8   3        565.70        583.54        94.09 o                         
   5   8   3        123.67         75.14        37.80 o                         
   6   8   3         29.49         15.29        39.23 o                         
   7   8   3         11.72         55.47        48.60 o                         
   8   8   3          0.27        -53.01        57.63 o                         
   9   8   3         81.27         34.89        67.90 o                         
 -11   9   3          4.31         19.26        46.46 o                         
 -10   9   3         60.20         42.91        33.82 o                         
  -9   9   3          3.79         46.65        35.87 o                         
  -8   9   3        224.79        262.40        73.27 o                         
  -7   9   3          0.44        -18.66        42.19 o                         
  -6   9   3        798.78        869.81       147.68 o                         
  -5   9   3         53.62         64.95        56.35 o                         
  -4   9   3       1171.98       1070.46       134.61 o                         
  -3   9   3         66.55        122.88        44.26 o                         
  -2   9   3        287.31        287.11        66.86 o                         
  -1   9   3        126.45         98.54        38.77 o                         
   0   9   3        352.26        385.01        65.45 o                         
   1   9   3        195.54        243.71        68.32 o                         
   2   9   3        209.51        263.05        68.84 o                         
   3   9   3        227.87        141.68        47.84 o                         
   4   9   3        272.18        291.96        66.35 o                         
   5   9   3        143.51        184.17        55.48 o                         
   6   9   3        240.23         80.53        71.47 o                         
   7   9   3         32.88          6.18        46.83 o                         
   8   9   3         78.78         16.94        79.04 o                         
  -9  10   3          5.58        -24.91        35.12 o                         
  -8  10   3          7.98         32.88        42.62 o                         
  -7  10   3          6.10         33.05        61.93 o                         
  -6  10   3         57.23         97.27        52.48 o                         
  -5  10   3         32.12         58.30        15.79 o                         
  -4  10   3        124.88         43.71        78.60 o                         
  -3  10   3         42.38         66.65        29.78 o                         
  -2  10   3        434.16        364.96        82.79 o                         
  -1  10   3         30.35         33.02        39.07 o                         
   0  10   3        562.11        714.01       104.98 o                         
   1  10   3          9.92         -4.60        21.00 o                         
   2  10   3        344.10        455.32        91.85 o                         
   3  10   3         29.17         16.95        13.20 o                         
   4  10   3         95.65        100.27        46.58 o                         
   5  10   3         25.24          0.16        30.47 o                         
   6  10   3         48.75          5.74        17.42 o                         
  -5  11   3        114.73        136.29        63.73 o                         
  -4  11   3          3.27         20.79        56.47 o                         
  -3  11   3         47.00         43.49        19.49 o                         
  -2  11   3          6.41        -49.15        52.77 o                         
  -1  11   3          6.94          1.35        19.81 o                         
   0  11   3          0.15        -37.67        38.31 o                         
   1  11   3         24.11        158.79        58.42 o                         
   2  11   3          2.75        -27.84        39.94 o                         
 -16   0   4       1120.86       1204.40       193.62 o                         
 -14   0   4       1632.56       1444.81       212.16 o                         
 -12   0   4        707.23        534.79       124.78 o                         
 -10   0   4        464.61        420.58       105.77 o                         
  -8   0   4       2729.45       2864.17       199.73 o                         
  -6   0   4         95.92        156.40        49.40 o                         
  -4   0   4        111.66        126.32        43.38 o                         
  -2   0   4      20660.40      20689.69       775.92 o                         
   0   0   4      11060.45      10351.55       684.99 o                         
   2   0   4         70.98         42.51        47.79 o                         
   4   0   4        242.89        313.79       115.93 o                         
   6   0   4       4548.94       5474.23       636.13 o                         
   8   0   4       5665.82       6376.15       482.91 o                         
  10   0   4       3409.97       4077.20       388.82 o                         
  12   0   4        871.03       1032.36       190.22 o                         
 -17   1   4          0.51        -21.85        21.85 o                         
 -16   1   4         46.97         47.71        79.54 o                         
 -15   1   4         79.71         82.83        50.05 o                         
 -14   1   4        491.33        500.31        87.09 o                         
 -13   1   4        760.27        733.21       105.07 o                         
 -12   1   4       2237.21       2216.67       177.90 o                         
 -11   1   4       4321.01       4638.83       233.19 o                         
 -10   1   4       4093.96       4161.42       211.95 o                         
  -9   1   4       8547.58       8825.88       528.95 o                         
  -8   1   4       1792.11       1864.90       124.46 o                         
  -7   1   4      17374.97      16011.20       599.14 o                         
  -6   1   4        315.44        240.83        66.48 o                         
  -5   1   4       5904.53       5926.29       237.24 o                         
  -4   1   4        954.46        872.04        78.92 o                         
  -3   1   4        478.82        443.64        45.01 o                         
  -2   1   4       3260.65       2938.21       356.53 o                         
  -1   1   4      21219.33      21071.58       989.67 o                         
   0   1   4       5845.16       5804.98       281.36 o                         
   1   1   4      16699.56      16438.95       707.60 o                         
   2   1   4      12336.35      12577.91       471.59 o                         
   3   1   4       9773.63       9462.96       524.37 o                         
   4   1   4      13200.76      12886.54       665.10 o                         
   5   1   4       1084.63        945.64       153.80 o                         
   6   1   4       3974.70       4137.35       282.60 o                         
   7   1   4        387.15        276.86        55.11 o                         
   8   1   4        664.06        654.16        97.22 o                         
   9   1   4         17.81          0.92        36.45 o                         
  10   1   4        154.88         83.12        61.19 o                         
  11   1   4          3.04         20.15        32.41 o                         
  12   1   4         64.42         41.81        36.98 o                         
  13   1   4         38.91          5.28        15.76 o                         
 -17   2   4          3.99        -12.75        40.38 o                         
 -16   2   4         15.97        -39.44        39.44 o                         
 -15   2   4        154.76          8.93        56.20 o                         
 -14   2   4         49.91         26.48        16.10 o                         
 -13   2   4        574.83        469.80        85.75 o                         
 -12   2   4        529.56        536.35        75.76 o                         
 -11   2   4        104.40        109.66        23.99 o                         
 -10   2   4          3.04         47.19        46.24 o                         
  -9   2   4       3406.58       3119.19       227.28 o                         
  -8   2   4         83.12         73.11        44.89 o                         
  -7   2   4      23398.83      23272.66       656.01 o                         
  -6   2   4          1.22         -1.47        15.08 o                         
  -5   2   4      45978.22      46430.08      1962.31 o                         
  -4   2   4        186.92        204.96        29.42 o                         
  -3   2   4      77233.91      74238.81      2144.83 o                         
  -2   2   4        914.70       1022.72       140.61 o                         
  -1   2   4      41379.54      40201.34      1625.54 o                         
   0   2   4       2091.29       2563.44       214.94 o                         
   1   2   4      15132.56      15099.16       432.94 o                         
   2   2   4       1124.65       1124.16       150.83 o                         
   3   2   4         75.07         69.29        77.67 o                         
   4   2   4        172.97        180.54        57.91 o                         
   5   2   4        284.03        246.20        62.64 o                         
   6   2   4          9.00        -29.22        37.01 o                         
   7   2   4         82.44         63.01        21.74 o                         
   8   2   4        135.96         64.45        40.90 o                         
   9   2   4        129.10         74.48        39.90 o                         
  10   2   4         29.11         -8.55        17.87 o                         
  11   2   4         60.45         32.02        23.35 o                         
  12   2   4          5.63        -32.05        43.83 o                         
  13   2   4        158.45        135.77        77.06 o                         
 -17   3   4          4.69         16.98        39.88 o                         
 -16   3   4        112.69        101.09        45.20 o                         
 -15   3   4         43.51         69.92        46.28 o                         
 -14   3   4       1366.35       1348.16       155.46 o                         
 -13   3   4        646.00        716.95       110.36 o                         
 -12   3   4       1123.54       1155.96       117.89 o                         
 -11   3   4       1622.15       1749.29       142.10 o                         
 -10   3   4       5038.18       5476.97       259.16 o                         
  -9   3   4       2597.68       2892.52       170.85 o                         
  -8   3   4       1035.85       1134.47        94.19 o                         
  -7   3   4       3891.73       3578.54       254.77 o                         
  -6   3   4         90.14         25.21        35.05 o                         
  -5   3   4       2233.71       1912.81       180.77 o                         
  -4   3   4         52.05         32.56        16.37 o                         
  -3   3   4         10.72         10.38        16.72 o                         
  -2   3   4        343.57        244.02        41.52 o                         
  -1   3   4       2348.13       2355.97       130.82 o                         
   0   3   4        664.94        577.23        84.34 o                         
   1   3   4       6157.52       5855.40       301.25 o                         
   2   3   4      18427.81      18683.58       665.41 o                         
   3   3   4       3310.90       3382.05       191.90 o                         
   4   3   4      11375.94      11665.80       478.40 o                         
   5   3   4        491.41        378.87        79.61 o                         
   6   3   4       5839.35       6119.28       341.23 o                         
   7   3   4         18.19        -26.26        26.26 o                         
   8   3   4       1777.68       1859.73       169.53 o                         
   9   3   4          3.57        -21.47        21.47 o                         
  10   3   4         10.58         70.59        31.01 o                         
  11   3   4        103.14         76.07        36.92 o                         
  12   3   4          2.42         -2.79        18.59 o                         
  13   3   4         69.54         52.00        51.68 o                         
 -16   4   4        546.14        540.90       118.89 o                         
 -15   4   4         17.32        -17.08        21.37 o                         
 -14   4   4       1015.46       1106.56       139.35 o                         
 -13   4   4         36.10        -31.30        31.30 o                         
 -12   4   4        328.52        315.69        74.25 o                         
 -11   4   4        112.94        172.14        45.43 o                         
 -10   4   4         37.16         -5.96        19.11 o                         
  -9   4   4        127.16         80.53        21.29 o                         
  -8   4   4        286.15        252.43        54.03 o                         
  -7   4   4        629.29        609.64        77.03 o                         
  -6   4   4        493.79        469.48        51.45 o                         
  -5   4   4       3826.44       3988.79       198.85 o                         
  -4   4   4       1420.78       1323.79       159.77 o                         
  -3   4   4       5016.87       5193.35       216.00 o                         
  -2   4   4       2383.78       2032.43       120.56 o                         
  -1   4   4        424.93        452.45        53.17 o                         
   0   4   4       7393.72       7715.28       383.03 o                         
   1   4   4       3378.23       3673.99       216.08 o                         
   2   4   4         21.39         28.70        16.19 o                         
   3   4   4         40.74         19.22        34.90 o                         
   4   4   4         13.19          9.07        30.64 o                         
   5   4   4        188.29        235.44        51.01 o                         
   6   4   4       2837.64       2702.27       210.56 o                         
   7   4   4         68.05         97.99        37.89 o                         
   8   4   4       2418.98       3002.94       223.13 o                         
   9   4   4         95.17         79.17        55.53 o                         
  10   4   4       1470.13       1867.52       186.47 o                         
  11   4   4          0.09        -15.80        46.72 o                         
  12   4   4        411.68        519.42       116.31 o                         
 -16   5   4          0.69          9.09        54.26 o                         
 -15   5   4         49.19         97.82        47.23 o                         
 -14   5   4         24.27         17.71        27.55 o                         
 -13   5   4        239.75        315.15        76.52 o                         
 -12   5   4        409.38        382.39        70.85 o                         
 -11   5   4       2684.08       3011.49       208.71 o                         
 -10   5   4        402.16        337.68        67.25 o                         
  -9   5   4       3659.19       4272.82       238.57 o                         
  -8   5   4        307.90        266.39        37.05 o                         
  -7   5   4       6717.48       6946.42       268.18 o                         
  -6   5   4       1051.82       1105.29       103.77 o                         
  -5   5   4       1133.87       1181.56       113.01 o                         
  -4   5   4        299.62        277.94        34.25 o                         
  -3   5   4         21.48          7.63        11.48 o                         
  -2   5   4       1419.78       1356.30        98.75 o                         
  -1   5   4       4968.78       5122.60       300.12 o                         
   0   5   4       1550.68       1566.64       159.12 o                         
   1   5   4       9906.03      10718.79       437.61 o                         
   2   5   4       3100.36       3446.28       230.69 o                         
   3   5   4       2835.98       2859.72       189.12 o                         
   4   5   4       1977.13       2113.99       140.31 o                         
   5   5   4       1058.07       1153.08       189.35 o                         
   6   5   4        353.53        332.09       102.11 o                         
   7   5   4         74.00         65.51        42.80 o                         
   8   5   4         37.23        -10.96        31.73 o                         
   9   5   4          3.10         18.42        53.19 o                         
  10   5   4          5.33         33.83        36.70 o                         
  11   5   4          6.09          6.42        51.33 o                         
  12   5   4         16.17        -18.89        54.57 o                         
 -15   6   4          1.21        -21.37        43.52 o                         
 -14   6   4         10.09         -8.40        27.67 o                         
 -13   6   4         70.25        113.06        55.54 o                         
 -12   6   4          4.43         46.86        24.14 o                         
 -11   6   4          0.64        -20.17        20.17 o                         
 -10   6   4        394.11        438.25        68.97 o                         
  -9   6   4        340.57        389.81        78.15 o                         
  -8   6   4        161.47        222.74        59.81 o                         
  -7   6   4       3967.48       3964.45       225.39 o                         
  -6   6   4        299.36        289.61        58.55 o                         
  -5   6   4      11033.15      12635.77       508.62 o                         
  -4   6   4          2.92         16.24        15.02 o                         
  -3   6   4      11522.29      11514.88       369.48 o                         
  -2   6   4        196.91        207.25        40.12 o                         
  -1   6   4       4420.08       5075.93       314.70 o                         
   0   6   4       1030.94       1107.67       141.91 o                         
   1   6   4       2704.87       2999.74       217.50 o                         
   2   6   4        303.50        306.97        64.02 o                         
   3   6   4        197.71        234.18        74.57 o                         
   4   6   4        104.96         56.40        34.68 o                         
   5   6   4          3.10         -0.66        27.90 o                         
   6   6   4          0.15          6.40        44.14 o                         
   7   6   4         17.63         30.62        38.46 o                         
   8   6   4         53.69         51.65        47.87 o                         
   9   6   4         17.39        -25.88        74.04 o                         
  10   6   4        121.77        154.13        79.76 o                         
  11   6   4         50.45         78.86        78.81 o                         
 -14   7   4        264.10         72.88        95.94 o                         
 -13   7   4         30.46        -35.76        37.01 o                         
 -12   7   4        303.73        319.69        91.22 o                         
 -11   7   4         46.61        142.56        54.64 o                         
 -10   7   4        785.84        806.78       113.77 o                         
  -9   7   4        169.86        245.60        84.80 o                         
  -8   7   4        606.70        697.15       131.25 o                         
  -7   7   4        377.27        382.55        93.20 o                         
  -6   7   4          0.63         -4.33         8.64 o                         
  -5   7   4         30.02         21.85        27.95 o                         
  -4   7   4         77.39         33.02        14.61 o                         
  -3   7   4         36.56         25.22        18.29 o                         
  -2   7   4         45.37          0.34        18.96 o                         
  -1   7   4          9.16         23.21        26.78 o                         
   0   7   4        588.84        629.60       111.27 o                         
   1   7   4        168.81        145.44        31.18 o                         
   2   7   4       2818.83       3497.98       251.98 o                         
   3   7   4          6.85          3.94        34.89 o                         
   4   7   4       2152.68       2828.88       228.26 o                         
   5   7   4         22.68         97.17        51.79 o                         
   6   7   4       1619.08       2274.12       249.69 o                         
   7   7   4         34.76         27.14        27.11 o                         
   8   7   4        192.06        147.66        58.64 o                         
   9   7   4          3.40         23.35       112.56 o                         
  10   7   4          3.61         -8.85       214.09 o                         
 -13   8   4          2.68         29.32        40.25 o                         
 -12   8   4        118.37        200.42        57.11 o                         
 -11   8   4         50.62         45.08        24.37 o                         
 -10   8   4          0.38         -8.91        48.43 o                         
  -9   8   4        127.05         42.07        56.76 o                         
  -8   8   4         39.43          0.43        36.04 o                         
  -7   8   4        203.37        227.00        69.06 o                         
  -6   8   4          0.05         -9.30        23.45 o                         
  -5   8   4        903.80        833.06        95.59 o                         
  -4   8   4         18.95         -1.99        21.14 o                         
  -3   8   4        986.01       1010.44       116.87 o                         
  -2   8   4        341.59        299.89        63.17 o                         
  -1   8   4        313.83        255.55        61.68 o                         
   0   8   4         58.29         87.18        42.91 o                         
   1   8   4        186.20        232.52        65.19 o                         
   2   8   4         44.34         48.69        27.99 o                         
   3   8   4          2.67         -9.35        28.61 o                         
   4   8   4        187.73        151.57        65.73 o                         
   5   8   4         70.41         47.36        35.20 o                         
   6   8   4        396.92        514.62       121.48 o                         
   7   8   4         48.90        112.86        69.65 o                         
   8   8   4        334.52        566.81       161.30 o                         
   9   8   4          1.10         27.52        38.77 o                         
 -11   9   4        186.13        249.30        81.62 o                         
 -10   9   4          5.30        -10.05        45.55 o                         
  -9   9   4        424.17        462.53       111.66 o                         
  -8   9   4         49.04         33.93        89.24 o                         
  -7   9   4        399.02        566.52       172.42 o                         
  -6   9   4         83.11        121.84        39.83 o                         
  -5   9   4        111.91        122.29        50.05 o                         
  -4   9   4        209.20        182.00        51.65 o                         
  -3   9   4          1.31        -16.81        36.97 o                         
  -2   9   4        125.95         86.83        61.75 o                         
  -1   9   4        572.21        596.28        98.55 o                         
   0   9   4        344.95        477.26        87.07 o                         
   1   9   4        500.08        535.39        96.35 o                         
   2   9   4         90.26         89.41        48.12 o                         
   3   9   4        361.16        388.43        85.90 o                         
   4   9   4         34.45         15.56        15.13 o                         
   5   9   4         39.52         21.58        26.71 o                         
   6   9   4          1.45          5.08        31.05 o                         
   7   9   4         11.12         76.01       160.86 o                         
  -9  10   4         35.59         16.68        38.22 o                         
  -8  10   4         41.23         71.97        56.32 o                         
  -7  10   4        198.64        136.75        73.78 o                         
  -6  10   4          6.86        -14.00        31.40 o                         
  -5  10   4        342.44        442.37       114.67 o                         
  -4  10   4          1.97         -6.66        64.25 o                         
  -3  10   4        525.52        616.01       130.88 o                         
  -2  10   4         32.97         33.69        36.06 o                         
  -1  10   4        238.20        244.43        55.79 o                         
   0  10   4         76.55         97.16        47.50 o                         
   1  10   4        107.38         77.64        27.55 o                         
   2  10   4         15.86         58.16        29.18 o                         
   3  10   4         42.53         35.46        28.51 o                         
   4  10   4         15.67         19.55        17.86 o                         
   5  10   4          4.06         26.36        19.62 o                         
  -5  11   4          1.25          4.31        22.74 o                         
  -4  11   4          4.50         18.40        33.28 o                         
  -3  11   4          1.70         -0.72        42.34 o                         
  -2  11   4         53.48        107.31        46.35 o                         
  -1  11   4          0.03         28.49        31.18 o                         
   0  11   4         57.46         72.49        43.94 o                         
   1  11   4         11.89          3.12        32.72 o                         
 -17   0   5         48.92         34.01        75.14 o                         
 -15   0   5         14.55          6.32        24.22 o                         
 -13   0   5        876.52        919.96       163.04 o                         
 -11   0   5        289.98        171.35        59.17 o                         
  -9   0   5        443.04        394.68        70.17 o                         
  -7   0   5       4602.58       5326.26       340.01 o                         
  -5   0   5       7469.99       7475.32       401.75 o                         
  -3   0   5       4897.34       5047.09       341.12 o                         
  -1   0   5        332.50        548.14       137.32 o                         
   1   0   5       6489.20       6857.83       582.07 o                         
   3   0   5      14548.50      14648.00      1014.41 o                         
   5   0   5      24509.83      26946.99      1635.63 o                         
   7   0   5       6887.44       7785.11       532.14 o                         
   9   0   5       1238.30       1501.13       227.64 o                         
  11   0   5        144.99        233.14        95.52 o                         
  13   0   5          2.28        -25.13        28.79 o                         
 -18   1   5         42.57         56.33        76.89 o                         
 -17   1   5        210.66         46.68        35.07 o                         
 -16   1   5        358.64        355.90        88.82 o                         
 -15   1   5        674.15        481.61       102.99 o                         
 -14   1   5       1539.10       1615.65       152.68 o                         
 -13   1   5        238.61        209.80        56.30 o                         
 -12   1   5       3390.45       3417.82       198.61 o                         
 -11   1   5        169.22        143.35        26.94 o                         
 -10   1   5       2403.65       2321.35       152.89 o                         
  -9   1   5         18.69         -1.15        39.52 o                         
  -8   1   5        555.04        550.81        63.12 o                         
  -7   1   5        669.56        561.70        66.25 o                         
  -6   1   5      13011.24      13402.28       498.35 o                         
  -5   1   5       1780.80       1788.11       118.08 o                         
  -4   1   5      12651.62      12041.10       359.17 o                         
  -3   1   5      17979.26      17783.87       738.43 o                         
  -2   1   5      22204.39      21554.84      1370.94 o                         
  -1   1   5      18164.31      17798.42       585.99 o                         
   0   1   5       5476.86       5768.38       419.07 o                         
   1   1   5      18232.23      19646.64      1173.78 o                         
   2   1   5        554.12        487.73        71.27 o                         
   3   1   5       6274.19       6086.83       413.02 o                         
   4   1   5         12.86         34.13        71.67 o                         
   5   1   5        444.60        520.79       121.62 o                         
   6   1   5          7.12        -29.64        29.88 o                         
   7   1   5         58.42         51.68        36.11 o                         
   8   1   5         37.28         67.99        33.54 o                         
   9   1   5        517.61        525.44        86.48 o                         
  10   1   5        306.27        215.59        66.79 o                         
  11   1   5         82.98         63.44        42.70 o                         
  12   1   5        174.46        179.84        61.03 o                         
  13   1   5         26.38         -0.33        20.69 o                         
 -17   2   5          9.24        -26.38        26.38 o                         
 -16   2   5         36.57        -24.98        25.26 o                         
 -15   2   5         72.49         70.41        70.74 o                         
 -14   2   5        117.24        129.24        50.50 o                         
 -13   2   5          2.42          3.86        33.80 o                         
 -12   2   5       3182.71       3523.49       203.13 o                         
 -11   2   5         20.84          2.32        25.77 o                         
 -10   2   5      14360.35      16325.53       443.65 o                         
  -9   2   5         22.14         11.12        15.35 o                         
  -8   2   5      30831.97      30116.50      1500.24 o                         
  -7   2   5        103.17         98.33        45.17 o                         
  -6   2   5      34754.85      33369.43      1304.34 o                         
  -5   2   5        431.70        411.05        40.03 o                         
  -4   2   5      16296.07      15552.68       373.27 o                         
  -3   2   5       4761.58       5679.54       333.66 o                         
  -2   2   5        951.18        986.95       104.18 o                         
  -1   2   5        301.23        390.42        49.53 o                         
   0   2   5         20.27         10.27        26.70 o                         
   1   2   5         58.87         82.02        24.74 o                         
   2   2   5        555.39        487.32        76.96 o                         
   3   2   5        315.37        347.15       108.08 o                         
   4   2   5        194.06        205.25        74.44 o                         
   5   2   5        327.07        303.42        81.55 o                         
   6   2   5        462.58        555.78       101.28 o                         
   7   2   5         41.06         -7.36        23.46 o                         
   8   2   5        727.93        760.15       111.90 o                         
   9   2   5         52.81         76.19        45.90 o                         
  10   2   5        413.28        469.05        90.75 o                         
  11   2   5         20.71          8.30        21.76 o                         
  12   2   5         14.37         27.08        43.63 o                         
 -17   3   5        222.56        255.58        76.69 o                         
 -16   3   5        149.61        151.35        55.39 o                         
 -15   3   5        396.99        415.24        86.94 o                         
 -14   3   5        619.82        589.22        98.46 o                         
 -13   3   5        428.94        262.50        61.39 o                         
 -12   3   5        610.26        595.20        97.65 o                         
 -11   3   5        270.43        226.03        52.72 o                         
 -10   3   5       1438.12       1437.09       152.69 o                         
  -9   3   5        177.77        229.32        55.11 o                         
  -8   3   5        284.38        305.16        66.68 o                         
  -7   3   5         34.93         23.76        18.87 o                         
  -6   3   5       2055.12       2088.24       156.34 o                         
  -5   3   5       3515.07       3435.98       143.01 o                         
  -4   3   5       3038.21       2742.27       134.81 o                         
  -3   3   5       4312.28       3910.45       194.36 o                         
  -2   3   5       7864.41       8877.27       433.89 o                         
  -1   3   5      34033.12      36285.57      1890.55 o                         
   0   3   5       3041.49       2818.35       250.01 o                         
   1   3   5      20141.79      20550.65       715.51 o                         
   2   3   5         25.16         30.11        14.18 o                         
   3   3   5       5147.41       6130.31       689.83 o                         
   4   3   5        104.23         71.93        30.36 o                         
   5   3   5        733.57        715.23       110.76 o                         
   6   3   5         58.59         15.93        14.78 o                         
   7   3   5         77.70         56.64        75.32 o                         
   8   3   5        533.48        536.75        88.88 o                         
   9   3   5        175.34        117.35        41.46 o                         
  10   3   5        179.91        271.65        63.71 o                         
  11   3   5        242.81        288.68        97.19 o                         
  12   3   5         75.31         63.36        32.01 o                         
 -17   4   5        101.56         29.91        41.60 o                         
 -16   4   5          0.26         -5.80        16.62 o                         
 -15   4   5          0.39         37.78        36.81 o                         
 -14   4   5         28.38        -15.28        31.30 o                         
 -13   4   5         27.68         30.17        15.79 o                         
 -12   4   5        526.85        754.48       112.24 o                         
 -11   4   5        502.42        447.86        86.66 o                         
 -10   4   5        972.86        941.26       121.83 o                         
  -9   4   5        397.41        353.89        63.36 o                         
  -8   4   5        879.11        948.70       114.96 o                         
  -7   4   5        712.63        745.79        97.46 o                         
  -6   4   5        736.17        778.88       115.94 o                         
  -5   4   5       4813.38       3891.44       417.74 o                         
  -4   4   5        362.45        301.98        46.84 o                         
  -3   4   5       2995.70       2631.49       159.00 o                         
  -2   4   5         41.87         74.88        26.58 o                         
  -1   4   5       2100.39       2183.99       122.56 o                         
   0   4   5         11.01        -21.26        27.45 o                         
   1   4   5       1015.29       1019.66        87.60 o                         
   2   4   5       1409.65       1268.39       117.17 o                         
   3   4   5       9797.90       9807.16       459.59 o                         
   4   4   5        270.43        260.35        58.53 o                         
   5   4   5       7517.09       7626.13       379.55 o                         
   6   4   5         13.62         -2.58        25.82 o                         
   7   4   5       2980.38       3285.74       222.45 o                         
   8   4   5          3.68         19.16        42.29 o                         
   9   4   5        803.54       1167.71       175.71 o                         
  10   4   5         66.11          1.11        28.31 o                         
  11   4   5         57.45         33.84        39.71 o                         
  12   4   5         22.52         20.59        50.03 o                         
 -16   5   5        282.36        324.39        93.58 o                         
 -15   5   5         84.49         81.02        23.68 o                         
 -14   5   5        835.85        869.58       115.03 o                         
 -13   5   5        123.71         76.84        34.06 o                         
 -12   5   5       1146.24       1342.81       139.39 o                         
 -11   5   5         63.32         97.45        32.52 o                         
 -10   5   5       1001.85       1184.60       123.09 o                         
  -9   5   5        703.19        915.11       106.94 o                         
  -8   5   5          1.57        -23.75        38.23 o                         
  -7   5   5        132.04        169.57        55.65 o                         
  -6   5   5       1671.30       1573.38       125.57 o                         
  -5   5   5       1470.98       1551.17       131.80 o                         
  -4   5   5       7986.17       8450.57       281.83 o                         
  -3   5   5       2505.83       2622.69       145.35 o                         
  -2   5   5       7380.47       7387.49       245.23 o                         
  -1   5   5       3629.08       3021.04       279.91 o                         
   0   5   5       3233.97       3587.95       283.34 o                         
   1   5   5       2128.81       2226.45       209.02 o                         
   2   5   5        240.25        245.62        57.91 o                         
   3   5   5        189.87        178.51        63.47 o                         
   4   5   5          3.02         54.22        54.33 o                         
   5   5   5         22.17         27.92        48.09 o                         
   6   5   5          9.60        -11.12        30.54 o                         
   7   5   5        112.47        164.72        93.62 o                         
   8   5   5          7.38        -35.57        35.57 o                         
   9   5   5         10.51         34.45        32.57 o                         
  10   5   5        227.05        256.24        74.52 o                         
  11   5   5         36.55         10.32        41.93 o                         
 -15   6   5         48.16         42.66        44.16 o                         
 -14   6   5          8.11        -25.88        36.81 o                         
 -13   6   5        105.59         80.58        38.48 o                         
 -12   6   5        531.55        534.60        90.34 o                         
 -11   6   5         41.41         94.43        36.84 o                         
 -10   6   5       4031.11       4712.36       300.29 o                         
  -9   6   5         54.00         32.38        30.14 o                         
  -8   6   5       4168.13       4770.20       292.59 o                         
  -7   6   5        161.83        127.30        65.48 o                         
  -6   6   5       6528.00       6827.91       346.01 o                         
  -5   6   5        592.73        525.65       107.46 o                         
  -4   6   5       2395.86       2255.69       130.82 o                         
  -3   6   5        503.85        433.68        50.30 o                         
  -2   6   5        763.51        678.25        72.08 o                         
  -1   6   5        267.77        365.88        69.45 o                         
   0   6   5         64.31         48.19        41.81 o                         
   1   6   5        332.98        320.88        73.50 o                         
   2   6   5          1.64         47.60        34.95 o                         
   3   6   5         32.83         13.86        35.21 o                         
   4   6   5          7.02         -2.55        31.67 o                         
   5   6   5        832.36        535.63       137.38 o                         
   6   6   5        399.83        426.62       120.73 o                         
   7   6   5        343.80        226.24        70.73 o                         
   8   6   5        191.29        239.20        65.77 o                         
   9   6   5         70.85        138.08        79.45 o                         
  10   6   5         42.83         18.91        28.97 o                         
 -14   7   5         27.53         24.92        38.04 o                         
 -13   7   5        134.36        176.17        68.70 o                         
 -12   7   5         74.66         99.20        52.50 o                         
 -11   7   5        112.34         65.08        39.50 o                         
 -10   7   5        183.68        210.71        72.11 o                         
  -9   7   5         51.03        110.66        66.81 o                         
  -8   7   5         11.88          7.40        39.72 o                         
  -7   7   5        101.34         79.74        56.72 o                         
  -6   7   5          0.89        -23.22        29.35 o                         
  -5   7   5        342.52        227.01        57.59 o                         
  -4   7   5          1.45         11.07        15.04 o                         
  -3   7   5       2029.49       2039.69       164.69 o                         
  -2   7   5        229.42        198.98        54.37 o                         
  -1   7   5       3534.85       3975.32       253.56 o                         
   0   7   5         11.63         81.64        44.70 o                         
   1   7   5       5133.86       6057.71       338.63 o                         
   2   7   5        170.87        164.92        45.49 o                         
   3   7   5        784.53        814.29       119.95 o                         
   4   7   5         35.79         23.32        28.76 o                         
   5   7   5        108.16         68.89        52.03 o                         
   6   7   5         94.89         51.15        28.82 o                         
   7   7   5          8.46         20.99        48.73 o                         
   8   7   5         95.81         61.18        31.71 o                         
   9   7   5         77.21        -46.64        46.64 o                         
 -13   8   5          3.71         20.78        38.74 o                         
 -12   8   5         97.29         85.97        34.99 o                         
 -11   8   5         27.61         18.51        20.35 o                         
 -10   8   5        266.31        258.39        86.13 o                         
  -9   8   5         13.51         26.27        28.81 o                         
  -8   8   5        542.17        487.82       110.35 o                         
  -7   8   5        149.59        179.37        96.52 o                         
  -6   8   5        378.14        331.02       115.24 o                         
  -5   8   5        181.80        141.74        53.70 o                         
  -4   8   5         77.41         54.67        32.15 o                         
  -3   8   5         67.34         31.68        21.23 o                         
  -2   8   5         21.60         13.41        18.60 o                         
  -1   8   5        100.67        108.05        33.03 o                         
   0   8   5         77.80         32.04        29.09 o                         
   1   8   5        700.50        731.31       118.41 o                         
   2   8   5        190.31        200.14        60.09 o                         
   3   8   5        813.29        967.14       140.62 o                         
   4   8   5         11.25         24.22        65.99 o                         
   5   8   5        798.35       1147.52       213.32 o                         
   6   8   5          2.85        -18.64        32.40 o                         
   7   8   5        265.63        373.62       101.57 o                         
   8   8   5         13.71         -4.24        18.20 o                         
 -11   9   5         33.72         35.17        63.36 o                         
 -10   9   5         59.33         64.37        30.40 o                         
  -9   9   5         57.10         24.67        49.25 o                         
  -8   9   5         25.58        -15.30        24.05 o                         
  -7   9   5        106.91         77.18        18.53 o                         
  -6   9   5        237.75        218.43        89.58 o                         
  -5   9   5        128.26        117.89        57.27 o                         
  -4   9   5        579.14        541.48       137.95 o                         
  -3   9   5        186.51        216.06        74.73 o                         
  -2   9   5        514.32        475.72       106.25 o                         
  -1   9   5         54.30          2.97        28.75 o                         
   0   9   5        235.19        183.43        49.46 o                         
   1   9   5         22.70        -10.65        10.65 o                         
   2   9   5         25.12         30.67        29.18 o                         
   3   9   5          2.29        -11.51        25.15 o                         
   4   9   5          1.51         49.30        40.01 o                         
   5   9   5          8.97         17.09        28.15 o                         
   6   9   5          8.08         10.98        26.76 o                         
  -9  10   5          2.11        -57.96        57.96 o                         
  -8  10   5        260.51        358.68       149.68 o                         
  -7  10   5          2.87         40.53        57.69 o                         
  -6  10   5        236.78        200.60        90.43 o                         
  -5  10   5         29.93         66.23        38.19 o                         
  -4  10   5        182.81        131.99        69.99 o                         
  -3  10   5         80.13         22.13        37.06 o                         
  -2  10   5         84.46         74.57        44.29 o                         
  -1  10   5          0.06         -9.60         9.60 o                         
   0  10   5         14.46        -29.03        29.03 o                         
   1  10   5          0.06         -3.86        29.88 o                         
   2  10   5         20.77          4.45        21.88 o                         
   3  10   5         35.92         14.04        27.95 o                         
   4  10   5         17.15         47.28        15.70 o                         
  -4  11   5          0.95        -17.09        28.01 o                         
  -3  11   5        109.23         60.82        46.67 o                         
  -2  11   5          9.17        -70.51        70.51 o                         
  -1  11   5        185.49        204.97        74.32 o                         
 -18   0   6         22.18         61.82        69.88 o                         
 -16   0   6        136.11        138.28       108.15 o                         
 -14   0   6         89.04        127.79        69.26 o                         
 -12   0   6        297.89        343.56        75.94 o                         
 -10   0   6       3342.03       3755.70       275.61 o                         
  -8   0   6       2515.10       2357.63       228.48 o                         
  -6   0   6       1637.40       1817.60       186.51 o                         
  -4   0   6       1470.69       1317.92       163.25 o                         
  -2   0   6      33332.41      33086.06      2886.99 o                         
   0   0   6      41262.55      45675.72      2315.31 o                         
   2   0   6      37127.03      13518.79     18433.53 o                         
   4   0   6       6280.62       6641.85       645.88 o                         
   6   0   6       1622.08       1892.83       340.99 o                         
   8   0   6         82.77        -17.77        44.45 o                         
  10   0   6          0.40          9.29        64.22 o                         
  12   0   6          0.26        -30.16       105.33 o                         
 -18   1   6         32.55        -13.51        30.21 o                         
 -17   1   6        477.45        469.56        97.38 o                         
 -16   1   6         11.20        -31.07        35.25 o                         
 -15   1   6        519.89        544.94       110.93 o                         
 -14   1   6         24.61         -0.27        20.21 o                         
 -13   1   6         78.40         82.60        33.59 o                         
 -12   1   6         12.94        -22.55        22.55 o                         
 -11   1   6        803.17        710.86        83.41 o                         
 -10   1   6        909.85        797.30        77.26 o                         
  -9   1   6       7573.27       8687.57       478.41 o                         
  -8   1   6       1596.29       1361.40       129.54 o                         
  -7   1   6       9390.69      10340.79       371.16 o                         
  -6   1   6      18975.14      19785.51       586.43 o                         
  -5   1   6       8232.46       8431.77       338.59 o                         
  -4   1   6      15316.38      15479.36       563.18 o                         
  -3   1   6       1119.37       1143.16       120.42 o                         
  -2   1   6      23469.29      26056.21       952.67 o                         
  -1   1   6        208.74        253.99        72.20 o                         
   0   1   6       1729.45       1766.22       131.32 o                         
   1   1   6         95.59         31.79        84.72 o                         
   2   1   6        116.49         84.86        56.19 o                         
   3   1   6        190.81        257.58        80.37 o                         
   4   1   6       1376.55       1390.39       194.54 o                         
   5   1   6        745.45        599.30       133.89 o                         
   6   1   6        907.87       1137.38       182.88 o                         
   7   1   6       1391.72       1573.52       182.54 o                         
   8   1   6        168.50        136.21        46.83 o                         
   9   1   6       1076.75       1252.41       151.91 o                         
  10   1   6         54.18         12.66         9.73 o                         
  11   1   6        272.15        250.49        69.82 o                         
  12   1   6          2.11        -10.71        34.04 o                         
 -18   2   6          5.32        -17.10        28.23 o                         
 -17   2   6        266.63        287.20        86.47 o                         
 -16   2   6          5.61         27.04        37.45 o                         
 -15   2   6       1279.02       1435.83       159.26 o                         
 -14   2   6         71.71        105.81        44.04 o                         
 -13   2   6       7386.86       7575.01       488.86 o                         
 -12   2   6         19.47         14.29        21.79 o                         
 -11   2   6      10056.81      10545.07       378.79 o                         
 -10   2   6         83.18        103.23        30.59 o                         
  -9   2   6       7746.16       7578.40       318.66 o                         
  -8   2   6        348.78        385.42        84.56 o                         
  -7   2   6       2064.07       2014.20       185.86 o                         
  -6   2   6        477.34        625.12        83.02 o                         
  -5   2   6         25.15         26.87        24.62 o                         
  -4   2   6        535.75        582.10        73.68 o                         
  -3   2   6        130.64        105.44        30.90 o                         
  -2   2   6        310.87        217.72        95.65 o                         
  -1   2   6         10.43         -1.90        15.23 o                         
   0   2   6        110.03         93.58        36.15 o                         
   1   2   6       1305.41       1301.76       171.08 o                         
   2   2   6        349.08        241.44        73.28 o                         
   3   2   6       1441.62       1512.33       201.55 o                         
   4   2   6        827.71        746.34       159.92 o                         
   5   2   6       3484.33       3787.56       348.22 o                         
   6   2   6         11.04         23.44        16.79 o                         
   7   2   6        248.89        242.14        61.04 o                         
   8   2   6         46.87         -4.46        24.91 o                         
   9   2   6          0.77         25.42        24.93 o                         
  10   2   6          4.83          9.77        31.69 o                         
  11   2   6        198.08        194.22        55.10 o                         
  12   2   6         11.87         15.84        25.08 o                         
 -17   3   6        114.59         50.47        92.68 o                         
 -16   3   6          6.50         34.61        46.70 o                         
 -15   3   6        218.13        105.94        51.34 o                         
 -14   3   6          6.97        -13.30        13.30 o                         
 -13   3   6        150.68         68.19        77.56 o                         
 -12   3   6         74.52         46.17        17.68 o                         
 -11   3   6        117.90        106.23        41.90 o                         
 -10   3   6        151.04        110.91        30.87 o                         
  -9   3   6       1806.66       1376.30       209.38 o                         
  -8   3   6       4616.20       4867.25       265.07 o                         
  -7   3   6       1389.45       1443.93       100.74 o                         
  -6   3   6      13675.36      12062.59       305.86 o                         
  -5   3   6       7606.17       7796.52       264.17 o                         
  -4   3   6      22653.22      21333.54      1410.68 o                         
  -3   3   6        252.72        303.15        51.56 o                         
  -2   3   6      17692.53      18984.83      1314.14 o                         
  -1   3   6        263.81        286.35        44.76 o                         
   0   3   6       1770.33       2087.17       172.41 o                         
   1   3   6        219.23        210.50        61.81 o                         
   2   3   6          2.12        -33.57        34.99 o                         
   3   3   6        490.66        410.95       129.67 o                         
   4   3   6        870.93        780.65       144.00 o                         
   5   3   6       1415.96       1434.52       158.16 o                         
   6   3   6       1105.79       1065.64       140.08 o                         
   7   3   6        667.83        682.95       115.51 o                         
   8   3   6        740.74        773.13       120.79 o                         
   9   3   6        315.61        304.38        69.77 o                         
  10   3   6         25.70         73.62        44.70 o                         
  11   3   6        161.45         81.64        66.62 o                         
 -17   4   6         13.18          7.35        44.60 o                         
 -16   4   6         42.58         54.18        34.09 o                         
 -15   4   6        185.09         96.92        49.91 o                         
 -14   4   6         38.86         25.15        26.97 o                         
 -13   4   6        391.12        334.32        70.39 o                         
 -12   4   6        603.23        687.35       107.74 o                         
 -11   4   6         18.19         10.02        20.47 o                         
 -10   4   6        921.09        939.45       108.93 o                         
  -9   4   6        427.06        397.80        81.36 o                         
  -8   4   6       2159.72       2062.79       173.09 o                         
  -7   4   6         42.44         49.55        30.84 o                         
  -6   4   6         23.71          9.07        12.42 o                         
  -5   4   6        240.18        178.83        37.36 o                         
  -4   4   6       2951.09       3638.17       277.85 o                         
  -3   4   6        824.15        787.52        87.59 o                         
  -2   4   6       9259.73       9512.00       431.77 o                         
  -1   4   6       1345.54       1346.05       119.14 o                         
   0   4   6      14646.28      15586.96       620.59 o                         
   1   4   6         45.63         53.41        22.86 o                         
   2   4   6      12405.46      12956.62       554.99 o                         
   3   4   6         88.19         54.66        20.61 o                         
   4   4   6       5171.46       5685.31       523.67 o                         
   5   4   6         94.31         59.02        43.89 o                         
   6   4   6        526.35        482.34        91.24 o                         
   7   4   6        163.50        112.87        73.74 o                         
   8   4   6         13.81        -59.24        70.61 o                         
   9   4   6         34.72          6.78        27.14 o                         
  10   4   6          0.33          8.38        66.45 o                         
  11   4   6          0.05        -15.08        25.13 o                         
 -16   5   6         12.60        -24.27        34.67 o                         
 -15   5   6        216.59         61.10        47.23 o                         
 -14   5   6         41.37          7.36        22.79 o                         
 -13   5   6         11.89         -7.16        21.62 o                         
 -12   5   6        250.31        288.06        59.07 o                         
 -11   5   6          1.95         30.32        29.21 o                         
 -10   5   6         38.56         57.70        23.98 o                         
  -9   5   6       3803.72       4524.32       285.40 o                         
  -8   5   6       1400.23       1724.02       184.37 o                         
  -7   5   6       5532.35       5761.17       351.29 o                         
  -6   5   6       1949.14       1982.06       229.88 o                         
  -5   5   6       2486.53       2590.64       183.71 o                         
  -4   5   6       3137.48       2932.90       182.54 o                         
  -3   5   6       1807.92       1828.56       138.45 o                         
  -2   5   6        668.71        526.72        87.13 o                         
  -1   5   6          5.04         30.50        30.60 o                         
   0   5   6        409.25        296.17        42.33 o                         
   1   5   6        736.42        548.93        58.99 o                         
   2   5   6        216.10        278.16        60.56 o                         
   3   5   6        630.43        869.89       133.42 o                         
   4   5   6         62.58         47.18        37.86 o                         
   5   5   6        181.68        223.03        70.09 o                         
   6   5   6         57.40         83.03        40.10 o                         
   7   5   6        920.60        799.87       166.28 o                         
   8   5   6         45.34         39.25        52.42 o                         
   9   5   6        438.58        462.05       113.52 o                         
  10   5   6         18.95         94.16        50.00 o                         
 -15   6   6        471.08        505.29       124.93 o                         
 -14   6   6          0.14          1.34        20.45 o                         
 -13   6   6       1189.42       1270.11       138.91 o                         
 -12   6   6          4.82         16.56        24.62 o                         
 -11   6   6       1893.39       2196.62       204.53 o                         
 -10   6   6        683.13        637.51       104.39 o                         
  -9   6   6       1618.70       1886.55       179.27 o                         
  -8   6   6         12.08         29.49        24.50 o                         
  -7   6   6       1077.99        983.88       166.40 o                         
  -6   6   6        314.64        293.75        87.97 o                         
  -5   6   6         38.50         15.93        17.14 o                         
  -4   6   6         15.96          0.70        10.25 o                         
  -3   6   6          0.57         14.55        50.07 o                         
  -2   6   6        837.34        874.33       124.61 o                         
  -1   6   6         73.62         88.85        34.67 o                         
   0   6   6          3.37         33.40        34.61 o                         
   1   6   6        327.63        445.39        92.96 o                         
   2   6   6       2918.83       3403.85       285.36 o                         
   3   6   6        891.78       1037.20       132.83 o                         
   4   6   6        309.51        300.08        94.39 o                         
   5   6   6        360.02        292.72       142.61 o                         
   6   6   6         69.35         59.27        89.18 o                         
   7   6   6         29.55         12.12        17.79 o                         
   8   6   6          1.85         20.45        37.49 o                         
   9   6   6         19.08         93.71        38.85 o                         
 -14   7   6          1.95         29.40        45.82 o                         
 -13   7   6         30.24         50.04        41.82 o                         
 -12   7   6          4.44        -22.02        22.02 o                         
 -11   7   6          2.31        -12.08        26.80 o                         
 -10   7   6        183.40        122.38        81.39 o                         
  -9   7   6          5.40        -35.48        54.00 o                         
  -8   7   6        589.09        681.49       126.32 o                         
  -7   7   6         45.58        -51.53        51.53 o                         
  -6   7   6       2816.78       2874.44       330.74 o                         
  -5   7   6         15.73         15.06        13.67 o                         
  -4   7   6       3600.83       3805.57       283.11 o                         
  -3   7   6        201.92        150.68        39.82 o                         
  -2   7   6       3523.82       3727.88       206.07 o                         
  -1   7   6         28.17         18.69        24.97 o                         
   0   7   6        253.01        252.05        71.78 o                         
   1   7   6        187.77        210.33        57.97 o                         
   2   7   6         10.06         12.54        71.81 o                         
   3   7   6        323.30        377.47        96.37 o                         
   4   7   6        160.08         16.29        35.96 o                         
   5   7   6        244.26        376.94       122.63 o                         
   6   7   6        235.89        205.13        69.81 o                         
   7   7   6        137.13        167.95        67.28 o                         
   8   7   6        104.51        109.09        29.78 o                         
 -13   8   6        159.29        185.00        79.24 o                         
 -12   8   6          6.07          9.99        35.22 o                         
 -11   8   6        142.97        191.41        78.23 o                         
 -10   8   6        146.06         30.45        66.39 o                         
  -9   8   6         35.47         15.58        39.17 o                         
  -8   8   6         22.22         -5.05         8.08 o                         
  -7   8   6          3.92        129.00        65.08 o                         
  -6   8   6          0.29         34.77        54.82 o                         
  -5   8   6         41.80         37.05        56.95 o                         
  -4   8   6        426.65        369.37        89.56 o                         
  -3   8   6        173.32         68.28        76.52 o                         
  -2   8   6       1405.72       1495.43       150.75 o                         
  -1   8   6        102.80         82.76        35.87 o                         
   0   8   6        893.99       1022.69       121.42 o                         
   1   8   6          0.10        -18.75        48.94 o                         
   2   8   6       1419.89       1715.16       213.02 o                         
   3   8   6         10.40         29.41        26.97 o                         
   4   8   6        293.98        329.39       122.08 o                         
   5   8   6         72.73         11.57        33.69 o                         
   6   8   6         31.62          6.46        33.38 o                         
   7   8   6         72.17         75.57        43.65 o                         
 -11   9   6          7.89        -16.66        29.35 o                         
 -10   9   6         57.71         92.16        80.50 o                         
  -9   9   6        300.11        264.85       102.59 o                         
  -8   9   6         37.68         13.62        69.05 o                         
  -7   9   6        414.41        552.75       333.81 o                         
  -6   9   6        124.12         40.53        57.70 o                         
  -5   9   6        225.70        113.79        61.79 o                         
  -4   9   6          6.20         15.59        33.66 o                         
  -3   9   6        107.78        120.35        54.73 o                         
  -2   9   6          9.28          0.51        26.39 o                         
  -1   9   6          7.08         -5.34        18.16 o                         
   0   9   6          2.01         13.01        22.07 o                         
   1   9   6          3.01         -3.74        33.07 o                         
   2   9   6          2.42         28.84        37.29 o                         
   3   9   6         17.61         51.42        44.54 o                         
   4   9   6          0.28        -30.69        30.69 o                         
   5   9   6         66.02        114.26        53.06 o                         
  -9  10   6         86.55         11.65        37.44 o                         
  -8  10   6         26.01         72.50        53.66 o                         
  -7  10   6        106.27        150.15        61.96 o                         
  -6  10   6         10.05        -16.31        38.31 o                         
  -5  10   6         27.06         64.33        65.38 o                         
  -4  10   6         11.35         32.06        71.40 o                         
  -3  10   6         11.80        -39.85        43.82 o                         
  -2  10   6         32.86         -2.87        26.84 o                         
  -1  10   6         44.12         11.56        29.76 o                         
   0  10   6        136.43        126.66        81.64 o                         
   1  10   6         58.86          4.45        23.33 o                         
   2  10   6        139.97        140.54        60.46 o                         
   3  10   6         40.80         75.37        50.01 o                         
 -17   0   7         38.41          5.63        26.57 o                         
 -15   0   7        207.40        255.40        87.30 o                         
 -13   0   7       1267.02       1459.90       164.44 o                         
 -11   0   7        985.57       1021.78       130.89 o                         
  -9   0   7        129.10         79.00        30.03 o                         
  -7   0   7      11984.40      12386.58       622.70 o                         
  -5   0   7      46084.79      46695.36      2429.25 o                         
  -3   0   7      35421.46      35292.02      1306.76 o                         
  -1   0   7      26698.81      22739.68      1348.81 o                         
   1   0   7       6156.17       5674.42       562.98 o                         
   3   0   7       1164.10        226.10       674.17 o                         
   5   0   7          0.81        156.66        92.11 o                         
   7   0   7          0.71         -4.20         4.20 o                         
   9   0   7          0.98         29.54        30.37 o                         
  11   0   7         84.44         83.56        58.60 o                         
 -18   1   7         31.24        -31.81        45.32 o                         
 -17   1   7          0.07          7.42        27.58 o                         
 -16   1   7         87.42         41.43        29.51 o                         
 -15   1   7         33.19         43.40        77.09 o                         
 -14   1   7        861.44        775.95        93.74 o                         
 -13   1   7        385.00        351.98        59.42 o                         
 -12   1   7       2169.63       2509.30       169.13 o                         
 -11   1   7       2928.24       3164.80       165.66 o                         
 -10   1   7       3951.87       4219.76       203.97 o                         
  -9   1   7      10146.91      11320.26       418.41 o                         
  -8   1   7        834.69        715.91        84.03 o                         
  -7   1   7      11199.19      12850.27       613.22 o                         
  -6   1   7        114.43        127.04        44.71 o                         
  -5   1   7       6161.14       6377.80       289.96 o                         
  -4   1   7        109.44        108.69        67.58 o                         
  -3   1   7        162.17        153.01        40.13 o                         
  -2   1   7        626.94        569.50        80.60 o                         
  -1   1   7       1882.09       1348.60       358.35 o                         
   0   1   7       1961.31       2140.58       235.78 o                         
   1   1   7       2327.00       2342.75       238.73 o                         
   2   1   7       4940.74       4846.64       502.63 o                         
   3   1   7       1446.99       1387.10       194.05 o                         
   4   1   7       4037.71       4094.95       353.40 o                         
   5   1   7        289.28        316.44        91.85 o                         
   6   1   7       3089.89       3244.70       321.62 o                         
   7   1   7         46.24         20.54        24.57 o                         
   8   1   7        444.02        410.25        79.85 o                         
   9   1   7          3.84        -18.01        29.27 o                         
  10   1   7         45.32        -16.52        23.24 o                         
  11   1   7          0.02         -2.23        34.87 o                         
 -18   2   7        578.62        493.00       109.15 o                         
 -17   2   7          1.71        -21.33        35.25 o                         
 -16   2   7       1698.55       1633.44       200.49 o                         
 -15   2   7         21.87          2.29        23.46 o                         
 -14   2   7       1819.21       1737.20       191.14 o                         
 -13   2   7         52.12         39.87        28.44 o                         
 -12   2   7        729.39        687.47        81.44 o                         
 -11   2   7         76.87         78.78        23.72 o                         
 -10   2   7         28.63         59.89        30.08 o                         
  -9   2   7        180.79        140.09        52.37 o                         
  -8   2   7         83.87         67.58        42.28 o                         
  -7   2   7         35.66         28.45        13.61 o                         
  -6   2   7        265.64        299.57        60.60 o                         
  -5   2   7        879.63        851.41        94.64 o                         
  -4   2   7        716.78        760.17        88.68 o                         
  -3   2   7        512.16        414.83        74.62 o                         
  -2   2   7       2969.56       2841.35       194.39 o                         
  -1   2   7        522.06        376.73        87.66 o                         
   0   2   7       6279.42       6959.38       261.29 o                         
   1   2   7        678.97        652.86       126.15 o                         
   2   2   7       3420.23       3311.18       351.13 o                         
   3   2   7        137.88        104.93        43.31 o                         
   4   2   7         29.16          6.72        40.03 o                         
   5   2   7          7.91          4.88        35.83 o                         
   6   2   7        603.52        721.22       117.93 o                         
   7   2   7         15.39        -27.85        33.10 o                         
   8   2   7       1042.71       1296.95       150.20 o                         
   9   2   7         28.28         17.78        36.72 o                         
  10   2   7        501.56        488.41       106.15 o                         
  11   2   7          0.83         15.21        35.25 o                         
 -17   3   7          4.82        -27.47        43.78 o                         
 -16   3   7          4.99        -20.30        25.25 o                         
 -15   3   7         20.66         -8.05        31.82 o                         
 -14   3   7        266.47        248.86        65.06 o                         
 -13   3   7        392.39        496.80        93.42 o                         
 -12   3   7        346.85        403.47        77.14 o                         
 -11   3   7       4353.02       5129.77       309.02 o                         
 -10   3   7       1382.67       1400.34       142.69 o                         
  -9   3   7       7536.89       7923.70       398.50 o                         
  -8   3   7        838.29        763.35        82.96 o                         
  -7   3   7      14420.94      16016.90       529.87 o                         
  -6   3   7          0.35          5.27        12.30 o                         
  -5   3   7       3043.22       2976.48       183.20 o                         
  -4   3   7        263.04        317.42        68.14 o                         
  -3   3   7        858.95        958.57       141.98 o                         
  -2   3   7        302.15        291.72        49.29 o                         
  -1   3   7       3067.64       3067.06       168.30 o                         
   0   3   7       2211.00       2191.75       145.77 o                         
   1   3   7       3352.32       3303.66       222.31 o                         
   2   3   7       2952.14       3216.77       306.91 o                         
   3   3   7       2021.84       2258.91       259.53 o                         
   4   3   7       1686.10       1779.54       234.75 o                         
   5   3   7        794.88        877.18       128.82 o                         
   6   3   7       1001.56        961.98       133.97 o                         
   7   3   7          9.12          9.72        19.27 o                         
   8   3   7        125.12         19.06        48.19 o                         
   9   3   7          0.92         36.63        28.89 o                         
  10   3   7          1.91        -26.28        38.32 o                         
  11   3   7          0.01         -4.35        54.48 o                         
 -17   4   7         16.95         21.35        20.13 o                         
 -16   4   7         22.48         25.48        35.60 o                         
 -15   4   7        228.46        288.23        69.16 o                         
 -14   4   7         41.54         -0.14        31.47 o                         
 -13   4   7        525.89        451.89        90.86 o                         
 -12   4   7          7.81         13.11        46.45 o                         
 -11   4   7        227.27        245.43        63.52 o                         
 -10   4   7         56.11         15.03        19.74 o                         
  -9   4   7        951.47        973.20       122.53 o                         
  -8   4   7        435.13        426.10        85.68 o                         
  -7   4   7       3270.05       2374.67       352.51 o                         
  -6   4   7        933.90       1097.46       138.07 o                         
  -5   4   7      14486.51      16630.34       761.38 o                         
  -4   4   7          0.89         10.14        14.79 o                         
  -3   4   7      17611.78      16693.65       773.34 o                         
  -2   4   7        310.08        267.31        64.93 o                         
  -1   4   7       9561.61       9820.10       625.18 o                         
   0   4   7         74.22         78.51        47.56 o                         
   1   4   7       6164.56       5719.55       330.54 o                         
   2   4   7        143.44        108.90        51.80 o                         
   3   4   7          0.91        -11.49        62.94 o                         
   4   4   7        678.19        673.79       104.12 o                         
   5   4   7         10.75          9.14        20.49 o                         
   6   4   7         18.87          9.54        32.93 o                         
   7   4   7          0.26         37.48        55.70 o                         
   8   4   7          0.24        114.00        64.64 o                         
   9   4   7         26.22         46.82        56.69 o                         
  10   4   7         23.60         -4.98        17.97 o                         
 -16   5   7         20.77         34.08        15.52 o                         
 -15   5   7          8.85          5.04        18.48 o                         
 -14   5   7        214.89        247.74        63.18 o                         
 -13   5   7        164.54        132.57        42.51 o                         
 -12   5   7       1583.86       1719.91       160.92 o                         
 -11   5   7        476.24        519.54        86.07 o                         
 -10   5   7       2750.31       3114.91       271.80 o                         
  -9   5   7       1469.02       1783.25       192.05 o                         
  -8   5   7        198.20        158.12        30.45 o                         
  -7   5   7       1081.95        938.59       129.68 o                         
  -6   5   7        153.10         91.06        43.23 o                         
  -5   5   7        224.68        221.35        51.70 o                         
  -4   5   7        280.27        157.93        69.79 o                         
  -3   5   7        180.06        211.36        56.47 o                         
  -2   5   7          4.31          7.61        23.52 o                         
  -1   5   7        606.69        488.49        55.97 o                         
   0   5   7       1146.06       1327.38       161.80 o                         
   1   5   7         68.19         54.79        23.20 o                         
   2   5   7       2335.69       2790.68       238.29 o                         
   3   5   7         69.09        104.86       186.80 o                         
   4   5   7       1627.67       2017.87       258.72 o                         
   5   5   7          9.97        -22.79        25.93 o                         
   6   5   7       1022.13       1045.18       190.34 o                         
   7   5   7          1.97         -9.14        47.06 o                         
   8   5   7        381.43        394.69       100.54 o                         
   9   5   7          9.01        -10.40        10.40 o                         
 -15   6   7         14.75         13.75        25.23 o                         
 -14   6   7        619.36        594.72        96.35 o                         
 -13   6   7        229.48        188.94        48.99 o                         
 -12   6   7        208.82        236.25        63.34 o                         
 -11   6   7         29.22         -7.03        40.62 o                         
 -10   6   7        124.83         70.47        27.06 o                         
  -9   6   7         32.12         -6.46        41.53 o                         
  -8   6   7          0.02         77.10        26.54 o                         
  -7   6   7        330.43        318.57       104.81 o                         
  -6   6   7          0.71        -23.33        44.39 o                         
  -5   6   7        490.22        495.58        68.06 o                         
  -4   6   7        367.72        263.22        72.39 o                         
  -3   6   7       1028.78        999.91       129.47 o                         
  -2   6   7       1711.18       1982.66       190.30 o                         
  -1   6   7       1899.39       2013.53       196.97 o                         
   0   6   7        275.96        336.63        81.16 o                         
   1   6   7        248.53        218.58        76.60 o                         
   2   6   7        678.63        589.09       112.71 o                         
   3   6   7          1.76          0.88        25.16 o                         
   4   6   7         14.08        -67.83        67.83 o                         
   5   6   7         14.48        -18.96        26.78 o                         
   6   6   7        308.80        386.52       118.89 o                         
   7   6   7         40.72          9.03        60.34 o                         
   8   6   7        193.40         88.66       143.82 o                         
   9   6   7          9.32        -65.49        65.49 o                         
 -14   7   7          4.74        -58.12        58.12 o                         
 -13   7   7        174.28         74.38        50.70 o                         
 -12   7   7         12.19         12.80        28.74 o                         
 -11   7   7        417.64        439.49        92.25 o                         
 -10   7   7          2.86         -0.05        21.83 o                         
  -9   7   7       2205.23       2120.53       272.44 o                         
  -8   7   7        125.24         72.71        75.47 o                         
  -7   7   7       2002.17       2199.95       259.11 o                         
  -6   7   7         47.44          9.82        30.88 o                         
  -5   7   7       1044.82        565.68       206.00 o                         
  -4   7   7         98.80         51.96        48.29 o                         
  -3   7   7          0.13          7.48        21.04 o                         
  -2   7   7        488.42        390.21        85.22 o                         
  -1   7   7        313.82        161.76        85.38 o                         
   0   7   7        382.33        371.02        84.09 o                         
   1   7   7        603.99        769.90       133.76 o                         
   2   7   7        464.30        654.56       127.11 o                         
   3   7   7        402.80        469.72       103.95 o                         
   4   7   7        179.10         89.85        52.72 o                         
   5   7   7        126.58        110.50        43.74 o                         
   6   7   7         39.38         26.78        49.22 o                         
   7   7   7         16.19         19.51        41.58 o                         
 -13   8   7         41.41        -12.65        17.96 o                         
 -12   8   7          0.92          9.73        36.26 o                         
 -11   8   7          0.08        -34.78        34.78 o                         
 -10   8   7         13.23        -40.03        45.30 o                         
  -9   8   7         75.86         28.41        47.12 o                         
  -8   8   7        102.15        102.74        86.83 o                         
  -7   8   7        461.30        545.52       194.29 o                         
  -6   8   7         55.77        116.95        80.46 o                         
  -5   8   7       1380.66       1288.77       226.70 o                         
  -4   8   7         35.34        -48.31        48.31 o                         
  -3   8   7       1102.40       1051.50       203.66 o                         
  -2   8   7         26.27        -32.55        32.55 o                         
  -1   8   7       1364.86       1303.17       149.93 o                         
   0   8   7        106.99        108.37        53.59 o                         
   1   8   7         88.34        137.76        64.46 o                         
   2   8   7        112.13        138.00        50.93 o                         
   3   8   7         87.73         56.45        58.30 o                         
   4   8   7        111.78        218.66        93.97 o                         
   5   8   7          0.05         59.68        86.80 o                         
   6   8   7          0.05         21.81        29.12 o                         
 -11   9   7          9.72        -17.85       136.90 o                         
 -10   9   7        161.93        221.67        94.60 o                         
  -9   9   7         47.96         30.20        36.53 o                         
  -8   9   7         47.46         53.31        68.08 o                         
  -7   9   7          0.37        110.85       143.48 o                         
  -6   9   7         37.90         -0.64        26.70 o                         
  -5   9   7          4.73          5.59        42.01 o                         
  -4   9   7          2.44        -67.24        67.24 o                         
  -3   9   7          4.74         45.51        55.22 o                         
  -2   9   7          3.46        -13.59        13.59 o                         
  -1   9   7          0.77         -2.56        31.67 o                         
   0   9   7        124.00        123.47        53.32 o                         
   1   9   7          0.17         13.17        36.51 o                         
   2   9   7        299.86        319.97        79.03 o                         
   3   9   7          3.63        -21.49        21.49 o                         
   4   9   7        234.66        196.99        92.75 o                         
  -8  10   7          7.91          6.10        59.14 o                         
  -7  10   7         30.68         -5.75        34.78 o                         
  -6  10   7         21.12        207.94        81.60 o                         
  -5  10   7        122.94         65.41        52.19 o                         
  -4  10   7         61.32         -6.83        34.47 o                         
  -3  10   7        137.46        135.08       106.51 o                         
  -2  10   7         55.39        -34.41        34.41 o                         
  -1  10   7        138.81        167.59        75.84 o                         
   0  10   7         30.74         53.96        63.11 o                         
   1  10   7         48.49         10.18        38.17 o                         
 -18   0   8        110.32         98.38        89.48 o                         
 -16   0   8        256.78        381.47       155.17 o                         
 -14   0   8         58.29         60.15        40.84 o                         
 -12   0   8       2611.67       2751.26       225.94 o                         
 -10   0   8      12954.31      16434.49      1650.85 o                         
  -8   0   8      22237.71      22783.73       989.34 o                         
  -6   0   8      24107.75      24537.86      1516.24 o                         
  -4   0   8      11379.00      12473.07       626.34 o                         
  -2   0   8       5959.51       5416.71       530.61 o                         
   0   0   8          9.96        -22.74        24.76 o                         
   2   0   8        110.34        168.36       115.14 o                         
   4   0   8         16.68         82.72        34.02 o                         
   6   0   8        196.32         93.21        32.69 o                         
   8   0   8        344.99        363.15       129.59 o                         
  10   0   8        202.76        334.19       134.48 o                         
 -18   1   8         42.98         41.97       101.52 o                         
 -17   1   8        306.62        305.67        85.67 o                         
 -16   1   8        292.38        358.22        87.58 o                         
 -15   1   8        395.54        338.26        99.25 o                         
 -14   1   8       1603.43       1444.70       133.90 o                         
 -13   1   8        860.35        814.57        93.79 o                         
 -12   1   8       3809.61       4101.67       205.15 o                         
 -11   1   8         21.48         30.74        44.57 o                         
 -10   1   8       2092.98       2317.03       167.08 o                         
  -9   1   8         21.55         24.32        28.90 o                         
  -8   1   8        258.58        242.14        47.25 o                         
  -7   1   8         13.03         49.18        27.14 o                         
  -6   1   8        407.05        333.77        60.82 o                         
  -5   1   8        208.43        118.73        53.28 o                         
  -4   1   8       5756.94       5493.08       265.87 o                         
  -3   1   8       5069.55       4094.56       399.92 o                         
  -2   1   8       1206.87       1033.29       117.35 o                         
  -1   1   8      13652.57      12927.88       661.33 o                         
   0   1   8       1534.00       1737.78       214.25 o                         
   1   1   8       7573.22       7592.78       490.51 o                         
   2   1   8        363.70        306.82        86.20 o                         
   3   1   8       3452.79       3807.46       343.90 o                         
   4   1   8          0.02         23.18        16.77 o                         
   5   1   8        529.60        473.83       168.87 o                         
   6   1   8          6.14         49.58        48.62 o                         
   7   1   8          1.47        -25.03        31.72 o                         
   8   1   8         19.02         27.79        18.23 o                         
   9   1   8          9.83         34.57        33.72 o                         
  10   1   8         47.55         10.47        16.33 o                         
 -18   2   8          0.11        -28.04        28.04 o                         
 -17   2   8        226.43        219.29        74.03 o                         
 -16   2   8         22.95         30.22        32.21 o                         
 -15   2   8          0.39        -18.00        35.28 o                         
 -14   2   8          3.04         10.55        14.42 o                         
 -13   2   8          3.36          3.77        21.08 o                         
 -12   2   8         56.27         37.16        22.99 o                         
 -11   2   8         78.78         51.68        25.30 o                         
 -10   2   8          2.95         -7.21        31.34 o                         
  -9   2   8          1.05        -11.75        11.75 o                         
  -8   2   8        904.23        860.58        87.62 o                         
  -7   2   8       1969.42       1737.92       159.61 o                         
  -6   2   8        791.25        689.73       107.03 o                         
  -5   2   8       7516.90       8163.41       347.39 o                         
  -4   2   8         47.60         46.72        44.90 o                         
  -3   2   8       5046.59       5506.37       299.44 o                         
  -2   2   8         74.38         82.47        31.53 o                         
  -1   2   8        770.17        713.39        85.27 o                         
   0   2   8        132.13        118.42        41.07 o                         
   1   2   8        539.35        438.76        72.58 o                         
   2   2   8          2.00        -30.85        43.21 o                         
   3   2   8       3969.86       4091.68       356.24 o                         
   4   2   8        119.52        219.88        77.47 o                         
   5   2   8       2954.60       3434.82       335.49 o                         
   6   2   8          4.09         -1.86        33.76 o                         
   7   2   8       1296.57       1437.81       172.40 o                         
   8   2   8          0.11        -25.32        31.70 o                         
   9   2   8        320.34        397.14        83.25 o                         
  10   2   8          6.20        -22.88        22.88 o                         
 -18   3   8         11.15         -9.02        27.30 o                         
 -17   3   8         67.97        -15.29        27.17 o                         
 -16   3   8        522.55        490.90        92.46 o                         
 -15   3   8        162.13        170.70        52.82 o                         
 -14   3   8       1558.30       1665.17       177.06 o                         
 -13   3   8        447.84        473.58        93.79 o                         
 -12   3   8       2672.04       3033.05       238.94 o                         
 -11   3   8         38.03          3.36        36.11 o                         
 -10   3   8       4890.29       4801.31       367.30 o                         
  -9   3   8          6.56         -5.90        38.19 o                         
  -8   3   8         54.06         49.40        16.35 o                         
  -7   3   8         50.77         31.33        25.49 o                         
  -6   3   8        568.49        621.39        89.76 o                         
  -5   3   8       1300.78       1295.47       123.76 o                         
  -4   3   8       4833.24       5157.01       763.63 o                         
  -3   3   8       3725.41       3685.22       271.73 o                         
  -2   3   8       4578.39       4446.06       400.65 o                         
  -1   3   8       4616.12       5378.31       303.67 o                         
   0   3   8       2474.34       2755.06       166.00 o                         
   1   3   8       2826.92       2697.54       272.27 o                         
   2   3   8          8.71        -14.69        78.48 o                         
   3   3   8        979.38        730.73       147.64 o                         
   4   3   8         78.61        112.03        84.87 o                         
   5   3   8         58.35        103.05        52.90 o                         
   6   3   8         47.87          9.06        30.67 o                         
   7   3   8          2.22         -2.07        46.27 o                         
   8   3   8          7.13         65.13        41.44 o                         
   9   3   8         20.61         39.18        44.97 o                         
  10   3   8         24.74          5.89        32.80 o                         
 -17   4   8          1.66        -13.41        16.70 o                         
 -16   4   8         49.97         61.76        36.76 o                         
 -15   4   8         18.43         11.73        32.16 o                         
 -14   4   8          0.52        -13.55        30.53 o                         
 -13   4   8         72.69        184.51        54.95 o                         
 -12   4   8       1494.14       1566.41       154.09 o                         
 -11   4   8        469.17        539.19        95.73 o                         
 -10   4   8       2793.35       2744.29       217.88 o                         
  -9   4   8        106.67         59.31        71.96 o                         
  -8   4   8      11237.66      12458.50       577.01 o                         
  -7   4   8         50.84         18.60        17.65 o                         
  -6   4   8      10632.02      11504.69       430.49 o                         
  -5   4   8        487.10        493.02        82.41 o                         
  -4   4   8       6528.07       7274.25       371.02 o                         
  -3   4   8        161.05         82.16        63.06 o                         
  -2   4   8       1219.04       1115.61       114.58 o                         
  -1   4   8        277.90        215.91        60.86 o                         
   0   4   8         15.28         27.62        25.95 o                         
   1   4   8        534.78        591.59        97.36 o                         
   2   4   8          3.03         47.37        54.69 o                         
   3   4   8        180.32        263.99        78.56 o                         
   4   4   8         63.40         74.67        66.36 o                         
   5   4   8        134.78         90.06        47.14 o                         
   6   4   8        336.57        474.49       126.36 o                         
   7   4   8         60.73        104.70        78.38 o                         
   8   4   8        121.15        119.07        42.96 o                         
   9   4   8         37.20         -6.75        39.85 o                         
 -16   5   8         73.48        144.71        50.13 o                         
 -15   5   8        398.45        317.81        66.46 o                         
 -14   5   8        204.33        145.90        53.67 o                         
 -13   5   8        402.46        442.00        87.86 o                         
 -12   5   8        398.88        295.76        61.66 o                         
 -11   5   8          0.81        -12.53        29.18 o                         
 -10   5   8        401.53        344.33        80.49 o                         
  -9   5   8         82.31         41.22        18.18 o                         
  -8   5   8         33.54         52.97        24.73 o                         
  -7   5   8          8.95         14.05         2.91 o                         
  -6   5   8          4.58          6.38        17.67 o                         
  -5   5   8        590.10        565.33        87.69 o                         
  -4   5   8        525.90        287.50       141.64 o                         
  -3   5   8       1508.02       1416.82       155.37 o                         
  -2   5   8         71.53         55.85        18.71 o                         
  -1   5   8       6370.32       7068.26       721.74 o                         
   0   5   8          3.74        -16.57        16.57 o                         
   1   5   8       1924.99       2042.65       198.81 o                         
   2   5   8         29.53        146.26        47.93 o                         
   3   5   8       2077.65       2292.69       276.51 o                         
   4   5   8          0.38        -42.98        42.98 o                         
   5   5   8        485.35        433.90       112.44 o                         
   6   5   8         26.00          0.17        17.62 o                         
   7   5   8          8.53         57.15        41.58 o                         
   8   5   8         27.96          0.43        28.28 o                         
   9   5   8         43.26         13.42        22.73 o                         
 -15   6   8         25.35         10.71        36.21 o                         
 -14   6   8          1.24        -16.40        26.80 o                         
 -13   6   8          5.07         18.59        30.46 o                         
 -12   6   8        113.99         85.53        29.49 o                         
 -11   6   8          9.04        -13.24        23.31 o                         
 -10   6   8         97.53        118.38        52.93 o                         
  -9   6   8         95.97         69.34        43.79 o                         
  -8   6   8        857.74        951.60       299.86 o                         
  -7   6   8        508.94        522.49       129.96 o                         
  -6   6   8       1015.36        936.97       157.54 o                         
  -5   6   8       1064.64       1091.69       137.43 o                         
  -4   6   8        545.33        616.17       162.42 o                         
  -3   6   8        518.29        434.54        87.75 o                         
  -2   6   8          6.59         13.82        42.40 o                         
  -1   6   8         38.48         47.74        46.39 o                         
   0   6   8         57.16        -24.30        24.30 o                         
   1   6   8        180.47        233.37        77.39 o                         
   2   6   8        124.00        130.04        41.37 o                         
   3   6   8       1095.36       1169.73       200.21 o                         
   4   6   8         32.63         20.58        64.91 o                         
   5   6   8        746.65       1064.66       191.71 o                         
   6   6   8         14.81        -23.36        49.58 o                         
   7   6   8        253.92        256.78        88.22 o                         
   8   6   8         10.97         14.51        40.54 o                         
 -14   7   8        369.89        393.59        90.59 o                         
 -13   7   8          4.70          5.69        24.99 o                         
 -12   7   8        632.05        734.39       118.08 o                         
 -11   7   8        100.76        148.95        80.91 o                         
 -10   7   8        917.28        948.78       179.72 o                         
  -9   7   8          8.68         10.84        47.30 o                         
  -8   7   8         15.18        -31.05        75.31 o                         
  -7   7   8        224.25        247.18        85.61 o                         
  -6   7   8        253.41        204.74        75.03 o                         
  -5   7   8        483.04        356.99       125.11 o                         
  -4   7   8        463.08        479.75       215.25 o                         
  -3   7   8        332.40        442.14        86.77 o                         
  -2   7   8       1106.34       1251.10       156.87 o                         
  -1   7   8        452.54        548.35        95.32 o                         
   0   7   8        334.33        323.42        70.24 o                         
   1   7   8        235.93        272.07        83.18 o                         
   2   7   8         21.57          9.27        29.98 o                         
   3   7   8          3.42        -21.48        53.28 o                         
   4   7   8          6.28         86.89        50.79 o                         
   5   7   8          0.50        -17.26        32.59 o                         
   6   7   8         15.19         11.56        22.29 o                         
   7   7   8         11.24         11.92        45.99 o                         
 -13   8   8         27.06          3.62        48.24 o                         
 -12   8   8         65.31         81.76        38.45 o                         
 -11   8   8         26.90        -26.26        26.26 o                         
 -10   8   8        485.76        455.36       104.37 o                         
  -9   8   8         15.88         23.22        90.19 o                         
  -8   8   8        734.02        749.15       240.38 o                         
  -7   8   8          0.71        -47.38        96.26 o                         
  -6   8   8       1128.90       1269.66       322.83 o                         
  -5   8   8         93.15         72.67        73.75 o                         
  -4   8   8        417.50        169.62       156.41 o                         
  -3   8   8        159.76        149.80        71.98 o                         
  -2   8   8         69.36         69.19       160.96 o                         
  -1   8   8         72.74         34.41        37.35 o                         
   0   8   8         60.25         12.32        35.23 o                         
   1   8   8         81.59        -24.98        31.22 o                         
   2   8   8          8.01         14.20        26.43 o                         
   3   8   8        120.60         42.28        48.28 o                         
   4   8   8         51.82         52.31        27.39 o                         
   5   8   8         37.62         29.45        31.56 o                         
 -11   9   8          1.91         35.26        66.16 o                         
 -10   9   8          0.59         24.59        60.69 o                         
  -9   9   8         20.82        124.15        78.95 o                         
  -8   9   8         22.18         83.00        52.80 o                         
  -7   9   8          0.20         -9.36        78.89 o                         
  -6   9   8          0.52        -59.61        59.61 o                         
  -5   9   8         50.11         -8.44        71.94 o                         
  -4   9   8          4.48         47.64        58.31 o                         
  -3   9   8        370.88        593.93       163.40 o                         
  -2   9   8          2.39        -16.53        38.03 o                         
  -1   9   8        469.47        659.41       139.32 o                         
   0   9   8          3.39        -29.72        31.13 o                         
   1   9   8        371.41        500.47       125.34 o                         
   2   9   8          9.38         11.59        33.18 o                         
   3   9   8        148.75        110.18        87.18 o                         
  -8  10   8         78.58        103.52        53.27 o                         
  -7  10   8         34.47          0.91        25.82 o                         
  -6  10   8        120.13         48.23        24.93 o                         
  -5  10   8         39.67         33.46        53.70 o                         
  -4  10   8         51.13        101.29       101.42 o                         
  -3  10   8          6.33        -57.49        57.49 o                         
  -2  10   8         13.74          7.93        66.17 o                         
  -1  10   8          3.47         24.09        37.00 o                         
   0  10   8         14.54         -5.52        36.57 o                         
 -17   0   9         73.34        190.45       122.00 o                         
 -15   0   9       2743.75       2722.70       292.43 o                         
 -13   0   9       4318.34       4829.82       316.17 o                         
 -11   0   9       7962.16       8187.21       522.00 o                         
  -9   0   9      10531.23      11759.30       642.36 o                         
  -7   0   9       2947.89       3418.04       301.03 o                         
  -5   0   9        332.59        341.04        90.44 o                         
  -3   0   9        193.76         89.12        36.33 o                         
  -1   0   9        415.43        198.31        93.07 o                         
   1   0   9       1034.23       1182.35       249.88 o                         
   3   0   9       1508.90       1319.17       284.03 o                         
   5   0   9        733.47        612.21       192.91 o                         
   7   0   9        377.85        511.39       181.48 o                         
   9   0   9          1.76         -8.08        28.22 o                         
 -18   1   9         64.57         23.15        41.56 o                         
 -17   1   9        447.52        312.95        84.58 o                         
 -16   1   9         48.47        -24.16        32.76 o                         
 -15   1   9        630.75        648.61       117.18 o                         
 -14   1   9          1.91         21.81        43.59 o                         
 -13   1   9        143.25         59.95        21.56 o                         
 -12   1   9        107.36         82.99        16.68 o                         
 -11   1   9          2.52         12.33        34.25 o                         
 -10   1   9         87.40         95.50        33.95 o                         
  -9   1   9       1891.04       1780.40       150.90 o                         
  -8   1   9       1978.20       2009.62       159.28 o                         
  -7   1   9       2281.89       2576.96       191.31 o                         
  -6   1   9       7819.60       8388.07       425.58 o                         
  -5   1   9       1246.41       1157.83       117.83 o                         
  -4   1   9      15459.04      15269.06       519.13 o                         
  -3   1   9       1452.04       1406.42       205.08 o                         
  -2   1   9       6728.41       7287.85       466.97 o                         
  -1   1   9         37.42         61.22        52.63 o                         
   0   1   9       1846.98       1799.95       217.16 o                         
   1   1   9         22.05         62.14        36.42 o                         
   2   1   9        263.88        220.18        84.69 o                         
   3   1   9         39.79         14.13        51.93 o                         
   4   1   9         91.28         76.78        29.56 o                         
   5   1   9        146.02         64.31        34.68 o                         
   6   1   9        187.73        123.38        61.77 o                         
   7   1   9        418.17        276.80        93.92 o                         
   8   1   9         64.88        102.55        48.80 o                         
   9   1   9         91.87         62.01        34.87 o                         
 -18   2   9          2.32          4.36        24.76 o                         
 -17   2   9          1.81        -10.00        26.98 o                         
 -16   2   9         16.83         29.34        18.53 o                         
 -15   2   9          9.12         -0.04        22.83 o                         
 -14   2   9          2.73          4.09        45.50 o                         
 -13   2   9        209.74        226.58        66.56 o                         
 -12   2   9        265.44        279.17        69.20 o                         
 -11   2   9        291.75        212.85        58.07 o                         
 -10   2   9       3334.29       3027.53       473.05 o                         
  -9   2   9         29.68          8.31        37.74 o                         
  -8   2   9       3186.19       3344.61       187.63 o                         
  -7   2   9         39.98         11.83        31.62 o                         
  -6   2   9       2341.00       2551.40       184.00 o                         
  -5   2   9        166.23        147.40        64.69 o                         
  -4   2   9        505.82        405.91        76.36 o                         
  -3   2   9          0.30        -25.21        25.21 o                         
  -2   2   9       3229.05       3567.11       309.76 o                         
  -1   2   9         28.31          3.30        13.69 o                         
   0   2   9       7854.90       8659.04       539.79 o                         
   1   2   9        224.59         37.34        56.94 o                         
   2   2   9       7455.88       8564.25       550.96 o                         
   3   2   9          1.23         99.46        57.43 o                         
   4   2   9       1612.10       1751.79       236.49 o                         
   5   2   9         85.16         -6.20        34.49 o                         
   6   2   9        446.24        402.91       111.99 o                         
   7   2   9          6.69        -26.67        37.40 o                         
   8   2   9         38.82         44.69        40.59 o                         
   9   2   9          6.23          3.88        42.00 o                         
 -18   3   9         56.44         72.39        48.36 o                         
 -17   3   9        407.64        377.96       135.30 o                         
 -16   3   9         38.46         56.56        24.28 o                         
 -15   3   9        721.79        621.63       107.03 o                         
 -14   3   9          0.51         -3.01        44.18 o                         
 -13   3   9        427.77        466.92        91.56 o                         
 -12   3   9          5.30        -21.87        27.91 o                         
 -11   3   9        122.50        107.34        23.96 o                         
 -10   3   9        383.29        426.10        79.59 o                         
  -9   3   9       3151.33       3463.16       239.35 o                         
  -8   3   9       1948.49       2322.33       217.33 o                         
  -7   3   9       2259.12       2372.67       216.77 o                         
  -6   3   9       3376.85       3630.36       223.72 o                         
  -5   3   9       3561.39       4014.84       273.18 o                         
  -4   3   9       4450.12       4482.96       350.09 o                         
  -3   3   9        506.73        435.76        77.33 o                         
  -2   3   9       2695.83       2686.80       201.19 o                         
  -1   3   9         14.92         77.05        26.86 o                         
   0   3   9        139.11        163.02        42.74 o                         
   1   3   9          1.36         17.30        32.97 o                         
   2   3   9        310.04        388.05       104.72 o                         
   3   3   9          2.39          2.85        18.77 o                         
   4   3   9        134.26        247.79        89.42 o                         
   5   3   9         17.84         42.46        61.14 o                         
   6   3   9         64.96        149.34        54.35 o                         
   7   3   9        211.11        142.50       180.19 o                         
   8   3   9         12.30          4.28        23.78 o                         
   9   3   9        148.68        174.40        76.82 o                         
 -17   4   9         75.80         89.33        43.79 o                         
 -16   4   9         77.76         66.65        53.32 o                         
 -15   4   9        536.49        626.14        99.06 o                         
 -14   4   9          2.00         11.86        42.45 o                         
 -13   4   9       2542.35       3194.51       228.94 o                         
 -12   4   9         66.05         10.58        56.94 o                         
 -11   4   9       3477.94       4041.00       277.06 o                         
 -10   4   9         10.72         18.21        33.97 o                         
  -9   4   9       4950.17       5428.82       360.61 o                         
  -8   4   9        310.69        384.60        91.27 o                         
  -7   4   9       1596.07       1565.36       177.35 o                         
  -6   4   9        388.84        303.90        72.46 o                         
  -5   4   9          0.42          1.89        30.17 o                         
  -4   4   9        131.32         53.97        23.70 o                         
  -3   4   9         10.89         -4.82        18.93 o                         
  -2   4   9          5.22         15.77        21.18 o                         
  -1   4   9         77.31        103.81        28.64 o                         
   0   4   9        439.28        442.26        69.19 o                         
   1   4   9        379.26        254.08        62.47 o                         
   2   4   9        534.39        404.61       169.90 o                         
   3   4   9        938.70        914.14       168.83 o                         
   4   4   9         40.59        108.61        57.85 o                         
   5   4   9        335.31        417.84       115.00 o                         
   6   4   9         87.79        123.36        66.23 o                         
   7   4   9         67.20         49.65        57.15 o                         
   8   4   9          1.29         33.72        41.56 o                         
 -16   5   9          2.35          3.59        36.00 o                         
 -15   5   9        120.84        142.91        51.53 o                         
 -14   5   9          0.23        -27.35        27.35 o                         
 -13   5   9         95.39          1.88        37.39 o                         
 -12   5   9         69.56        109.58        46.40 o                         
 -11   5   9          0.18        -21.56        21.56 o                         
 -10   5   9        125.50        194.92        78.02 o                         
  -9   5   9         26.76         28.83        12.66 o                         
  -8   5   9        715.14        714.83       119.16 o                         
  -7   5   9        316.86        348.30        97.88 o                         
  -6   5   9       4214.18       4625.93       282.24 o                         
  -5   5   9          0.36        -10.74        22.31 o                         
  -4   5   9       3989.39       4561.20       358.86 o                         
  -3   5   9         44.29          8.60        16.06 o                         
  -2   5   9       3979.15       4333.44       421.31 o                         
  -1   5   9          4.33          3.45        11.56 o                         
   0   5   9       1489.75       1668.75       149.03 o                         
   1   5   9         14.57        -20.74        20.74 o                         
   2   5   9         86.72         29.19        73.65 o                         
   3   5   9        116.41        173.92        66.14 o                         
   4   5   9         44.39          4.12        55.55 o                         
   5   5   9        145.43         12.43        70.08 o                         
   6   5   9        149.75        234.77       108.25 o                         
   7   5   9        138.26        174.11        84.86 o                         
   8   5   9         57.72         96.45        51.60 o                         
 -15   6   9         46.29        -15.36        30.04 o                         
 -14   6   9          8.69         65.26        51.30 o                         
 -13   6   9        127.78         59.87        42.20 o                         
 -12   6   9        221.39        234.38        65.09 o                         
 -11   6   9        413.10        376.28        91.40 o                         
 -10   6   9        184.08         96.91        19.56 o                         
  -9   6   9        320.71        434.72       162.14 o                         
  -8   6   9        602.53        313.97       102.32 o                         
  -7   6   9         26.28          5.27        43.73 o                         
  -6   6   9        262.35        230.38        77.17 o                         
  -5   6   9         32.22         77.28        50.34 o                         
  -4   6   9        166.61        135.36        50.81 o                         
  -3   6   9        175.01         57.77        39.34 o                         
  -2   6   9        933.25       1123.35       147.35 o                         
  -1   6   9        132.31         98.13        33.84 o                         
   0   6   9       2124.03       2534.94       230.39 o                         
   1   6   9         24.38         17.93        35.37 o                         
   2   6   9       1245.95       1681.20       236.79 o                         
   3   6   9          0.11          9.23        31.39 o                         
   4   6   9        292.75        297.01        96.96 o                         
   5   6   9        112.87        154.23        74.99 o                         
   6   6   9         56.80         49.56        39.48 o                         
   7   6   9          6.66         36.93        97.91 o                         
 -14   7   9         14.90         -2.85        31.76 o                         
 -13   7   9        127.57        124.91        54.23 o                         
 -12   7   9         60.81         60.18        55.89 o                         
 -11   7   9         88.22         68.28        96.31 o                         
 -10   7   9         66.20         19.49        38.87 o                         
  -9   7   9        437.95        459.75       122.81 o                         
  -8   7   9        314.88        286.87        94.94 o                         
  -7   7   9        381.55        731.50       238.25 o                         
  -6   7   9        268.42        390.09       183.71 o                         
  -5   7   9        791.69        651.26       251.36 o                         
  -4   7   9        260.02        146.65        75.98 o                         
  -3   7   9        104.79        -15.07       140.45 o                         
  -2   7   9        141.50        146.23        54.61 o                         
  -1   7   9          7.87         42.70        26.60 o                         
   0   7   9          5.74        -10.46        10.46 o                         
   1   7   9          6.04         32.96        47.60 o                         
   2   7   9         43.81        -15.43        30.22 o                         
   3   7   9          3.44        -26.53        26.53 o                         
   4   7   9          0.03          7.41        53.59 o                         
   5   7   9         26.67         12.01        23.82 o                         
 -13   8   9        254.18        335.27        98.03 o                         
 -12   8   9          2.46        -36.87        36.87 o                         
 -11   8   9        407.27        269.89       158.73 o                         
 -10   8   9          5.58         46.56        47.32 o                         
  -9   8   9        295.82        417.13       170.70 o                         
  -8   8   9        127.53        127.55       122.38 o                         
  -7   8   9        190.03        343.85       181.47 o                         
  -6   8   9         72.09        169.50       118.86 o                         
  -5   8   9         30.48         57.56        54.55 o                         
  -4   8   9         10.91        -11.10        87.51 o                         
  -3   8   9         29.74         37.39        66.68 o                         
  -2   8   9          1.72          1.21        51.62 o                         
  -1   8   9        107.18         15.69        44.42 o                         
   0   8   9        290.64        258.36        67.21 o                         
   1   8   9         40.70         31.44        30.50 o                         
   2   8   9         85.87         59.45        49.80 o                         
   3   8   9        162.00        141.16        88.23 o                         
   4   8   9         53.78         33.20        26.81 o                         
 -10   9   9          0.27         50.75        87.94 o                         
  -9   9   9          2.91         29.23        19.14 o                         
  -8   9   9        217.53        294.14       141.48 o                         
  -7   9   9          4.83        -54.03        86.52 o                         
  -6   9   9        357.09        231.46       128.46 o                         
  -5   9   9          2.42        -22.95        50.24 o                         
  -4   9   9        526.47        376.33       357.34 o                         
  -3   9   9          7.93         30.91        85.38 o                         
  -2   9   9        333.64        248.11       106.45 o                         
  -1   9   9          0.85         32.48        34.07 o                         
   0   9   9         80.33         25.46        37.74 o                         
   1   9   9         22.56        -32.26        32.26 o                         
   2   9   9         17.35          6.51        33.16 o                         
  -6  10   9          0.28         60.79       101.28 o                         
  -5  10   9          0.03         19.28        38.30 o                         
  -4  10   9         31.12         -2.03        59.76 o                         
  -3  10   9         19.93         42.97        67.54 o                         
 -18   0  10        601.37        607.06       224.53 o                         
 -16   0  10       1406.22       1717.56       366.53 o                         
 -14   0  10       1972.41       2096.67       260.04 o                         
 -12   0  10       2004.25       2538.98       316.54 o                         
 -10   0  10        280.57        356.98        97.45 o                         
  -8   0  10        432.72        577.49       124.97 o                         
  -6   0  10         93.34        115.33        54.40 o                         
  -4   0  10        458.71        534.63       113.83 o                         
  -2   0  10       2063.71       1972.85       322.47 o                         
   0   0  10       3172.14       2808.15       409.97 o                         
   2   0  10       1478.87       1570.94       309.02 o                         
   4   0  10        110.95        -20.36        61.48 o                         
   6   0  10         47.70         78.27        73.87 o                         
   8   0  10        100.87        165.25        93.55 o                         
 -18   1  10         63.93         41.48        56.82 o                         
 -17   1  10          4.37         21.00        35.64 o                         
 -16   1  10          6.24        -14.35        28.97 o                         
 -15   1  10          5.38         13.23        49.35 o                         
 -14   1  10        121.52        163.40        58.82 o                         
 -13   1  10        324.96        307.14        65.32 o                         
 -12   1  10       1475.70       1852.57       203.04 o                         
 -11   1  10       2149.47       2274.28       177.10 o                         
 -10   1  10        638.70        634.90        86.02 o                         
  -9   1  10       7564.39       8756.72       381.88 o                         
  -8   1  10        533.94        576.95        81.03 o                         
  -7   1  10       6898.86       7568.77       412.86 o                         
  -6   1  10        196.70        149.51        45.33 o                         
  -5   1  10       4491.81       4333.46       248.48 o                         
  -4   1  10        822.39        986.97       110.78 o                         
  -3   1  10        132.68         89.77        25.43 o                         
  -2   1  10        232.15        247.40       103.75 o                         
  -1   1  10         21.85         56.19        91.26 o                         
   0   1  10        472.50        513.37       123.16 o                         
   1   1  10        844.74        948.55       162.88 o                         
   2   1  10        519.19        550.80       120.34 o                         
   3   1  10        313.97        323.73        94.59 o                         
   4   1  10       1098.90       1247.07       200.03 o                         
   5   1  10        197.66        269.06        86.43 o                         
   6   1  10        263.17        246.37        89.57 o                         
   7   1  10          2.45         -4.68        32.23 o                         
   8   1  10        135.16         65.85        39.20 o                         
 -18   2  10         21.14         32.14        33.37 o                         
 -17   2  10         11.10        -16.93        54.16 o                         
 -16   2  10         98.18        132.43        72.30 o                         
 -15   2  10        489.82        654.24       107.52 o                         
 -14   2  10          2.32        -26.50        33.99 o                         
 -13   2  10       1480.58       1683.34       200.57 o                         
 -12   2  10         26.21         -1.57        48.20 o                         
 -11   2  10        361.02        366.04        80.98 o                         
 -10   2  10         84.45         68.26        26.58 o                         
  -9   2  10        385.47        419.90        66.24 o                         
  -8   2  10         24.55        -10.91        17.89 o                         
  -7   2  10       2988.65       2963.81       246.86 o                         
  -6   2  10        110.04         85.39        42.35 o                         
  -5   2  10       6519.75       6478.88       351.11 o                         
  -4   2  10        229.34        204.49        58.65 o                         
  -3   2  10      11324.87      11739.24       509.61 o                         
  -2   2  10          0.00         -8.85        30.82 o                         
  -1   2  10       8910.90      10481.72      1606.03 o                         
   0   2  10          4.81        -21.34        21.34 o                         
   1   2  10       1174.20       1171.05       184.35 o                         
   2   2  10        342.79        310.29        94.55 o                         
   3   2  10        168.64         69.88        47.33 o                         
   4   2  10          0.12        -34.08        34.08 o                         
   5   2  10         52.23         -5.71        41.65 o                         
   6   2  10          5.69        102.10        53.08 o                         
   7   2  10          1.81          5.97        42.33 o                         
   8   2  10          1.40        -27.77        27.77 o                         
 -18   3  10         47.18         33.45        26.62 o                         
 -17   3  10          2.19        -27.46        27.46 o                         
 -16   3  10          0.40         -6.02        13.12 o                         
 -15   3  10         38.95         26.26        28.16 o                         
 -14   3  10        342.76        345.02        88.44 o                         
 -13   3  10        252.44        177.99        46.74 o                         
 -12   3  10       1547.43       1808.96       183.76 o                         
 -11   3  10       1505.70       1589.66       168.82 o                         
 -10   3  10       1246.67       1440.70       177.07 o                         
  -9   3  10       1653.44       1488.50       128.30 o                         
  -8   3  10        498.49        567.76       106.59 o                         
  -7   3  10       2637.77       2824.96       208.16 o                         
  -6   3  10         44.54         44.72        28.04 o                         
  -5   3  10       1178.04       1152.24       196.60 o                         
  -4   3  10          7.64         25.33        17.22 o                         
  -3   3  10        107.03        149.23        49.02 o                         
  -2   3  10        271.87        327.98        88.45 o                         
  -1   3  10          2.25         -6.94        39.84 o                         
   0   3  10        513.15        347.07        87.09 o                         
   1   3  10        307.93        331.17       135.64 o                         
   2   3  10        167.22        216.46        82.23 o                         
   3   3  10        130.10        153.86        78.67 o                         
   4   3  10        919.93        861.86       161.81 o                         
   5   3  10          5.67        -17.91        17.91 o                         
   6   3  10        553.45        653.78       156.14 o                         
   7   3  10          9.06         20.31        36.70 o                         
   8   3  10        129.83        199.47        83.12 o                         
 -17   4  10          2.20         -9.20        30.44 o                         
 -16   4  10        829.84        982.75       127.09 o                         
 -15   4  10          1.37         17.24        19.60 o                         
 -14   4  10        818.61       1074.05       127.47 o                         
 -13   4  10         49.23         10.64        35.77 o                         
 -12   4  10       1214.99       1344.89       157.24 o                         
 -11   4  10         92.27         50.54        27.46 o                         
 -10   4  10         27.30        -26.11        32.78 o                         
  -9   4  10        155.02        172.86        55.49 o                         
  -8   4  10          4.15         10.95        20.86 o                         
  -7   4  10         17.76         14.54        17.84 o                         
  -6   4  10          6.53         27.60        31.66 o                         
  -5   4  10        456.88        439.15       112.01 o                         
  -4   4  10        536.48        490.13        84.06 o                         
  -3   4  10        571.14        594.59       104.30 o                         
  -2   4  10       1103.34       1037.90       176.72 o                         
  -1   4  10        298.03        165.71        47.42 o                         
   0   4  10       1283.89       1601.34       165.95 o                         
   1   4  10        202.12        206.75       102.20 o                         
   2   4  10        595.99        788.27       153.03 o                         
   3   4  10         25.37          7.45        22.36 o                         
   4   4  10         19.19          7.16        43.65 o                         
   5   4  10          4.89         31.13        41.44 o                         
   6   4  10         25.42        119.27        61.57 o                         
   7   4  10          4.32         -2.12        36.71 o                         
 -16   5  10          1.36        -17.62        17.62 o                         
 -15   5  10          1.54        -12.34        38.57 o                         
 -14   5  10          0.15         -7.91        25.58 o                         
 -13   5  10        149.19         99.81        54.33 o                         
 -12   5  10         99.17         91.78       104.47 o                         
 -11   5  10        998.19        993.77       154.40 o                         
 -10   5  10         17.60         25.37        41.46 o                         
  -9   5  10       3487.21       3918.49       301.29 o                         
  -8   5  10          8.91         -0.56        33.04 o                         
  -7   5  10       2612.93       2986.11       312.66 o                         
  -6   5  10          2.42         46.52        20.75 o                         
  -5   5  10       2291.98       2298.05       496.57 o                         
  -4   5  10         58.56         26.30        28.06 o                         
  -3   5  10        373.53        293.90        89.21 o                         
  -2   5  10         32.85         29.77        23.70 o                         
  -1   5  10         77.65         97.43        30.88 o                         
   0   5  10        432.26        414.30        71.84 o                         
   1   5  10        292.84        379.30       104.98 o                         
   2   5  10        384.36        531.12       127.45 o                         
   3   5  10        262.04        291.92        92.95 o                         
   4   5  10        230.95        203.49        84.20 o                         
   5   5  10         89.48         49.55        63.97 o                         
   6   5  10         70.73         51.40        40.55 o                         
 -15   6  10         51.69         40.55        55.85 o                         
 -14   6  10         76.46        134.01        59.70 o                         
 -13   6  10        159.73        190.78        60.09 o                         
 -12   6  10         23.87        -21.70        23.17 o                         
 -11   6  10        165.68         71.86        80.77 o                         
 -10   6  10          9.66          5.49        24.10 o                         
  -9   6  10          0.02          2.59        39.03 o                         
  -8   6  10         75.02         65.42        57.45 o                         
  -7   6  10        469.16        369.20       105.05 o                         
  -6   6  10        251.85        221.97        83.71 o                         
  -5   6  10       2161.63       2965.06       493.21 o                         
  -4   6  10         21.49          2.46        88.81 o                         
  -3   6  10       2004.11       2358.30       256.74 o                         
  -2   6  10          6.77         16.53        43.48 o                         
  -1   6  10       1086.32       1245.92       136.62 o                         
   0   6  10        127.21         83.52        34.32 o                         
   1   6  10        267.41        335.24        87.74 o                         
   2   6  10        127.42         94.46        43.41 o                         
   3   6  10         59.86         48.84        25.09 o                         
   4   6  10         15.66         35.30        25.20 o                         
   5   6  10          0.98        -14.37        48.65 o                         
 -14   7  10         60.68        127.80        52.12 o                         
 -13   7  10         49.61          1.96        78.30 o                         
 -12   7  10        323.82        294.35        88.36 o                         
 -11   7  10         57.36         69.65        62.10 o                         
 -10   7  10        168.20        150.37        82.24 o                         
  -9   7  10        279.02        245.91       168.24 o                         
  -8   7  10        253.15        268.22       156.83 o                         
  -7   7  10         73.78         37.58        59.51 o                         
  -6   7  10          0.08         10.86        68.37 o                         
  -5   7  10         75.12         73.12        66.61 o                         
  -4   7  10          3.49        -17.09        61.62 o                         
  -3   7  10          7.60        -15.31        61.82 o                         
  -2   7  10          0.26        -14.46        20.39 o                         
  -1   7  10         18.19         44.70        20.23 o                         
   0   7  10         35.12         65.92        39.27 o                         
   1   7  10          5.59        -23.28        38.24 o                         
   2   7  10        128.93        185.92       217.40 o                         
   3   7  10          0.04         -3.23        87.77 o                         
   4   7  10        210.14        330.39        89.66 o                         
 -12   8  10         26.68         14.81       121.65 o                         
 -11   8  10         22.18         43.88        69.99 o                         
 -10   8  10        131.67        256.13       153.20 o                         
  -9   8  10         34.47        -18.58        18.58 o                         
  -8   8  10          2.50         17.36        82.51 o                         
  -7   8  10         33.29         36.17        94.71 o                         
  -6   8  10         57.37        -48.07        48.07 o                         
  -5   8  10        103.76         98.61        77.04 o                         
  -4   8  10         94.41         17.59        63.88 o                         
  -3   8  10        233.71        129.07        92.17 o                         
  -2   8  10        140.83        181.54        72.51 o                         
  -1   8  10        197.90        149.75        65.86 o                         
   0   8  10        193.55        291.53        79.64 o                         
   1   8  10         39.66        141.63        73.48 o                         
   2   8  10         44.75         20.79        35.17 o                         
   3   8  10          9.14         -6.75        53.42 o                         
 -10   9  10          0.07         23.74        29.28 o                         
  -9   9  10        321.92        524.33       208.23 o                         
  -8   9  10          3.78        -76.37        76.37 o                         
  -7   9  10        255.19        262.46       140.15 o                         
  -6   9  10          0.36        -46.98        83.85 o                         
  -5   9  10        189.28        275.05       153.81 o                         
  -4   9  10         22.40         -3.22       131.33 o                         
  -3   9  10         23.96         37.24        12.51 o                         
  -2   9  10         50.75          3.51        18.71 o                         
  -1   9  10          5.96         26.85        32.61 o                         
   0   9  10         23.45        433.53       180.19 o                         
 -17   0  11        287.75        306.96       165.76 o                         
 -15   0  11         90.98         55.65        43.60 o                         
 -13   0  11          0.09         18.91        58.68 o                         
 -11   0  11        501.82        569.98       122.15 o                         
  -9   0  11        441.61        412.97       109.27 o                         
  -7   0  11        939.01        742.48       209.60 o                         
  -5   0  11       3112.08       3172.31       319.45 o                         
  -3   0  11       3889.04       4224.53       500.78 o                         
  -1   0  11        968.49        999.25       230.47 o                         
   1   0  11          0.04         64.69        87.52 o                         
   3   0  11        896.55       1163.92       265.98 o                         
   5   0  11        210.95        170.81       109.64 o                         
   7   0  11        318.65        480.10       168.72 o                         
 -18   1  11         13.81         19.81        58.44 o                         
 -17   1  11         83.48         20.08        26.63 o                         
 -16   1  11        206.47        285.35        81.84 o                         
 -15   1  11        377.31        450.40       101.67 o                         
 -14   1  11       1736.82       1939.87       274.97 o                         
 -13   1  11        195.32        136.55        71.00 o                         
 -12   1  11       2810.28       3639.84       300.44 o                         
 -11   1  11          4.61          3.02        36.85 o                         
 -10   1  11       3043.55       3337.95       203.32 o                         
  -9   1  11          0.35          1.05        49.16 o                         
  -8   1  11        319.56        393.68        88.85 o                         
  -7   1  11         47.91         -1.82        30.71 o                         
  -6   1  11         14.89         68.39        34.15 o                         
  -5   1  11        342.57        282.67        56.02 o                         
  -4   1  11        600.19        598.14       105.27 o                         
  -3   1  11       1176.89       1025.68       166.37 o                         
  -2   1  11       1194.89       1126.40       177.19 o                         
  -1   1  11       1962.68       2165.18       250.32 o                         
   0   1  11        372.99        319.20       130.75 o                         
   1   1  11        859.36       1007.47       175.75 o                         
   2   1  11        130.63        249.82       117.08 o                         
   3   1  11       1236.32       1331.78       207.88 o                         
   4   1  11          3.15        -14.30        50.74 o                         
   5   1  11         99.02         59.90        22.44 o                         
   6   1  11         11.28        -11.88        11.88 o                         
   7   1  11          0.27         13.58        45.63 o                         
 -18   2  11        212.28        218.60        98.74 o                         
 -17   2  11          0.01         11.82        13.98 o                         
 -16   2  11        236.98        167.75        62.46 o                         
 -15   2  11          0.98         -3.93         9.42 o                         
 -14   2  11         12.89        -13.50        36.11 o                         
 -13   2  11         47.08         39.14        25.78 o                         
 -12   2  11        144.49        218.43        57.78 o                         
 -11   2  11         78.97         -4.04        30.37 o                         
 -10   2  11       2279.57       2258.43       160.63 o                         
  -9   2  11        619.12        594.86        88.70 o                         
  -8   2  11       9762.71      11231.80       546.50 o                         
  -7   2  11          2.93        -22.57        32.80 o                         
  -6   2  11       7817.95       8034.63       918.93 o                         
  -5   2  11         45.43        154.21        67.23 o                         
  -4   2  11       4000.39       4122.71       276.98 o                         
  -3   2  11        156.71         68.60        43.90 o                         
  -2   2  11        661.89        653.13       133.15 o                         
  -1   2  11         94.40         34.05       146.11 o                         
   0   2  11          2.32        -13.23        29.63 o                         
   1   2  11          1.38        -37.61        51.01 o                         
   2   2  11         30.44         84.26        57.17 o                         
   3   2  11          2.14          2.27        41.08 o                         
   4   2  11         16.40         40.17        15.39 o                         
   5   2  11          1.59         20.03        85.33 o                         
   6   2  11         34.03         46.16        88.31 o                         
   7   2  11          0.63        -16.99        39.02 o                         
 -17   3  11        196.32        174.13        65.25 o                         
 -16   3  11        150.04         48.22        62.27 o                         
 -15   3  11        374.22        509.87        84.11 o                         
 -14   3  11        490.16        416.89        82.37 o                         
 -13   3  11        279.15        307.65        75.76 o                         
 -12   3  11        884.55       1079.94       138.65 o                         
 -11   3  11          4.45        -39.81        60.58 o                         
 -10   3  11        937.32       1002.57       151.95 o                         
  -9   3  11          2.67         47.60        44.45 o                         
  -8   3  11        303.89        164.17        53.25 o                         
  -7   3  11        114.48         21.93        36.81 o                         
  -6   3  11          1.31        -32.42        40.48 o                         
  -5   3  11          0.75         -1.39        16.56 o                         
  -4   3  11        183.85        152.62        48.58 o                         
  -3   3  11       1160.44       1224.11       186.00 o                         
  -2   3  11        383.63        461.55       115.89 o                         
  -1   3  11       1094.30        983.83       167.05 o                         
   0   3  11         29.75        -35.08        35.08 o                         
   1   3  11       1988.59       2190.15       259.31 o                         
   2   3  11          3.92        -24.94        43.41 o                         
   3   3  11        970.62       1083.69       182.31 o                         
   4   3  11         13.98         55.45        58.01 o                         
   5   3  11        146.92         56.64        51.91 o                         
   6   3  11          0.87        -14.48        14.48 o                         
   7   3  11         21.09        -14.10        25.37 o                         
 -17   4  11        204.36        153.28        77.37 o                         
 -16   4  11         18.97        -11.76        28.56 o                         
 -15   4  11         68.08         93.07        38.15 o                         
 -14   4  11         33.46         -9.32        31.30 o                         
 -13   4  11         15.01         50.38        26.96 o                         
 -12   4  11         12.82         15.20        43.90 o                         
 -11   4  11          0.57         38.09        24.58 o                         
 -10   4  11        117.18        159.65        63.71 o                         
  -9   4  11         29.96         16.20        29.06 o                         
  -8   4  11        466.87        425.24        90.67 o                         
  -7   4  11        803.01        852.60       124.04 o                         
  -6   4  11        319.95        359.51        99.03 o                         
  -5   4  11       2097.96       2179.15       193.44 o                         
  -4   4  11        377.52        390.00        82.07 o                         
  -3   4  11        776.57        762.20       144.44 o                         
  -2   4  11         56.09         23.72        33.88 o                         
  -1   4  11        642.05        646.39       136.61 o                         
   0   4  11          0.61         88.68        56.28 o                         
   1   4  11         86.75        110.03        97.63 o                         
   2   4  11         29.53         31.67        24.19 o                         
   3   4  11        215.89        340.63       105.08 o                         
   4   4  11         28.54          0.03        38.06 o                         
   5   4  11        227.75        183.32        68.98 o                         
   6   4  11          0.07         48.42        43.70 o                         
 -16   5  11        182.22        108.27        47.60 o                         
 -15   5  11          6.60        -32.12        32.12 o                         
 -14   5  11        565.30        590.01       113.78 o                         
 -13   5  11          3.56         -5.90        35.77 o                         
 -12   5  11       1584.58       1808.98       211.26 o                         
 -11   5  11         11.20         45.89        45.60 o                         
 -10   5  11       1025.08       1316.96       171.24 o                         
  -9   5  11          1.62         -6.39        20.75 o                         
  -8   5  11        325.34        284.82       102.26 o                         
  -7   5  11         90.85         57.09        39.49 o                         
  -6   5  11          8.90         48.74        41.60 o                         
  -5   5  11        131.34         84.86        37.27 o                         
  -4   5  11        467.45        469.86       110.38 o                         
  -3   5  11        755.33        922.41       168.99 o                         
  -2   5  11        589.19        718.89       151.30 o                         
  -1   5  11        455.27       1011.96       352.97 o                         
   0   5  11        269.39        171.65        74.01 o                         
   1   5  11        330.54        272.97        94.43 o                         
   2   5  11         30.33         68.07        39.04 o                         
   3   5  11         48.11         -8.32        56.61 o                         
   4   5  11          0.01        -38.30        42.19 o                         
   5   5  11          7.07         16.26        25.52 o                         
 -15   6  11         12.19        -24.06        24.06 o                         
 -14   6  11          8.87        -42.39        42.39 o                         
 -13   6  11          1.52         40.27        56.06 o                         
 -12   6  11         90.07         40.64        21.35 o                         
 -11   6  11        164.66        176.98        64.58 o                         
 -10   6  11        715.60        845.95       184.27 o                         
  -9   6  11         34.78         -4.78        36.76 o                         
  -8   6  11       1480.64       1522.78       222.08 o                         
  -7   6  11          3.84          9.35        44.87 o                         
  -6   6  11       1436.94       1551.72       351.49 o                         
  -5   6  11        103.72         47.31       136.74 o                         
  -4   6  11        609.74        534.00       162.52 o                         
  -3   6  11        124.67         47.77        55.40 o                         
  -2   6  11        126.96         99.51        46.38 o                         
  -1   6  11        117.90         90.43        50.64 o                         
   0   6  11         41.86         45.35        37.18 o                         
   1   6  11         14.28        -30.89        30.89 o                         
   2   6  11          0.22         -1.85        46.85 o                         
   3   6  11          0.00         38.12        93.91 o                         
   4   6  11         29.45        -50.52        50.52 o                         
 -14   7  11         34.25         21.86        62.74 o                         
 -13   7  11         66.84         39.56        26.84 o                         
 -12   7  11        104.63        149.73        71.37 o                         
 -11   7  11          6.97        -32.10        56.81 o                         
 -10   7  11         25.50        -50.79        50.79 o                         
  -9   7  11          1.69       -119.03       120.04 o                         
  -8   7  11         12.05         32.77       103.81 o                         
  -7   7  11          8.66        -15.84        56.84 o                         
  -6   7  11         17.97        189.82       105.60 o                         
  -5   7  11         31.55        151.61        77.25 o                         
  -4   7  11         14.30        143.01       137.62 o                         
  -3   7  11        141.55         53.15       163.61 o                         
  -2   7  11          0.04         37.70        56.50 o                         
  -1   7  11        466.85        677.00       326.98 o                         
   0   7  11         11.44        -22.52        52.97 o                         
   1   7  11        392.79        414.59       119.98 o                         
   2   7  11          8.92         27.81        41.84 o                         
   3   7  11        249.12        314.40       102.20 o                         
 -12   8  11          0.02         77.45        76.53 o                         
 -11   8  11          8.04         69.01        98.97 o                         
 -10   8  11         65.61         66.87        97.25 o                         
  -9   8  11         27.37         96.86       116.82 o                         
  -8   8  11        189.64        197.45       127.19 o                         
  -7   8  11        116.46        119.73       109.01 o                         
  -6   8  11        160.85        144.88        90.65 o                         
  -5   8  11        225.22        340.68       206.78 o                         
  -4   8  11        114.99        226.04       137.40 o                         
  -3   8  11         96.13         13.14        59.75 o                         
  -2   8  11         26.86         48.27        45.27 o                         
  -1   8  11         12.50        -18.27        76.65 o                         
   0   8  11          5.54        -57.74       101.85 o                         
   1   8  11         32.89         79.53        57.15 o                         
  -8   9  11         43.18         70.84        30.50 o                         
  -7   9  11         38.67         42.80        82.00 o                         
  -6   9  11          1.94        145.78       116.16 o                         
  -5   9  11         56.85        106.34        97.10 o                         
  -4   9  11         87.99          5.61        68.74 o                         
  -3   9  11         32.02         35.19        55.52 o                         
  -2   9  11         20.20         34.89        87.01 o                         
 -18   0  12          0.33        -62.52        70.92 o                         
 -16   0  12         30.77         17.43        38.69 o                         
 -14   0  12          4.34        -33.09        86.88 o                         
 -12   0  12        853.97        924.47       165.21 o                         
 -10   0  12        137.56        163.83        60.17 o                         
  -8   0  12       6892.32       6219.66       657.40 o                         
  -6   0  12        673.70        544.54       120.59 o                         
  -4   0  12        296.92        326.38       120.48 o                         
  -2   0  12        517.86        447.58       162.95 o                         
   0   0  12       2881.92       2866.26       433.00 o                         
   2   0  12        457.19        488.79       170.34 o                         
   4   0  12        481.72        410.95       158.49 o                         
   6   0  12        179.05        173.19        99.49 o                         
 -18   1  12         71.61         64.51        72.93 o                         
 -17   1  12        470.44        481.21       194.10 o                         
 -16   1  12          1.67         -0.39        51.28 o                         
 -15   1  12        815.50        871.95       144.12 o                         
 -14   1  12         16.98        -24.47        36.26 o                         
 -13   1  12        433.39        507.60       108.27 o                         
 -12   1  12          0.86        -13.51        33.97 o                         
 -11   1  12         40.29         88.28        32.85 o                         
 -10   1  12         27.04         12.33        15.99 o                         
  -9   1  12         84.46         60.42        32.32 o                         
  -8   1  12        453.52        376.58        84.72 o                         
  -7   1  12        911.88        861.01       125.71 o                         
  -6   1  12       1649.26       1760.32       161.27 o                         
  -5   1  12       1055.70       1147.90       146.79 o                         
  -4   1  12       2799.51       3260.64       314.04 o                         
  -3   1  12        152.57        124.03        94.94 o                         
  -2   1  12       1087.34       1323.58       194.03 o                         
  -1   1  12          1.70        -11.92        29.19 o                         
   0   1  12       1563.62       1766.99       231.90 o                         
   1   1  12          3.65        -25.38        40.67 o                         
   2   1  12          0.26        -17.69        17.69 o                         
   3   1  12        106.12         32.53        33.92 o                         
   4   1  12          2.72          3.81        45.56 o                         
   5   1  12         37.56        -24.10        31.58 o                         
   6   1  12          6.45         24.07        41.15 o                         
 -18   2  12          3.58         22.09        70.05 o                         
 -17   2  12         12.15          5.59         5.70 o                         
 -16   2  12          2.19         16.74        33.52 o                         
 -15   2  12        386.97        390.31        88.67 o                         
 -14   2  12         54.13         60.36        44.88 o                         
 -13   2  12       1721.66       2252.38       204.76 o                         
 -12   2  12         55.80          6.62        38.14 o                         
 -11   2  12       5537.19       6590.30       413.19 o                         
 -10   2  12        103.26         74.32        34.11 o                         
  -9   2  12       2677.06       2954.02       259.00 o                         
  -8   2  12         19.51        -28.32        38.87 o                         
  -7   2  12        873.34        871.37       109.30 o                         
  -6   2  12        188.57        106.06        48.48 o                         
  -5   2  12        113.69        102.52        38.19 o                         
  -4   2  12         16.65        -28.97        28.97 o                         
  -3   2  12          0.13        -29.33        47.42 o                         
  -2   2  12         56.46         18.82        39.07 o                         
  -1   2  12         12.26         64.30        26.47 o                         
   0   2  12         24.70        -24.11        57.92 o                         
   1   2  12        150.02        214.56        74.93 o                         
   2   2  12         60.36         40.41        76.53 o                         
   3   2  12        200.45        296.12       123.72 o                         
   4   2  12          3.45         38.25        68.33 o                         
   5   2  12        168.74        161.87        72.16 o                         
   6   2  12          7.36         23.79        95.57 o                         
 -17   3  12        150.74        122.63        47.35 o                         
 -16   3  12         26.48         -5.41        24.27 o                         
 -15   3  12        249.92        176.52        51.85 o                         
 -14   3  12         14.54         -0.06        26.00 o                         
 -13   3  12        302.79        270.26        72.72 o                         
 -12   3  12         73.87         56.66        40.32 o                         
 -11   3  12          5.29         -0.07        36.30 o                         
 -10   3  12          0.17         -2.29        48.74 o                         
  -9   3  12         11.87         11.01        36.72 o                         
  -8   3  12        303.32        378.17        94.60 o                         
  -7   3  12        224.88        242.22        59.57 o                         
  -6   3  12       1711.65       1761.53       183.88 o                         
  -5   3  12        325.95        222.64        71.68 o                         
  -4   3  12       2306.79       2501.33       212.98 o                         
  -3   3  12         95.00         60.71        55.56 o                         
  -2   3  12       2315.11       2055.24       250.37 o                         
  -1   3  12          0.74        -18.41        23.39 o                         
   0   3  12        869.44        795.87       225.40 o                         
   1   3  12          1.24        -20.79        49.88 o                         
   2   3  12        115.80        145.88        62.34 o                         
   3   3  12          3.50         27.56        48.22 o                         
   4   3  12          0.72         12.13        67.32 o                         
   5   3  12         41.17         32.37        31.44 o                         
 -17   4  12          1.00         21.94        42.58 o                         
 -16   4  12         15.60          8.69        24.59 o                         
 -15   4  12         46.23         29.78        35.24 o                         
 -14   4  12         23.39         -0.07        53.93 o                         
 -13   4  12         68.38         23.70        37.29 o                         
 -12   4  12         97.00         42.37        28.45 o                         
 -11   4  12        219.34        280.23        87.18 o                         
 -10   4  12       1025.83       1068.83       153.52 o                         
  -9   4  12        216.73        132.41        40.48 o                         
  -8   4  12       1109.70       1339.98       171.54 o                         
  -7   4  12        140.00        115.85        88.13 o                         
  -6   4  12        621.33        676.75       111.02 o                         
  -5   4  12          6.84          6.71        12.87 o                         
  -4   4  12         14.96         13.67        38.95 o                         
  -3   4  12         44.51         72.68        49.61 o                         
  -2   4  12        438.27        444.02       113.75 o                         
  -1   4  12         65.03         71.63        53.17 o                         
   0   4  12        676.57        854.66       156.55 o                         
   1   4  12          9.52         12.60        40.66 o                         
   2   4  12        526.31        505.42       120.88 o                         
   3   4  12          0.08        -20.01        35.89 o                         
   4   4  12        191.88        313.72       100.75 o                         
   5   4  12          0.48         12.80        39.41 o                         
 -16   5  12         10.18         -9.48        26.52 o                         
 -15   5  12        364.08        400.48        92.30 o                         
 -14   5  12          0.96        -21.69        21.69 o                         
 -13   5  12        164.70        164.27        64.10 o                         
 -12   5  12          8.21         17.77        28.82 o                         
 -11   5  12          9.06         48.44        39.82 o                         
 -10   5  12         46.13         24.56        40.99 o                         
  -9   5  12        139.34         65.70       150.15 o                         
  -8   5  12        306.30        235.53       134.93 o                         
  -7   5  12        556.70        919.22       273.19 o                         
  -6   5  12        593.45        541.28        95.28 o                         
  -5   5  12        489.35        599.15       188.76 o                         
  -4   5  12        418.76        376.29       119.92 o                         
  -3   5  12        136.83        129.43       147.52 o                         
  -2   5  12        274.40        220.25        91.38 o                         
  -1   5  12          1.43         10.67        52.42 o                         
   0   5  12         18.01         24.74        36.85 o                         
   1   5  12         18.53         51.39        48.09 o                         
   2   5  12          1.62         -0.62        99.72 o                         
   3   5  12         11.32          5.04        24.97 o                         
   4   5  12          4.26         64.73        37.58 o                         
 -15   6  12        144.56        209.61        81.06 o                         
 -14   6  12         43.32         -2.88        27.64 o                         
 -13   6  12        373.54        493.48       114.99 o                         
 -12   6  12          0.60         41.54        41.12 o                         
 -11   6  12        696.26        563.66       142.25 o                         
 -10   6  12          7.47          8.09        85.29 o                         
  -9   6  12        631.47        635.09       143.49 o                         
  -8   6  12        181.90        165.46        74.36 o                         
  -7   6  12        230.53        408.21       170.65 o                         
  -6   6  12         46.02         79.17        57.66 o                         
  -5   6  12         21.77         48.03        83.88 o                         
  -4   6  12         58.14         90.72       130.61 o                         
  -3   6  12         18.58        -28.96        40.81 o                         
  -2   6  12          2.57         -5.40        24.15 o                         
  -1   6  12         11.99         52.94        47.91 o                         
   0   6  12         34.43         44.54        39.27 o                         
   1   6  12         80.04         37.43        32.93 o                         
   2   6  12         31.68         15.11        18.18 o                         
   3   6  12         96.60         98.75        64.95 o                         
 -13   7  12         15.88        -59.66        59.66 o                         
 -12   7  12          4.98         44.77        55.49 o                         
 -11   7  12          0.02        -75.25        79.46 o                         
 -10   7  12          0.77        177.92       133.63 o                         
  -9   7  12          1.79         -0.35        49.94 o                         
  -8   7  12        148.15        237.11       135.08 o                         
  -7   7  12          3.02        114.70       116.16 o                         
  -6   7  12        236.34        502.39       215.19 o                         
  -5   7  12         15.75        120.97        96.62 o                         
  -4   7  12        834.46       1418.67       350.89 o                         
  -3   7  12          3.91         49.29        82.83 o                         
  -2   7  12        367.16        574.54       237.86 o                         
  -1   7  12          4.11         -2.85        23.85 o                         
   0   7  12        236.68        284.29       100.65 o                         
   1   7  12          0.37         74.78        51.44 o                         
 -11   8  12        155.01        144.67        98.69 o                         
 -10   8  12        104.54         42.67        62.35 o                         
  -9   8  12         53.46        -20.00        45.99 o                         
  -8   8  12        126.98        324.18       155.63 o                         
  -7   8  12         33.49        -27.51        56.24 o                         
  -6   8  12         17.32         -4.44         4.44 o                         
  -5   8  12          0.51         52.48        69.78 o                         
  -4   8  12          1.00        -84.71       112.62 o                         
  -3   8  12          8.81         83.38       124.18 o                         
  -2   8  12         94.71        153.73       122.62 o                         
  -1   8  12         28.97        -59.90       112.99 o                         
 -17   0  13         79.75         15.66        52.95 o                         
 -15   0  13        151.55        181.76       125.41 o                         
 -13   0  13        681.91        724.10       243.91 o                         
 -11   0  13       2429.82       2763.73       248.26 o                         
  -9   0  13        171.43         58.52       173.39 o                         
  -7   0  13        367.29        350.23       142.76 o                         
  -5   0  13       1926.21       2551.53       398.34 o                         
  -3   0  13       2598.25       3073.30       437.04 o                         
  -1   0  13       1019.52       1048.24       265.52 o                         
   1   0  13        526.85        789.25       220.51 o                         
   3   0  13        157.97        210.37       119.18 o                         
   5   0  13          2.68         81.29        87.03 o                         
 -18   1  13         74.50         -1.41        77.80 o                         
 -17   1  13          0.07        -27.55        27.55 o                         
 -16   1  13          4.84        -14.08        42.78 o                         
 -15   1  13          8.86         85.46        47.71 o                         
 -14   1  13         63.91         45.96        26.11 o                         
 -13   1  13         96.84         83.42        25.58 o                         
 -12   1  13        333.81        447.75        86.63 o                         
 -11   1  13        756.74        681.35       121.82 o                         
 -10   1  13        252.90        295.77        62.34 o                         
  -9   1  13       1327.39       1607.60       182.31 o                         
  -8   1  13        674.04        711.76       122.71 o                         
  -7   1  13       2061.62       2086.25       211.69 o                         
  -6   1  13          4.82         10.34        21.36 o                         
  -5   1  13       1446.86       1505.28       171.76 o                         
  -4   1  13         20.09        -24.70        59.26 o                         
  -3   1  13        251.70        282.16        99.18 o                         
  -2   1  13         25.68         41.10        24.66 o                         
  -1   1  13         23.86         38.91        24.95 o                         
   0   1  13          2.96         32.13        39.76 o                         
   1   1  13          2.31         -3.74        20.53 o                         
   2   1  13         79.31        121.17        78.73 o                         
   3   1  13         56.04         24.13        36.79 o                         
   4   1  13        243.78        367.87       101.81 o                         
   5   1  13          0.02         54.08        41.91 o                         
 -17   2  13          7.65         32.52        48.45 o                         
 -16   2  13        883.98       1232.68       179.88 o                         
 -15   2  13          0.23         11.65        43.13 o                         
 -14   2  13       1164.06       1328.19       155.96 o                         
 -13   2  13         94.32         80.50        49.47 o                         
 -12   2  13        645.90        703.77       127.92 o                         
 -11   2  13          0.77        -31.68        31.68 o                         
 -10   2  13         37.84         -2.48        39.11 o                         
  -9   2  13        168.32        149.29        56.54 o                         
  -8   2  13          5.49          3.90        27.34 o                         
  -7   2  13         57.35         28.18        22.63 o                         
  -6   2  13          0.61         21.81        35.90 o                         
  -5   2  13          0.30        -21.64        21.64 o                         
  -4   2  13        105.46        128.54        57.70 o                         
  -3   2  13         13.10         21.55        36.20 o                         
  -2   2  13        369.51        374.84       102.67 o                         
  -1   2  13        101.93         42.92        33.59 o                         
   0   2  13        762.64       1168.16       187.32 o                         
   1   2  13          0.17        -12.50        22.12 o                         
   2   2  13        210.00         76.17       167.08 o                         
   3   2  13         37.04         49.08        26.37 o                         
   4   2  13         30.89         37.68        46.21 o                         
   5   2  13          1.22         25.31        44.90 o                         
 -17   3  13         43.54        -49.85        49.85 o                         
 -16   3  13         30.71         94.14        37.00 o                         
 -15   3  13          1.26        -11.43        24.99 o                         
 -14   3  13         34.21          8.85        38.23 o                         
 -13   3  13         68.99         -4.59        52.22 o                         
 -12   3  13         25.44         13.13        13.02 o                         
 -11   3  13        519.19        572.66       111.24 o                         
 -10   3  13        148.72        119.01        46.46 o                         
  -9   3  13       1846.45       1960.44       259.99 o                         
  -8   3  13          8.20         29.67        34.87 o                         
  -7   3  13       1798.66       2126.76       210.59 o                         
  -6   3  13         24.75         29.62        25.06 o                         
  -5   3  13       1706.39       1901.77       220.21 o                         
  -4   3  13          8.82         -4.97        19.98 o                         
  -3   3  13        453.47        505.76       119.99 o                         
  -2   3  13         38.23         25.06        53.27 o                         
  -1   3  13          5.47        -54.13        54.13 o                         
   0   3  13         16.40          5.75        43.75 o                         
   1   3  13        108.62        270.91        92.62 o                         
   2   3  13        102.44         33.11        59.30 o                         
   3   3  13         26.09        -28.37        42.44 o                         
   4   3  13         88.80         93.31        58.03 o                         
 -16   4  13         35.05         98.75        47.10 o                         
 -15   4  13        173.41        212.27        71.88 o                         
 -14   4  13         91.32         90.24        40.54 o                         
 -13   4  13        416.83        383.04        94.83 o                         
 -12   4  13         75.26         37.64        20.35 o                         
 -11   4  13        384.54        329.18        82.04 o                         
 -10   4  13          2.47        -37.10        46.53 o                         
  -9   4  13        181.43        166.81        45.07 o                         
  -8   4  13         33.35        -74.32        74.32 o                         
  -7   4  13        344.50        268.30        76.68 o                         
  -6   4  13        102.74         33.86        34.12 o                         
  -5   4  13        613.75        698.91       112.30 o                         
  -4   4  13         13.91          5.40        28.69 o                         
  -3   4  13       1211.14       1100.19       179.94 o                         
  -2   4  13          0.03         10.87        23.03 o                         
  -1   4  13        674.04        748.23       150.54 o                         
   0   4  13          0.06        -10.07        10.07 o                         
   1   4  13        190.53        178.80        77.75 o                         
   2   4  13         16.18         25.53        42.47 o                         
   3   4  13         46.89        -26.18        35.33 o                         
   4   4  13         19.96         33.43        44.69 o                         
 -15   5  13          8.39         -4.42        62.07 o                         
 -14   5  13         51.76         67.84        34.92 o                         
 -13   5  13         46.29        130.17        62.73 o                         
 -12   5  13        175.90         79.28        61.06 o                         
 -11   5  13        232.12        155.13        58.59 o                         
 -10   5  13        329.68        489.84       130.76 o                         
  -9   5  13        393.04        304.80       103.75 o                         
  -8   5  13        187.21        149.92       106.31 o                         
  -7   5  13        194.08        373.78       103.89 o                         
  -6   5  13          2.21        -43.13        67.18 o                         
  -5   5  13        146.16        215.80        86.40 o                         
  -4   5  13         61.88        102.50        63.63 o                         
  -3   5  13          4.18          9.09        94.50 o                         
  -2   5  13          5.66          7.42        24.55 o                         
  -1   5  13          2.73         50.58        45.23 o                         
   0   5  13          0.05          4.70        31.51 o                         
   1   5  13          1.99         19.90        24.37 o                         
   2   5  13         39.59         38.81        50.40 o                         
   3   5  13          0.01          0.41        48.85 o                         
 -14   6  13        217.30        176.23        59.27 o                         
 -13   6  13         21.20         14.44        29.51 o                         
 -12   6  13        169.09         74.35        46.36 o                         
 -11   6  13         55.08          7.36        20.18 o                         
 -10   6  13         30.10        -10.25        30.84 o                         
  -9   6  13         26.63         -9.81        31.23 o                         
  -8   6  13          4.94        -26.08        88.08 o                         
  -7   6  13          0.85        102.92        95.41 o                         
  -6   6  13          5.55        -10.48        70.95 o                         
  -5   6  13          8.95        -36.22        54.58 o                         
  -4   6  13        110.91        191.99       161.47 o                         
  -3   6  13        138.63        119.63        72.60 o                         
  -2   6  13        151.07        262.22       109.89 o                         
  -1   6  13         85.33         40.89        87.91 o                         
   0   6  13        191.77        104.31        61.48 o                         
   1   6  13         40.01         88.67        47.48 o                         
 -12   7  13          8.92        117.01       102.17 o                         
 -11   7  13        168.25        228.20       140.22 o                         
 -10   7  13          0.07         -7.94        59.07 o                         
  -9   7  13        315.60        543.34       199.13 o                         
  -8   7  13         18.94         -8.72        50.34 o                         
  -7   7  13        570.17        784.08       259.13 o                         
  -6   7  13          3.50        -60.22       110.60 o                         
  -5   7  13        304.80        413.09       185.73 o                         
  -4   7  13          0.44        -67.42       102.13 o                         
  -3   7  13         70.73         67.98       107.40 o                         
  -2   7  13          3.80         44.55        57.44 o                         
  -1   7  13          2.41        -64.19       105.24 o                         
   0   7  13         54.83         26.34        45.76 o                         
  -9   8  13          0.10         64.62        70.72 o                         
  -8   8  13         12.96         41.39        40.41 o                         
  -7   8  13         20.51         39.57        35.95 o                         
  -6   8  13          7.63        -40.52        69.17 o                         
  -5   8  13        130.84        104.65       100.67 o                         
  -4   8  13         21.11        158.18       119.49 o                         
  -3   8  13        119.68        345.31       208.80 o                         
 -16   0  14        404.83        288.60       134.20 o                         
 -14   0  14        252.26        573.48       216.20 o                         
 -12   0  14          0.09         -8.42        48.50 o                         
 -10   0  14       1739.15       1677.02       228.34 o                         
  -8   0  14       1716.29       1547.80       318.82 o                         
  -6   0  14       1506.81       1638.83       346.25 o                         
  -4   0  14       1302.37       1075.37       254.56 o                         
  -2   0  14        407.82        303.65       134.30 o                         
   0   0  14          4.51         -5.26        65.36 o                         
   2   0  14         22.43         74.69        32.26 o                         
   4   0  14          4.60         13.83         4.80 o                         
 -17   1  14         74.36         79.07        50.59 o                         
 -16   1  14        127.02        172.50        89.16 o                         
 -15   1  14         96.62         87.18        58.59 o                         
 -14   1  14        388.79        465.60       110.30 o                         
 -13   1  14        148.80        192.86        78.78 o                         
 -12   1  14        959.54       1027.88       152.51 o                         
 -11   1  14         22.72          1.62        43.70 o                         
 -10   1  14        783.06        709.17       102.02 o                         
  -9   1  14          1.44         65.22        52.74 o                         
  -8   1  14        484.07        599.68       138.75 o                         
  -7   1  14        172.72        182.52        64.96 o                         
  -6   1  14         18.80         -0.04        41.33 o                         
  -5   1  14          0.71          1.46        34.08 o                         
  -4   1  14        124.41         49.87        48.95 o                         
  -3   1  14         97.96         62.69        47.03 o                         
  -2   1  14         11.30         50.06        62.06 o                         
  -1   1  14        281.33        272.55        95.11 o                         
   0   1  14         32.32        -20.73        23.57 o                         
   1   1  14        551.99        716.04       149.63 o                         
   2   1  14          6.16         17.91        26.01 o                         
   3   1  14         82.20         -2.82        37.53 o                         
 -17   2  14        182.33        128.35        51.40 o                         
 -16   2  14          8.83        -19.01        37.41 o                         
 -15   2  14         39.66         65.71        70.14 o                         
 -14   2  14          2.85         37.90        31.70 o                         
 -13   2  14          0.01         -8.50        22.59 o                         
 -12   2  14         11.66         -7.91        18.18 o                         
 -11   2  14          0.05        -34.18        40.99 o                         
 -10   2  14         59.84         40.08        43.98 o                         
  -9   2  14          5.51        -26.25        28.21 o                         
  -8   2  14          0.22          5.22        29.60 o                         
  -7   2  14        687.53        771.60       145.42 o                         
  -6   2  14        176.74        263.18        86.71 o                         
  -5   2  14        602.93        525.11       129.67 o                         
  -4   2  14          2.89        -36.81        43.49 o                         
  -3   2  14        830.16        920.58       167.45 o                         
  -2   2  14         20.64         23.05        93.76 o                         
  -1   2  14        229.19        298.93        95.40 o                         
   0   2  14         12.47         -5.57        46.82 o                         
   1   2  14          1.24         -3.81        35.22 o                         
   2   2  14          5.24        -11.99        11.99 o                         
   3   2  14          0.83         -1.73        24.48 o                         
 -16   3  14         62.01         36.33        45.94 o                         
 -15   3  14         71.25         85.89        50.42 o                         
 -14   3  14        516.17        606.74       124.44 o                         
 -13   3  14          0.22         32.59        32.40 o                         
 -12   3  14        877.59        960.19       151.47 o                         
 -11   3  14          0.78         44.58        42.55 o                         
 -10   3  14        909.40       1153.10       201.46 o                         
  -9   3  14         24.53         14.58        33.47 o                         
  -8   3  14        817.14        545.81       137.77 o                         
  -7   3  14          0.21         18.74        23.14 o                         
  -6   3  14         19.20         11.19        27.63 o                         
  -5   3  14         26.81         73.07        76.58 o                         
  -4   3  14         77.83        102.97        85.46 o                         
  -3   3  14        156.06        211.30        79.43 o                         
  -2   3  14        175.60        278.92        94.50 o                         
  -1   3  14        174.18        184.14        78.51 o                         
   0   3  14         39.13         20.68        45.80 o                         
   1   3  14        192.61        300.03        91.50 o                         
   2   3  14         13.09         11.18        33.50 o                         
   3   3  14         47.80          7.15        39.56 o                         
 -16   4  14        106.19         19.96        38.35 o                         
 -15   4  14          5.79          0.64        41.97 o                         
 -14   4  14         79.95          5.30        37.11 o                         
 -13   4  14         55.35         97.07        40.32 o                         
 -12   4  14          2.38        -14.39        34.68 o                         
 -11   4  14         28.55         35.95        40.80 o                         
 -10   4  14        529.85        379.02       119.96 o                         
  -9   4  14          9.19         28.46        24.13 o                         
  -8   4  14        731.64        910.55       176.90 o                         
  -7   4  14          9.25        -17.97        17.97 o                         
  -6   4  14       1072.63       1107.27       143.70 o                         
  -5   4  14          0.94          3.27        71.78 o                         
  -4   4  14        507.28        529.93       162.66 o                         
  -3   4  14         34.25         30.18        76.01 o                         
  -2   4  14         74.75         16.27        45.15 o                         
  -1   4  14         18.35        -25.15        37.94 o                         
   0   4  14         20.46        100.66        58.40 o                         
   1   4  14         35.56         25.43        59.68 o                         
   2   4  14          0.73         12.68        77.16 o                         
 -15   5  14         86.98         22.83        16.62 o                         
 -14   5  14        100.95         46.13        50.93 o                         
 -13   5  14         86.68         82.96        44.14 o                         
 -12   5  14        172.07        104.60        44.45 o                         
 -11   5  14          8.63         16.88        21.21 o                         
 -10   5  14         41.33        207.42       130.71 o                         
  -9   5  14         22.01         18.18        65.57 o                         
  -8   5  14         80.89         51.75        65.47 o                         
  -7   5  14         38.26        -43.81        53.74 o                         
  -6   5  14          2.40        -24.54        24.54 o                         
  -5   5  14          0.34          6.83        76.75 o                         
  -4   5  14          6.95          5.44        68.22 o                         
  -3   5  14         34.33         23.07        19.83 o                         
  -2   5  14          3.15         25.86        36.73 o                         
  -1   5  14        111.73        166.08        63.46 o                         
   0   5  14          0.03         22.10        85.06 o                         
   1   5  14        232.62        274.35        90.96 o                         
 -13   6  14          1.91        -26.08        26.08 o                         
 -12   6  14         11.52         48.35        42.80 o                         
 -11   6  14          0.20        -10.78        30.48 o                         
 -10   6  14         23.12        191.57       136.18 o                         
  -9   6  14         44.65          5.98        45.25 o                         
  -8   6  14         78.98         77.77        95.31 o                         
  -7   6  14        163.56         81.39        92.97 o                         
  -6   6  14        114.93        217.11       153.70 o                         
  -5   6  14        166.32        309.05       170.86 o                         
  -4   6  14         90.99         30.98        27.73 o                         
  -3   6  14        249.03        311.76       168.60 o                         
  -2   6  14         17.18         44.86        35.89 o                         
  -1   6  14         12.08         -2.36        22.90 o                         
   0   6  14          0.14         -1.16        31.41 o                         
 -11   7  14          9.58         11.70        66.74 o                         
 -10   7  14        268.03        332.76       160.96 o                         
  -9   7  14          1.15         14.22        73.57 o                         
  -8   7  14        108.74         25.42        23.57 o                         
  -7   7  14         12.27        -65.79        70.84 o                         
  -6   7  14          3.98        -27.44        37.06 o                         
  -5   7  14         28.23         27.70        66.39 o                         
  -4   7  14         12.82         -6.25        59.06 o                         
  -3   7  14         51.54        137.01       106.01 o                         
 -17   0  15          9.57         -7.57        60.72 o                         
 -15   0  15        259.85        146.08       186.23 o                         
 -13   0  15        721.34        957.96       281.42 o                         
 -11   0  15       1153.42       1110.33       184.12 o                         
  -9   0  15        744.49        791.33       226.10 o                         
  -7   0  15        737.96        800.50       157.75 o                         
  -5   0  15         38.26        -18.70        47.95 o                         
  -3   0  15          9.09         56.27        71.23 o                         
  -1   0  15          4.60         30.55        57.46 o                         
   1   0  15         26.17         45.22        24.65 o                         
 -17   1  15        134.99         81.98        47.36 o                         
 -16   1  15          6.73        -28.31        39.35 o                         
 -15   1  15        390.11        388.79        98.60 o                         
 -14   1  15          0.43        -29.51        56.76 o                         
 -13   1  15        125.64         41.05        35.51 o                         
 -12   1  15         41.41         35.10        28.15 o                         
 -11   1  15         65.82         20.05        42.69 o                         
 -10   1  15         41.69         81.36        31.44 o                         
  -9   1  15          0.94          1.56        21.95 o                         
  -8   1  15         34.32         -0.17        66.33 o                         
  -7   1  15        219.62        122.83        64.46 o                         
  -6   1  15        321.47        376.62       109.36 o                         
  -5   1  15         13.63        -50.97        50.97 o                         
  -4   1  15        743.41        859.89       162.79 o                         
  -3   1  15          7.14         -2.48        38.88 o                         
  -2   1  15        446.40        379.72       103.89 o                         
  -1   1  15          3.10         80.67        54.14 o                         
   0   1  15        135.88        231.47        84.11 o                         
   1   1  15         34.77         12.95        36.00 o                         
   2   1  15         21.15         85.46        56.69 o                         
 -16   2  15          0.13         33.87        54.17 o                         
 -15   2  15          5.62         65.95        54.75 o                         
 -14   2  15          4.47          1.81        23.49 o                         
 -13   2  15          7.07         38.28        44.89 o                         
 -12   2  15         58.88         40.80        38.41 o                         
 -11   2  15         91.37        144.20        71.60 o                         
 -10   2  15        756.29        842.47       136.16 o                         
  -9   2  15          0.42         20.36        24.88 o                         
  -8   2  15        671.01        604.16       115.20 o                         
  -7   2  15         57.61        -19.38        63.86 o                         
  -6   2  15        345.85        369.37       150.84 o                         
  -5   2  15          1.59        120.39        65.21 o                         
  -4   2  15        142.04         86.32        38.98 o                         
  -3   2  15          0.65         61.44        35.03 o                         
  -2   2  15         34.32         84.54        58.52 o                         
  -1   2  15          2.01         25.97        32.90 o                         
   0   2  15         63.12         37.70        60.06 o                         
   1   2  15          9.52         -2.90        40.65 o                         
   2   2  15        121.26        133.96        60.59 o                         
 -16   3  15          0.05         56.64        48.63 o                         
 -15   3  15        310.52        373.61       119.26 o                         
 -14   3  15          2.91         34.60        30.52 o                         
 -13   3  15        300.28        284.40        85.04 o                         
 -12   3  15         16.80        -12.28        12.28 o                         
 -11   3  15         94.59        126.69        51.27 o                         
 -10   3  15         31.60         58.48        43.03 o                         
  -9   3  15         40.69         21.79        30.53 o                         
  -8   3  15         54.20        -24.09        37.72 o                         
  -7   3  15        216.00        181.02        60.17 o                         
  -6   3  15        206.60         66.93        62.00 o                         
  -5   3  15        105.64        167.16        88.40 o                         
  -4   3  15        340.69        374.57        98.51 o                         
  -3   3  15         26.67        -12.27        21.63 o                         
  -2   3  15        166.64        167.26        69.50 o                         
  -1   3  15          0.22        -14.69        28.91 o                         
   0   3  15         24.15         35.08        59.73 o                         
   1   3  15          6.98         26.64        69.44 o                         
 -15   4  15         48.68         40.24        49.79 o                         
 -14   4  15          3.74         35.99        25.09 o                         
 -13   4  15        361.10        309.78        86.49 o                         
 -12   4  15          0.16         43.46        28.26 o                         
 -11   4  15        601.60        697.71       152.68 o                         
 -10   4  15         13.76         54.53        54.90 o                         
  -9   4  15        436.33        448.40       119.90 o                         
  -8   4  15         52.66         15.60        26.81 o                         
  -7   4  15        203.17        305.90       136.83 o                         
  -6   4  15         28.67        -57.94        57.94 o                         
  -5   4  15         13.82         -9.67        39.76 o                         
  -4   4  15         29.39         10.01        34.19 o                         
  -3   4  15          0.24         16.03        27.77 o                         
  -2   4  15         14.79        -18.71        19.93 o                         
  -1   4  15          4.49         15.51        48.74 o                         
   0   4  15          5.28         73.37        46.84 o                         
 -14   5  15         11.02         -3.81        45.93 o                         
 -13   5  15          6.03         21.08        36.72 o                         
 -12   5  15          2.33        -11.88        46.70 o                         
 -11   5  15         30.82        -64.47        64.47 o                         
 -10   5  15         20.61        -48.29        48.29 o                         
  -9   5  15         19.54         78.04       108.79 o                         
  -8   5  15         21.37         67.60       107.04 o                         
  -7   5  15          0.64        118.09        91.75 o                         
  -6   5  15        153.86        462.91       219.88 o                         
  -5   5  15          5.47        -37.88        37.88 o                         
  -4   5  15        214.08        260.48        91.10 o                         
  -3   5  15          0.30        -42.58        43.30 o                         
  -2   5  15        334.89        397.39       141.15 o                         
  -1   5  15         14.22         -0.05        25.36 o                         
 -12   6  15         60.24         38.11        59.13 o                         
 -11   6  15         81.34        101.57       108.37 o                         
 -10   6  15        113.05        136.51        84.97 o                         
  -9   6  15         45.04        109.87        95.55 o                         
  -8   6  15        188.77        260.10       145.47 o                         
  -7   6  15         39.21        105.03        93.22 o                         
  -6   6  15         91.70        -39.67        52.25 o                         
  -5   6  15          4.27         30.25       105.57 o                         
  -4   6  15          3.75         41.01        85.27 o                         
  -3   6  15          7.87        107.28       107.77 o                         
 -16   0  16        310.57        239.76       101.29 o                         
 -14   0  16        341.44        644.00       215.14 o                         
 -12   0  16        408.72        331.96       152.86 o                         
 -10   0  16         53.03         28.86        62.62 o                         
  -8   0  16          0.85         76.81        75.59 o                         
  -6   0  16          1.52         25.11        68.62 o                         
  -4   0  16          0.08          9.04        41.48 o                         
  -2   0  16        132.33         68.49        18.54 o                         
   0   0  16         74.13        172.99       117.15 o                         
 -16   1  16         22.39         14.12        58.94 o                         
 -15   1  16         34.02         -6.85        48.49 o                         
 -14   1  16          0.11        -18.77        26.42 o                         
 -13   1  16          6.90        -21.36        45.02 o                         
 -12   1  16         41.24         17.94        17.23 o                         
 -11   1  16         75.52          5.51        47.89 o                         
 -10   1  16         65.33         48.01        70.17 o                         
  -9   1  16        582.39        573.35       112.11 o                         
  -8   1  16         19.36         25.27        33.12 o                         
  -7   1  16        612.03       1049.49       260.03 o                         
  -6   1  16          1.10         88.99        58.23 o                         
  -5   1  16        347.89        487.39       117.09 o                         
  -4   1  16         23.63         83.58        90.56 o                         
  -3   1  16         69.55         67.98        50.72 o                         
  -2   1  16          8.72         42.02        24.45 o                         
  -1   1  16         17.30         32.14        34.02 o                         
   0   1  16          4.43        -49.66        49.66 o                         
 -16   2  16         19.33         54.67        59.86 o                         
 -15   2  16        137.40        159.62        75.13 o                         
 -14   2  16         10.59        -35.68        62.76 o                         
 -13   2  16        334.70        373.95        92.13 o                         
 -12   2  16          1.56         26.52        12.58 o                         
 -11   2  16        411.04        451.45       100.86 o                         
 -10   2  16         39.82         15.06        30.28 o                         
  -9   2  16         61.88        110.67        54.47 o                         
  -8   2  16          1.10        -24.77        37.51 o                         
  -7   2  16          5.31        -44.08        44.08 o                         
  -6   2  16          8.64         -2.89        46.81 o                         
  -5   2  16        111.68         66.11        61.35 o                         
  -4   2  16          7.04        -14.09        40.57 o                         
  -3   2  16        250.25        329.17        97.09 o                         
  -2   2  16          3.69          8.63        26.15 o                         
  -1   2  16        206.18        224.60        78.57 o                         
   0   2  16          0.10          0.11        24.89 o                         
 -15   3  16          0.22        -11.06        27.11 o                         
 -14   3  16          0.18        -45.01        45.01 o                         
 -13   3  16         21.74         21.98        29.00 o                         
 -12   3  16         90.93        123.78        52.87 o                         
 -11   3  16        101.01         45.88        34.23 o                         
 -10   3  16        124.16         88.27        56.52 o                         
  -9   3  16        148.26        170.84       110.82 o                         
  -8   3  16         61.16         61.27        39.33 o                         
  -7   3  16        329.32        400.39       127.12 o                         
  -6   3  16          3.90        -18.28        42.43 o                         
  -5   3  16         76.40         56.17        52.29 o                         
  -4   3  16          1.95         15.71        33.38 o                         
  -3   3  16         23.02          5.57        31.85 o                         
  -2   3  16          9.97         31.20        33.12 o                         
  -1   3  16          4.50         -1.44        85.61 o                         
 -14   4  16        263.90        250.95        75.66 o                         
 -13   4  16          0.92         16.03        21.64 o                         
 -12   4  16         73.19         73.98        36.97 o                         
 -11   4  16         71.19         38.88       103.12 o                         
 -10   4  16         56.08         45.59        48.62 o                         
  -9   4  16          0.90         -1.57        44.78 o                         
  -8   4  16          6.31         23.44        80.21 o                         
  -7   4  16         37.54        151.16       152.01 o                         
  -6   4  16         13.92         17.33        40.41 o                         
  -5   4  16          3.50         -2.36        61.12 o                         
  -4   4  16         10.72         99.08        75.49 o                         
  -3   4  16         15.80        -22.03        33.48 o                         
  -2   4  16         75.64        140.87        63.72 o                         
 -12   5  16          1.94         16.45        74.04 o                         
 -11   5  16         56.30        117.17       101.93 o                         
 -10   5  16          1.94         -1.32         1.32 o                         
  -9   5  16        176.72        187.44       101.76 o                         
  -8   5  16          5.16        -53.68        63.47 o                         
  -7   5  16        372.70        446.52       202.75 o                         
  -6   5  16          3.46         93.56       150.88 o                         
  -5   5  16        208.26        654.06       257.79 o                         
  -4   5  16          9.54       -134.34       138.96 o                         
  -3   5  16         73.50         41.30        38.09 o                         
  -9   6  16          6.47        -70.36        99.34 o                         
  -8   6  16          0.02         16.61        74.09 o                         
  -7   6  16          0.16        -37.67        37.67 o                         
 -15   0  17         73.37        109.80        93.36 o                         
 -13   0  17          4.18         42.41        55.59 o                         
 -11   0  17          0.55        226.09       125.60 o                         
  -9   0  17          0.24        -30.45        45.28 o                         
  -7   0  17        102.39        178.56       126.44 o                         
  -5   0  17         82.33        129.55       106.82 o                         
  -3   0  17        234.55        263.58       117.17 o                         
 -15   1  17         10.92        -21.25        24.86 o                         
 -14   1  17        209.95        203.89       107.02 o                         
 -13   1  17         29.81         13.78        46.51 o                         
 -12   1  17        275.46        260.69        90.40 o                         
 -11   1  17          0.50        -44.44        44.44 o                         
 -10   1  17        396.59        485.78       101.62 o                         
  -9   1  17         15.77        -13.45        37.72 o                         
  -7   1  17         18.07         -7.68        10.79 o                         
  -6   1  17         17.18          0.16        36.62 o                         
  -5   1  17          0.46          8.85        38.27 o                         
  -4   1  17          0.32         42.19        52.47 o                         
  -3   1  17         27.03         71.15        40.65 o                         
  -2   1  17          5.83         43.97        86.99 o                         
 -14   2  17         76.61        115.29        58.91 o                         
 -13   2  17          4.12         21.04        58.76 o                         
 -12   2  17          7.75          7.98        25.25 o                         
 -11   2  17          3.72          7.24        41.95 o                         
 -10   2  17         56.82         26.69        50.74 o                         
  -9   2  17         12.35          1.27        58.54 o                         
  -8   2  17        165.46        128.98        53.87 o                         
  -7   2  17          8.90         38.79        42.80 o                         
  -6   2  17        387.39        381.97       147.85 o                         
  -5   2  17          1.87         84.23        44.68 o                         
  -4   2  17        115.79        127.23        61.86 o                         
  -3   2  17          3.02        -10.92        87.12 o                         
  -2   2  17         35.53         62.14        38.62 o                         
 -14   3  17         76.69         33.93        19.73 o                         
 -13   3  17         21.89         64.34        34.25 o                         
 -12   3  17         98.86         91.63        32.69 o                         
 -11   3  17         15.94         -6.00        74.20 o                         
 -10   3  17        123.75         79.59        62.21 o                         
  -9   3  17         27.71         95.30        60.44 o                         
  -8   3  17         63.34         80.59        36.04 o                         
  -7   3  17         13.97         37.83        32.88 o                         
  -6   3  17          0.20        -58.22        58.22 o                         
  -5   3  17          3.48         -4.05        27.62 o                         
  -4   3  17          0.00        -38.05        38.05 o                         
  -3   3  17          0.22         27.94        42.50 o                         
 -12   4  17          1.75         31.69        26.32 o                         
 -11   4  17          2.40        -13.01        13.01 o                         
 -10   4  17          1.87        120.56        86.07 o                         
  -9   4  17         42.88         79.17        92.83 o                         
  -8   4  17          0.14        -33.33        43.00 o                         
  -7   4  17         15.00        -64.44        64.44 o                         
  -6   4  17         42.51         37.58        27.10 o                         
  -5   4  17        119.98        126.66        47.19 o                         
  -4   4  17         19.84          4.14        31.96 o                         
  -9   5  17          3.04        142.13       118.55 o                         
  -8   5  17         76.53         29.38        93.68 o                         
 -12   0  18          9.02        -11.36        70.36 o                         
 -10   0  18        117.78        139.78        73.69 o                         
  -6   0  18        211.35         80.46        82.19 o                         
  -4   0  18         27.17         29.28        49.84 o                         
 -13   1  18        117.18         72.95        50.09 o                         
 -12   1  18          2.49          8.16        25.31 o                         
 -11   1  18         19.97          2.62        22.04 o                         
 -10   1  18          7.70         -7.61        43.92 o                         
  -9   1  18          0.22         -8.74        28.44 o                         
  -7   1  18          8.76          7.80        54.69 o                         
  -6   1  18         55.50         88.70        58.12 o                         
  -5   1  18          9.12          9.45        50.39 o                         
 -12   2  18          0.52        -18.45        28.73 o                         
 -11   2  18        183.81        114.75        50.24 o                         
 -10   2  18          0.75         -3.13        21.84 o                         
  -9   2  18        184.78         77.97        94.19 o                         
  -8   2  18          6.57          4.80        34.84 o                         
  -7   2  18         52.09         -0.10        19.26 o                         
  -6   2  18          0.95          5.44        24.43 o                         
  -5   2  18         17.36         81.14        59.83 o                         
 -11   3  18          3.66         -3.12        52.59 o                         
 -10   3  18         25.91         -3.16        26.51 o                         
  -9   3  18          1.10         48.29        57.98 o                         
  -8   3  18          5.84         24.74       104.71 o                         
  -7   3  18          0.68        -23.22        36.55 o                         
                                                                                
