# Supplementary material for: Salts of 4-[(benzyl­amino)­carbon­yl]-1-methyl­pyridinium and iodide anions with different cation:iodine stoichiometric ratios
Source: Acta Crystallogr E Crystallogr Commun. 2021 Nov 2;77(Pt 12):1219–23. doi: 10.1107/S2056989021011300 (PMC8647746; doi:10.1107/S2056989021011300)
Supplement: Supplementary file 3 [file e-77-01219-IIsup3.hkl]

data_II                                                                         
_shelx_title ' Am3I in P2(1)/c'                                                 
_shelx_refln_list_code          4                                               
_shelx_F_calc_maximum      786.92                                               
_exptl_crystal_F_000      2242.12                                               
_reflns_d_resolution_high  0.8409                                               
                                                                                
loop_                                                                           
 _space_group_symop_operation_xyz                                               
 'x, y, z'                                                                      
 '-x, y+1/2, -z+1/2'                                                            
 '-x, -y, -z'                                                                   
 'x, -y-1/2, z-1/2'                                                             
                                                                                
_cell_length_a     9.9140                                                       
_cell_length_b    27.8047                                                       
_cell_length_c    14.1128                                                       
_cell_angle_alpha  90.000                                                       
_cell_angle_beta  107.831                                                       
_cell_angle_gamma  90.000                                                       
                                                                                
_shelx_F_squared_multiplier     1.000                                           
                                                                                
loop_                                                                           
 _refln_index_h                                                                 
 _refln_index_k                                                                 
 _refln_index_l                                                                 
 _refln_F_squared_calc                                                          
 _refln_F_squared_meas                                                          
 _refln_F_squared_sigma                                                         
 _refln_observed_status                                                         
   2   0   0     619238.19     576284.81     13000.41 o                         
   3   0   0      36270.94      39145.72      1526.52 o                         
   4   0   0      11103.50      10942.00      1564.74 o                         
   5   0   0      21366.40      23239.70      2901.36 o                         
   6   0   0       5721.76       5626.50      1466.14 o                         
   7   0   0        195.58         75.29       392.35 o                         
   8   0   0        382.73         40.04        88.55 o                         
   9   0   0       5626.55       7051.49      2312.00 o                         
  10   0   0         70.49         42.20        13.51 o                         
  11   0   0        908.14        723.56       508.19 o                         
   2   1   0      50527.21      50906.38      1008.08 o                         
   3   1   0      44512.11      44758.36      1056.82 o                         
   4   1   0      83092.77      83582.03      2078.22 o                         
   5   1   0      68486.44      70488.97      3659.58 o                         
   6   1   0      32585.50      33802.41      1872.52 o                         
   7   1   0      18680.10      21122.36      1251.61 o                         
   8   1   0       4824.52       5918.08       646.97 o                         
   9   1   0       3034.96       4148.61       741.71 o                         
  10   1   0        845.70       1206.34       348.40 o                         
  11   1   0         80.33        272.14       217.38 o                         
   2   2   0      18006.75      17448.75       584.02 o                         
   3   2   0      79415.72      80012.56      1700.82 o                         
   4   2   0       9605.18       9085.55       669.10 o                         
   5   2   0         68.55        187.21        67.86 o                         
   6   2   0        976.74        875.13       306.11 o                         
   7   2   0        415.06        433.57       193.32 o                         
   8   2   0        737.69        616.36       146.75 o                         
   9   2   0        146.33        -33.87       250.23 o                         
  10   2   0        632.31        657.75       386.63 o                         
  11   2   0         98.74        207.80       218.60 o                         
   2   3   0       6811.50       6534.52       376.70 o                         
   3   3   0      48114.63      48552.37      1298.44 o                         
   4   3   0       1406.53       1179.72       230.41 o                         
   5   3   0        839.65        644.97       241.79 o                         
   6   3   0       7497.51       7064.55       790.54 o                         
   7   3   0       3172.41       3255.62       674.28 o                         
   8   3   0       2991.34       3735.08       638.95 o                         
   9   3   0        607.13        342.38       182.56 o                         
  10   3   0         95.65         73.01       133.68 o                         
  11   3   0         20.79         66.03       119.92 o                         
   1   4   0        212.56       1419.16       201.35 o                         
   2   4   0      38002.11      42230.88      1419.02 o                         
   3   4   0       2533.34       2872.25       348.35 o                         
   4   4   0      23942.15      26778.59      1305.23 o                         
   5   4   0        525.91        280.97       225.14 o                         
   6   4   0       5557.57       5306.16       827.15 o                         
   7   4   0         44.92        217.57       242.34 o                         
   8   4   0        111.48        319.62       564.80 o                         
   9   4   0        359.18          3.40       183.46 o                         
  10   4   0         47.54        247.23       104.30 o                         
  11   4   0         94.24        321.38       225.97 o                         
   1   5   0      26013.48      24706.62       547.01 o                         
   2   5   0       6643.13       6955.69       505.02 o                         
   3   5   0      13181.89      13994.22       793.42 o                         
   4   5   0       3885.08       3801.70       533.46 o                         
   5   5   0        637.91        938.44       288.78 o                         
   6   5   0         71.33          8.07        83.65 o                         
   7   5   0        239.87        397.02       305.14 o                         
   8   5   0        584.21        259.63       179.80 o                         
   9   5   0        326.82        473.25       147.72 o                         
  10   5   0          1.99         66.39       185.87 o                         
  11   5   0          8.20        -67.69       127.08 o                         
   0   6   0      38464.82      37072.40       917.06 o                         
   1   6   0       5670.81       5650.63       290.75 o                         
   2   6   0      44508.55      45793.31      1373.54 o                         
   3   6   0        226.29        168.28        92.52 o                         
   4   6   0      29813.29      34035.06      1585.76 o                         
   5   6   0      15305.35      16718.50      1777.57 o                         
   6   6   0       3430.71       3066.17       614.52 o                         
   7   6   0       1244.86       1045.77       358.24 o                         
   8   6   0       1243.15       1477.39       435.21 o                         
   9   6   0         33.95        -85.94       152.67 o                         
  10   6   0        102.80        199.78        69.75 o                         
  11   6   0         37.51        155.42       187.67 o                         
   1   7   0      11152.15      10776.90       389.15 o                         
   2   7   0       8133.95       7454.32       444.72 o                         
   3   7   0      10562.48       9884.51       793.82 o                         
   4   7   0        181.37        124.84       192.78 o                         
   5   7   0        375.35        346.23       153.39 o                         
   6   7   0        565.90        438.32       253.55 o                         
   7   7   0          2.12        -51.89       210.33 o                         
   8   7   0        180.34        -89.60        89.60 o                         
   9   7   0         97.72        -62.03       302.82 o                         
  10   7   0          5.66       -129.70       129.70 o                         
   0   8   0      18967.52      17145.14       934.51 o                         
   1   8   0       9066.23       8890.41       355.42 o                         
   2   8   0      24625.22      23615.63       876.74 o                         
   3   8   0      12761.10      13782.81       947.47 o                         
   4   8   0      30829.17      31561.09      1571.82 o                         
   5   8   0       3634.83       3104.70       622.64 o                         
   6   8   0       1151.09       1152.90       393.39 o                         
   7   8   0       1414.76       1279.24       391.04 o                         
   8   8   0        292.97        236.18       211.70 o                         
   9   8   0         38.52       -122.50       201.59 o                         
  10   8   0         85.60         80.10       110.95 o                         
   1   9   0       2328.04       2103.79       171.99 o                         
   2   9   0       2496.36       2428.88       284.53 o                         
   3   9   0       2389.38       2477.80       390.28 o                         
   4   9   0      11718.01      11910.83      1250.75 o                         
   5   9   0       2595.96       2232.16       425.52 o                         
   6   9   0       1327.40       1131.86       259.52 o                         
   7   9   0       2112.19       1880.72       524.53 o                         
   8   9   0         92.77       -141.24       178.18 o                         
   9   9   0        915.70       1288.73       623.04 o                         
  10   9   0         51.69        147.03       169.18 o                         
   0  10   0      24992.73      25299.97      1183.62 o                         
   1  10   0      31491.09      34154.20      1315.48 o                         
   2  10   0      50792.09      49364.04      1912.36 o                         
   3  10   0      10629.34      11560.79      1387.63 o                         
   4  10   0      44928.24      50089.05      3556.47 o                         
   5  10   0         21.28         33.22        72.76 o                         
   6  10   0       1542.84       1365.23       344.55 o                         
   7  10   0       1534.81        907.09       454.94 o                         
   8  10   0          0.99        -41.99       163.42 o                         
   9  10   0        670.50        670.55       303.32 o                         
  10  10   0         25.12       -139.59       164.82 o                         
   1  11   0      25106.49      25011.11      1227.83 o                         
   2  11   0       8891.39       9279.09       488.34 o                         
   3  11   0      49611.47      46637.80      2331.26 o                         
   4  11   0       6938.80       6431.31       911.41 o                         
   5  11   0      12337.02      12287.52      1057.30 o                         
   6  11   0      14060.80      14896.09      1033.61 o                         
   7  11   0       4098.32       5675.52       869.07 o                         
   8  11   0       3372.58       3030.74       676.99 o                         
   9  11   0        411.77        301.73       177.34 o                         
  10  11   0        125.16          1.24       154.32 o                         
   0  12   0      42966.32      42758.35      1643.54 o                         
   1  12   0     103488.85      98056.40      3525.06 o                         
   2  12   0      44433.47      47389.14      1103.96 o                         
   3  12   0      40146.63      38327.95      3252.45 o                         
   4  12   0       6871.58       8123.87      1037.40 o                         
   5  12   0       1103.85       1931.24       908.66 o                         
   6  12   0        147.76         66.37       172.63 o                         
   7  12   0         40.63         81.75       161.39 o                         
   8  12   0       1618.17       1801.55       531.46 o                         
   9  12   0        742.51        160.86       183.58 o                         
  10  12   0       1064.59       1204.21       426.76 o                         
   1  13   0          7.91        212.37       132.97 o                         
   2  13   0      15586.84      17626.62       702.82 o                         
   3  13   0      15341.69      15216.88      1387.71 o                         
   4  13   0      40393.43      45867.99      2941.74 o                         
   5  13   0      24770.46      39225.12      7795.37 o                         
   6  13   0      13194.92      14142.78      1387.60 o                         
   7  13   0       9598.60      11302.49      1230.08 o                         
   8  13   0       1952.95       2400.53       572.96 o                         
   9  13   0       1152.49       1523.76       422.12 o                         
  10  13   0        275.69        255.54       240.80 o                         
   0  14   0     182315.91     198011.44     17077.13 o                         
   1  14   0       3415.22       2844.74       340.13 o                         
   2  14   0      45740.19      49520.49      1474.94 o                         
   3  14   0       8673.03       8921.75      1044.05 o                         
   4  14   0       4729.18       5464.89       859.49 o                         
   5  14   0       5720.39       6595.51       821.83 o                         
   6  14   0       1385.57       1742.23       510.78 o                         
   7  14   0         36.24        164.32        83.53 o                         
   8  14   0        169.21         83.60       238.89 o                         
   9  14   0        809.22        347.57       283.71 o                         
  10  14   0          1.10        -41.65        89.97 o                         
   1  15   0          1.71         31.91       136.63 o                         
   2  15   0       3223.97       3300.50       322.60 o                         
   3  15   0        174.65        171.86       120.41 o                         
   4  15   0       2116.33       2444.33       549.41 o                         
   5  15   0        190.64        522.73       178.05 o                         
   6  15   0       1098.56       1678.53       520.63 o                         
   7  15   0        196.61       1012.60       455.71 o                         
   8  15   0        569.96        604.41       409.26 o                         
   9  15   0        201.83         56.67       186.49 o                         
  10  15   0        129.13        166.06       161.69 o                         
   0  16   0       6218.73       5453.54      1679.47 o                         
   1  16   0      13123.46      12805.54       852.55 o                         
   2  16   0       1086.06       1049.66       194.44 o                         
   3  16   0       2618.80       2394.77       306.47 o                         
   4  16   0        751.76        352.26       293.36 o                         
   5  16   0          1.62         18.27       297.44 o                         
   6  16   0         35.89        170.58       228.06 o                         
   7  16   0         51.45         97.11       448.32 o                         
   8  16   0         20.73        -97.54        97.54 o                         
   9  16   0         91.99       -111.55       118.68 o                         
   1  17   0       1747.12       2480.35       401.23 o                         
   2  17   0        281.32        274.35       147.66 o                         
   3  17   0       2202.84       2980.59       649.44 o                         
   4  17   0        133.26        164.26        92.88 o                         
   5  17   0        169.80        168.74       166.94 o                         
   6  17   0        896.42       1847.90       520.23 o                         
   7  17   0        245.66        318.03       302.39 o                         
   8  17   0        345.68        428.11       411.61 o                         
   9  17   0        109.04        153.68       189.55 o                         
   0  18   0       2592.04       3029.43       480.41 o                         
   1  18   0        158.28        169.94       200.46 o                         
   2  18   0       2128.17       2321.91       598.52 o                         
   3  18   0          7.58         21.36       113.60 o                         
   4  18   0        765.62        533.62       137.44 o                         
   5  18   0        294.93        203.38       167.93 o                         
   6  18   0        552.80       1164.43       648.10 o                         
   7  18   0          0.15         32.42        78.49 o                         
   8  18   0         89.58         56.16       137.30 o                         
   9  18   0          9.28         94.51       164.25 o                         
   1  19   0        813.91       1046.95       268.73 o                         
   2  19   0       1621.82       1528.57       275.89 o                         
   3  19   0        275.74        179.76       114.81 o                         
   4  19   0       2246.77       2003.84       285.23 o                         
   5  19   0         93.75        -27.23        89.44 o                         
   6  19   0         93.98        187.31       141.71 o                         
   7  19   0          1.09        112.64       142.14 o                         
   8  19   0         17.81         74.21        90.35 o                         
   9  19   0          2.58       -165.00       188.26 o                         
   0  20   0        767.95        678.99       280.36 o                         
   1  20   0        257.18        159.43       188.51 o                         
   2  20   0         60.53         89.45       131.93 o                         
   3  20   0       2900.94       3032.89       453.51 o                         
   4  20   0       1211.56       1575.88       353.71 o                         
   5  20   0       1735.11       1475.64       510.76 o                         
   6  20   0        994.47       1140.13       420.53 o                         
   7  20   0          0.40        -16.61       172.69 o                         
   8  20   0        143.82        129.19       147.57 o                         
   1  21   0        129.04        213.10       174.52 o                         
   2  21   0         27.45        -68.78       107.40 o                         
   3  21   0        259.46        201.55       176.88 o                         
   4  21   0         38.96         35.11       221.40 o                         
   5  21   0         48.64        228.24        75.69 o                         
   6  21   0         30.15        -26.31       128.26 o                         
   7  21   0          0.33         70.28       248.98 o                         
   8  21   0         27.25        202.08        92.49 o                         
   0  22   0        957.24        936.76       509.57 o                         
   1  22   0        958.62        759.06       422.23 o                         
   2  22   0        190.54        -62.47       126.28 o                         
   3  22   0       1060.65       1202.65       277.55 o                         
   4  22   0        284.62        303.24       232.93 o                         
   5  22   0        364.63        596.93       335.57 o                         
   6  22   0        241.10         99.72       445.76 o                         
   7  22   0          6.91        -29.12       112.61 o                         
   8  22   0        139.82         29.49       179.55 o                         
   1  23   0        125.91         30.38       173.47 o                         
   2  23   0        959.49       1631.64       325.40 o                         
   3  23   0       1726.13       1577.14       328.31 o                         
   4  23   0       2246.24       3091.61       769.63 o                         
   5  23   0       1614.67       2637.80       738.37 o                         
   6  23   0       1101.41        906.33       364.28 o                         
   7  23   0        587.25        304.70       220.93 o                         
   8  23   0        187.74        233.74       272.77 o                         
   0  24   0       6437.30       9442.21      1236.63 o                         
   1  24   0       4429.73       5183.76       587.89 o                         
   2  24   0       4210.61       5566.67       656.10 o                         
   3  24   0        273.35        107.79       259.02 o                         
   4  24   0       1380.32       2033.61       664.86 o                         
   5  24   0         58.90        571.83       359.98 o                         
   6  24   0          6.15       -259.02       318.12 o                         
   7  24   0        143.41        341.88       183.42 o                         
   1  25   0        658.11        877.29       214.65 o                         
   2  25   0          6.18        135.56       137.60 o                         
   3  25   0       1440.22       1503.09       408.74 o                         
   4  25   0        212.02        708.43       426.42 o                         
   5  25   0        739.83       1204.90       639.39 o                         
   6  25   0        721.43       2044.06       655.74 o                         
   7  25   0        157.72        243.38       321.81 o                         
   0  26   0        271.89        191.72       234.61 o                         
   1  26   0       2359.70       2550.01       408.51 o                         
   2  26   0        351.56        249.89       145.19 o                         
   3  26   0       1351.77       1627.54       482.32 o                         
   4  26   0        330.00        240.35       309.77 o                         
   5  26   0        283.74        172.32       323.93 o                         
   6  26   0          7.61        -10.47       377.60 o                         
   1  27   0          2.60         84.38       166.67 o                         
   2  27   0        474.59        474.99       269.52 o                         
   3  27   0         35.71         17.03       168.66 o                         
   4  27   0        303.99        155.31       373.10 o                         
   5  27   0        125.60       -459.25       459.25 o                         
   6  27   0         52.01        142.79       167.84 o                         
   0  28   0        494.80        671.38       279.18 o                         
   1  28   0        211.88        250.26       137.35 o                         
   2  28   0        344.53        407.32       236.11 o                         
   3  28   0         65.68        -36.32       121.09 o                         
   4  28   0        102.24        824.77       493.74 o                         
   5  28   0         86.64       -146.23       279.93 o                         
   1  29   0         32.80         45.46       140.90 o                         
   2  29   0         12.69        -34.87        89.64 o                         
   3  29   0          4.86       -284.62       284.62 o                         
   4  29   0          5.64         11.44       299.43 o                         
   5  29   0          3.36       -587.94       587.94 o                         
   0  30   0         34.12        -21.57       291.92 o                         
   1  30   0        302.56        353.25       242.32 o                         
   2  30   0         29.80         87.31        83.49 o                         
   3  30   0         11.50        123.82       323.85 o                         
   4  30   0          0.31        -80.17       128.05 o                         
   1  31   0         58.75        -75.45       154.60 o                         
   2  31   0         22.01        -92.73       194.98 o                         
   3  31   0         70.48        -22.25       196.73 o                         
   0  32   0         53.94        -45.09        45.09 o                         
   1  32   0          1.45        -17.35       140.77 o                         
   2  32   0         40.11         -3.36        89.48 o                         
 -11   1   1        111.91        341.21       154.46 o                         
 -10   1   1          6.94        -98.19       117.86 o                         
  -9   1   1       2070.37       2046.03       378.06 o                         
  -8   1   1       2540.31       2777.54       448.53 o                         
  -7   1   1      12706.74      13250.97      1429.95 o                         
  -6   1   1       1950.32       1798.27       381.87 o                         
  -5   1   1        277.56         -1.65       225.14 o                         
  -4   1   1       5361.99       5460.41       459.61 o                         
  -3   1   1       6477.84       6366.44       366.29 o                         
  -2   1   1       6004.26       6765.40       302.80 o                         
   2   1   1     193309.47     189685.36      2375.92 o                         
   3   1   1        157.81         65.61        57.71 o                         
   4   1   1       5252.25       4793.33       503.96 o                         
   5   1   1       7004.22       7360.18       690.04 o                         
   6   1   1        603.42        435.55       171.14 o                         
   7   1   1        186.09        175.70       166.38 o                         
   8   1   1         36.12         60.22       168.10 o                         
   9   1   1        222.10        266.48       129.14 o                         
  10   1   1          5.77         30.44       146.88 o                         
 -11   2   1         13.56         56.50       110.50 o                         
 -10   2   1         58.77        241.91       196.02 o                         
  -9   2   1        602.22        739.48       223.48 o                         
  -8   2   1       1140.48       1137.12       301.71 o                         
  -7   2   1       6131.52       5454.87       719.16 o                         
  -6   2   1         62.31        330.34       151.87 o                         
  -5   2   1       7880.65       8350.15      1249.81 o                         
  -4   2   1      15188.04      15008.89       757.26 o                         
  -3   2   1      37919.64      38427.67       904.34 o                         
  -2   2   1     199047.77     185421.42      2753.54 o                         
   1   2   1       5299.87       5001.72       642.86 o                         
   2   2   1      28756.35      30084.79       945.71 o                         
   3   2   1        446.09        626.33       240.70 o                         
   4   2   1      39017.11      38792.47      2033.17 o                         
   5   2   1       2950.66       2298.24       431.14 o                         
   6   2   1      10982.16      11552.98      1062.00 o                         
   7   2   1       5073.26       5502.10       776.82 o                         
   8   2   1        221.57        317.39       122.08 o                         
   9   2   1        484.72        521.15       194.14 o                         
  10   2   1          5.40        121.66       103.87 o                         
 -11   3   1          6.17         38.12       164.60 o                         
 -10   3   1       1030.44       1451.88       389.33 o                         
  -9   3   1         63.50         47.28       130.41 o                         
  -8   3   1       2489.06       2206.49       450.30 o                         
  -7   3   1       1990.79       1802.57       407.44 o                         
  -6   3   1          0.46        -13.79       202.93 o                         
  -5   3   1       6700.82       7499.05       593.57 o                         
  -4   3   1       7108.05       7374.46       522.73 o                         
  -3   3   1      37005.50      35627.86       865.46 o                         
  -2   3   1      48193.12      47621.59      1033.55 o                         
  -1   3   1     148828.75     123867.95      3582.99 o                         
   1   3   1     131538.55     118024.16      8831.24 o                         
   2   3   1       3717.33       4170.69       342.56 o                         
   3   3   1      52273.89      51595.27      2141.18 o                         
   4   3   1      10442.11       9143.46      1142.54 o                         
   5   3   1      12356.04      12977.86      1330.14 o                         
   6   3   1        249.16        129.79       277.71 o                         
   7   3   1         74.67        192.14       248.17 o                         
   8   3   1       1624.43       1640.95       424.12 o                         
   9   3   1         63.05       -147.40       179.15 o                         
  10   3   1        603.57        576.85       226.81 o                         
 -11   4   1         16.01        -63.34       109.53 o                         
 -10   4   1         61.55        -15.35        90.38 o                         
  -9   4   1         38.78        -10.84       234.90 o                         
  -8   4   1         74.25        159.34       202.01 o                         
  -7   4   1        164.29         47.35       215.00 o                         
  -6   4   1      18772.99      15979.08      1271.14 o                         
  -5   4   1       2996.61       2849.41       346.74 o                         
  -4   4   1       4295.91       4733.85       406.98 o                         
  -3   4   1       1831.12       1886.93       209.77 o                         
  -2   4   1      93572.59      97175.14      2674.41 o                         
  -1   4   1      44030.08      42311.03       968.65 o                         
   0   4   1         18.88         24.53        50.13 o                         
   1   4   1        568.93        577.60       141.42 o                         
   2   4   1       2136.43       2502.71       287.15 o                         
   3   4   1      61388.63      60744.53      2341.77 o                         
   4   4   1        331.81        195.34       182.95 o                         
   5   4   1      12514.70      11535.23      1188.19 o                         
   6   4   1        453.03        331.39       333.95 o                         
   7   4   1         10.16        192.03       259.23 o                         
   8   4   1       1435.94       1796.21       442.45 o                         
   9   4   1        188.61        235.98       123.21 o                         
  10   4   1        174.18        295.20       228.05 o                         
 -11   5   1         61.88        242.22       144.01 o                         
 -10   5   1          6.45        115.95       212.24 o                         
  -9   5   1        245.34        511.68       255.28 o                         
  -8   5   1         10.58         63.68       165.42 o                         
  -7   5   1        100.80         62.57       132.73 o                         
  -6   5   1        356.87        303.14       146.56 o                         
  -5   5   1       6556.94       6407.55       575.23 o                         
  -4   5   1        144.99        165.25       103.81 o                         
  -3   5   1      17677.86      17097.66       644.25 o                         
  -2   5   1       6839.87       6859.41       376.45 o                         
  -1   5   1      11411.36      11369.55       365.91 o                         
   0   5   1       1279.86       1121.32       114.76 o                         
   1   5   1       3615.24       4433.41       300.46 o                         
   2   5   1       4368.95       4867.94       423.17 o                         
   3   5   1       1792.38       1982.07       397.13 o                         
   4   5   1       8347.25       8094.06       932.40 o                         
   5   5   1        169.83        -26.22       527.68 o                         
   6   5   1       3288.28       3313.66       673.17 o                         
   7   5   1       3515.41       5135.47      1491.62 o                         
   8   5   1         11.14         60.60       185.94 o                         
   9   5   1        428.20       1137.87       296.33 o                         
  10   5   1          4.63        -27.38       106.24 o                         
 -11   6   1          0.13        -52.16       112.77 o                         
 -10   6   1         84.86        -61.11       251.36 o                         
  -9   6   1        148.06         89.52       135.26 o                         
  -8   6   1        211.30        355.81       175.49 o                         
  -7   6   1         24.77         36.14       395.58 o                         
  -6   6   1       2446.65       2380.37       370.77 o                         
  -5   6   1       1860.62       2011.18       327.55 o                         
  -4   6   1        115.89        -55.74       129.67 o                         
  -3   6   1       1320.45       1466.14       176.21 o                         
  -2   6   1      19978.93      19042.55      1160.00 o                         
  -1   6   1        968.53        938.35        93.11 o                         
   0   6   1      12097.94      10815.83       419.97 o                         
   1   6   1       8032.82       7283.94       366.31 o                         
   2   6   1      16946.26      16865.73       844.19 o                         
   3   6   1       1897.53       2029.53       552.32 o                         
   4   6   1        579.10        576.78       363.11 o                         
   5   6   1         23.25        -77.01       199.63 o                         
   6   6   1       2265.32       2404.67       556.73 o                         
   7   6   1       1311.78       1169.55       534.94 o                         
   8   6   1       1933.69       1963.74       469.35 o                         
   9   6   1        412.33        368.98       198.41 o                         
  10   6   1        223.29         32.24       112.13 o                         
 -11   7   1         19.62        206.74       131.76 o                         
 -10   7   1         87.96         36.86       148.53 o                         
  -9   7   1        124.96         89.41       219.38 o                         
  -8   7   1         44.18         -4.72       214.84 o                         
  -7   7   1        407.66        144.37       217.99 o                         
  -6   7   1        600.17        501.65       215.95 o                         
  -5   7   1      45426.01      48386.30      1554.45 o                         
  -4   7   1        169.99        559.70       182.95 o                         
  -3   7   1      94779.17      96456.02      2154.71 o                         
  -2   7   1      10900.58      10256.11       467.99 o                         
  -1   7   1       2132.86       2099.07       162.03 o                         
   0   7   1        733.64       1053.98       150.17 o                         
   1   7   1       1240.62       1294.43       164.30 o                         
   2   7   1      38166.18      39427.01      1218.31 o                         
   3   7   1       9539.41       9496.56       958.08 o                         
   4   7   1       6095.92       6551.93       864.59 o                         
   5   7   1       1965.53       1243.97       335.24 o                         
   6   7   1       2999.95       2798.05       635.12 o                         
   7   7   1       3393.86       3427.95       670.75 o                         
   8   7   1         63.16        138.61       222.08 o                         
   9   7   1        377.76        594.54       265.07 o                         
  10   7   1        199.53         91.69       162.08 o                         
 -11   8   1         16.98        -54.87       118.99 o                         
 -10   8   1          0.36        267.06       249.22 o                         
  -9   8   1         11.56        455.91       265.73 o                         
  -8   8   1         10.85        161.31        78.89 o                         
  -7   8   1       1075.86        504.93       287.49 o                         
  -6   8   1          0.03         37.98        55.55 o                         
  -5   8   1        695.07        674.48       142.62 o                         
  -4   8   1        623.46        749.36       279.10 o                         
  -3   8   1        157.06         43.08        69.50 o                         
  -2   8   1      11011.71      10962.94       469.74 o                         
  -1   8   1      16527.15      14434.71      1041.75 o                         
   0   8   1       1866.57       1706.51       170.63 o                         
   1   8   1       3678.61       3875.93       292.13 o                         
   2   8   1       3845.45       3430.66       361.39 o                         
   3   8   1        369.86        332.22       213.54 o                         
   4   8   1       6990.02       7792.36       939.80 o                         
   5   8   1       2607.17       2351.14       534.09 o                         
   6   8   1        795.77        684.42       333.03 o                         
   7   8   1        348.00        383.52       306.75 o                         
   8   8   1        139.51        468.17       278.10 o                         
   9   8   1         21.04        -87.63       180.03 o                         
  10   8   1          7.28        -92.44       146.43 o                         
 -10   9   1         49.15         70.23       276.22 o                         
  -9   9   1        119.28        215.41       182.78 o                         
  -8   9   1         18.80        -36.27       244.11 o                         
  -7   9   1        270.92        323.48       241.96 o                         
  -6   9   1       1089.11       1364.10       277.44 o                         
  -5   9   1      12596.70      12301.27       750.73 o                         
  -4   9   1       1112.34       1017.33       222.37 o                         
  -3   9   1      12117.57      13845.90       916.79 o                         
  -2   9   1      76466.98      74485.00      1241.39 o                         
  -1   9   1      18343.43      14598.32      1226.31 o                         
   0   9   1      56208.80      49917.53      3224.16 o                         
   1   9   1      10586.45      10526.36       524.93 o                         
   2   9   1        111.51        150.40       126.61 o                         
   3   9   1        596.17        458.60       199.71 o                         
   4   9   1       2197.92       1863.31       447.23 o                         
   5   9   1       2796.08       2870.61       599.23 o                         
   6   9   1       1314.68        761.83       785.49 o                         
   7   9   1       4031.61       4254.47       754.02 o                         
   8   9   1        174.49       -128.23       183.92 o                         
   9   9   1        696.67        910.45       384.65 o                         
  10   9   1         64.58        -87.21       152.97 o                         
 -10  10   1         74.73         22.01       364.57 o                         
  -9  10   1        207.91         18.17       367.80 o                         
  -8  10   1       1321.33       1064.98       360.14 o                         
  -7  10   1        290.68       -154.07       174.37 o                         
  -6  10   1      17459.29      18643.64       986.66 o                         
  -5  10   1       8271.05       8849.29       613.53 o                         
  -4  10   1      12143.09      14597.92      1336.14 o                         
  -3  10   1       8676.68       7594.44       685.94 o                         
  -2  10   1      13606.04      15742.51       675.37 o                         
  -1  10   1      10753.78       9204.70       526.82 o                         
   0  10   1       2149.46       2042.49       205.72 o                         
   1  10   1       3887.66       4081.55       376.19 o                         
   2  10   1      10273.25       9847.75      1035.79 o                         
   3  10   1      45483.95      41084.80      3201.56 o                         
   4  10   1       9579.23      11567.73      1166.72 o                         
   5  10   1      13176.81      13332.19      1289.74 o                         
   6  10   1       4176.20       4099.87      1004.50 o                         
   7  10   1       1278.57       1513.24       450.73 o                         
   8  10   1       1745.63       1669.45       507.61 o                         
   9  10   1        300.92        703.68       299.22 o                         
  10  10   1         51.13        367.46       200.29 o                         
 -10  11   1         46.05        165.09       238.83 o                         
  -9  11   1        177.76        340.20       193.33 o                         
  -8  11   1        158.50        245.02       237.88 o                         
  -7  11   1       2198.38       2931.88       614.59 o                         
  -6  11   1        257.19        156.74       131.43 o                         
  -5  11   1      10988.04       9440.80      1525.77 o                         
  -4  11   1       5454.97       4762.17       785.71 o                         
  -3  11   1      40627.57      40207.58      1482.61 o                         
  -2  11   1       2200.34       2158.64       256.83 o                         
  -1  11   1      49576.16      43739.32      2258.19 o                         
   0  11   1       3844.22       3822.97       249.41 o                         
   1  11   1      41555.16      42089.03      1253.49 o                         
   2  11   1       3644.34       3398.99       742.07 o                         
   3  11   1      10907.82       8872.30      1334.48 o                         
   4  11   1          6.17         75.38       235.77 o                         
   5  11   1       1053.71       1785.99       614.86 o                         
   6  11   1       1758.88       1674.51       458.89 o                         
   7  11   1         38.70         92.26       154.81 o                         
   8  11   1        849.43       1437.22       476.42 o                         
   9  11   1         27.64         66.42       100.09 o                         
  10  11   1        104.21        -59.58        86.65 o                         
 -10  12   1         34.82        194.66       176.15 o                         
  -9  12   1        146.77        268.11       228.54 o                         
  -8  12   1         14.73        -81.15       144.58 o                         
  -7  12   1        234.36        212.85       121.36 o                         
  -6  12   1       3043.91       2606.50       344.20 o                         
  -5  12   1        110.83         77.04        53.98 o                         
  -4  12   1       2235.40       2855.69       557.96 o                         
  -3  12   1       5470.27       5214.50       425.59 o                         
  -2  12   1       6614.51       7212.27       481.62 o                         
  -1  12   1      33975.48      32461.27      1716.13 o                         
   0  12   1         61.19         70.04        78.84 o                         
   1  12   1      16082.89      16302.97       806.77 o                         
   2  12   1       5916.99       6808.18       752.60 o                         
   3  12   1       4274.65       4352.66       756.89 o                         
   4  12   1       1395.48       2047.12       501.45 o                         
   5  12   1        534.86        314.12       224.17 o                         
   6  12   1        114.25        521.79       423.67 o                         
   7  12   1        217.41        228.61       398.56 o                         
   8  12   1        406.44        481.82       265.93 o                         
   9  12   1         24.33        249.09        97.61 o                         
  10  12   1        142.27        387.49       282.06 o                         
 -10  13   1        289.82        193.20       271.89 o                         
  -9  13   1         35.67         44.22       134.74 o                         
  -8  13   1        943.22        705.86       344.47 o                         
  -7  13   1         26.78        147.77       151.39 o                         
  -6  13   1       2192.77       1912.11       428.45 o                         
  -5  13   1        740.89        611.60       361.50 o                         
  -4  13   1        986.49        557.69       277.85 o                         
  -3  13   1         47.70        -65.09        84.50 o                         
  -2  13   1       2624.09       2427.52       287.81 o                         
  -1  13   1      24935.42      20870.15      1622.83 o                         
   0  13   1       1929.23       2034.87       214.84 o                         
   1  13   1      53558.57      60370.29      2693.57 o                         
   2  13   1        243.10        222.39       123.67 o                         
   3  13   1      24881.09      27416.47      1912.72 o                         
   4  13   1       2631.38       3325.13       664.95 o                         
   5  13   1       4265.77       5459.26       855.25 o                         
   6  13   1        613.47        503.22       195.37 o                         
   7  13   1         33.02        -85.33       228.07 o                         
   8  13   1         88.64       -115.87       115.87 o                         
   9  13   1        162.32        159.39       181.11 o                         
  10  13   1          0.09        -60.02       128.53 o                         
 -10  14   1         77.01        115.77       162.20 o                         
  -9  14   1         11.73        207.00       253.28 o                         
  -8  14   1          1.12         -8.22       486.36 o                         
  -7  14   1        135.06        349.67       198.84 o                         
  -6  14   1        122.33        444.78       141.52 o                         
  -5  14   1       4839.80       4470.77       767.40 o                         
  -4  14   1       9946.39       9612.22      1352.27 o                         
  -3  14   1      15172.71      16456.12       947.95 o                         
  -2  14   1      15261.85      16477.47       874.90 o                         
  -1  14   1      18403.58      19621.25       914.62 o                         
   0  14   1        827.67        358.76       165.89 o                         
   1  14   1        264.54        111.19       153.67 o                         
   2  14   1       1391.19       1393.67       267.84 o                         
   3  14   1         57.31        182.25       135.04 o                         
   4  14   1        267.86        255.68       136.72 o                         
   5  14   1          9.43        -22.82       791.55 o                         
   6  14   1       1166.89       1540.67       491.07 o                         
   7  14   1        914.25        504.91       234.14 o                         
   8  14   1        641.68        419.12       236.88 o                         
   9  14   1        239.84        489.74       225.79 o                         
 -10  15   1         23.50         13.84       176.62 o                         
  -9  15   1        523.56        460.10       235.88 o                         
  -8  15   1        118.23        332.71       188.80 o                         
  -7  15   1       3270.10       3347.07       596.56 o                         
  -6  15   1        749.99       1292.33       392.49 o                         
  -5  15   1        833.63       1066.16       343.40 o                         
  -4  15   1         82.43        223.71        57.82 o                         
  -3  15   1        439.62        552.81       168.83 o                         
  -2  15   1       2118.64       1259.96       541.92 o                         
  -1  15   1        150.93         24.40       163.78 o                         
   0  15   1      30741.01      25854.22      3275.95 o                         
   1  15   1        147.20        321.04       101.83 o                         
   2  15   1      48148.66      53891.23      2125.89 o                         
   3  15   1        153.28       -101.04       206.12 o                         
   4  15   1       5248.43       4791.37       872.59 o                         
   5  15   1        220.48        285.34       237.23 o                         
   6  15   1         97.88        198.55       355.68 o                         
   7  15   1          0.42        465.36       247.07 o                         
   8  15   1         75.37        191.96       219.07 o                         
   9  15   1        146.70        111.27       112.17 o                         
 -10  16   1          5.81        106.58        85.98 o                         
  -9  16   1         48.07         -5.07        69.68 o                         
  -8  16   1        167.00         32.76       171.48 o                         
  -7  16   1       1497.34       1971.22       563.63 o                         
  -6  16   1        297.92        542.68       249.66 o                         
  -5  16   1       2119.55       1789.17       518.83 o                         
  -4  16   1       2073.37       2757.87       626.28 o                         
  -3  16   1       1161.43       1395.55       266.55 o                         
  -2  16   1       9456.75       8323.32      1219.72 o                         
  -1  16   1          6.50        -90.76       149.98 o                         
   0  16   1       1764.54       1530.11       240.77 o                         
   1  16   1         68.30         59.66       123.98 o                         
   2  16   1         16.86         34.77       104.41 o                         
   3  16   1        656.08        975.23       263.54 o                         
   4  16   1       5172.65       5455.15       909.05 o                         
   5  16   1        717.65        791.10       374.88 o                         
   6  16   1       2197.69       2634.41       610.65 o                         
   7  16   1       1060.26       1452.30       577.64 o                         
   8  16   1        419.40        367.82       207.92 o                         
   9  16   1        225.13        211.94        41.18 o                         
  -9  17   1         22.95       -100.96       198.67 o                         
  -8  17   1        261.83        603.13       506.40 o                         
  -7  17   1         24.96        302.93       221.27 o                         
  -6  17   1        158.58          9.01       116.85 o                         
  -5  17   1        272.54         23.91       133.17 o                         
  -4  17   1        954.57       1270.91       258.73 o                         
  -3  17   1        152.41        205.42       162.23 o                         
  -2  17   1         20.52        -56.42        56.42 o                         
  -1  17   1       3136.46       3506.92       442.49 o                         
   0  17   1       2162.88       1965.82       266.29 o                         
   1  17   1       5124.83       5720.99       491.16 o                         
   2  17   1        920.21       1389.15       243.25 o                         
   3  17   1       5749.27       7238.27      1049.07 o                         
   4  17   1        176.62        443.00       402.90 o                         
   5  17   1       3925.02       4771.74       824.00 o                         
   6  17   1        334.10        107.44        77.87 o                         
   7  17   1        663.08        583.16       305.54 o                         
   8  17   1         47.56         81.64       124.18 o                         
   9  17   1         15.87        189.30       298.66 o                         
  -9  18   1          7.86          8.65       116.04 o                         
  -8  18   1          1.92         -9.76        96.35 o                         
  -7  18   1        429.36        426.71       317.07 o                         
  -6  18   1        240.51         57.99       185.60 o                         
  -5  18   1       1047.61        473.83       285.19 o                         
  -4  18   1          3.58        185.51        73.87 o                         
  -3  18   1         62.69         80.71       145.08 o                         
  -2  18   1       3521.86       4034.25       484.99 o                         
  -1  18   1       8635.88       8707.07       754.70 o                         
   0  18   1          1.68         44.83        84.68 o                         
   1  18   1       2596.65       1229.68       523.76 o                         
   2  18   1       4650.96       4480.49       421.42 o                         
   3  18   1        583.21        294.50       174.41 o                         
   4  18   1       2248.30       2475.93       427.26 o                         
   5  18   1         14.80       -138.74       160.19 o                         
   6  18   1        234.49        337.57       298.23 o                         
   7  18   1          0.32        -45.17       154.77 o                         
   8  18   1        114.09        369.37       261.32 o                         
   9  18   1         11.28          0.15       108.68 o                         
  -9  19   1        182.05       -200.59       281.45 o                         
  -8  19   1          0.16         21.44       102.49 o                         
  -7  19   1        155.11        463.83       186.77 o                         
  -6  19   1         12.58        162.67       172.22 o                         
  -5  19   1         32.45         15.59       197.40 o                         
  -4  19   1         13.18         38.70       125.10 o                         
  -3  19   1        299.44        457.86       167.66 o                         
  -2  19   1         20.87         18.82       103.48 o                         
  -1  19   1       2726.83       3236.22       466.02 o                         
   0  19   1          0.06         26.21       146.39 o                         
   1  19   1        910.28        427.57       209.87 o                         
   2  19   1        100.56        158.49       127.36 o                         
   3  19   1          1.94        -45.41       118.29 o                         
   4  19   1         44.39        147.97       270.38 o                         
   5  19   1          3.46         13.30       183.04 o                         
   6  19   1          1.97         98.67       177.82 o                         
   7  19   1        500.02        576.69       296.18 o                         
   8  19   1         26.53         28.57        90.34 o                         
  -9  20   1         15.28         26.02       242.17 o                         
  -8  20   1         88.22       1996.08      2961.93 o                         
  -7  20   1        143.70         44.85       115.76 o                         
  -6  20   1         22.30        237.93        97.63 o                         
  -5  20   1        334.02        298.27       542.33 o                         
  -4  20   1       1236.89        944.03       454.74 o                         
  -3  20   1        711.43        253.42       231.27 o                         
  -2  20   1       1461.12       1728.25       338.83 o                         
  -1  20   1       1292.02       1164.56       254.10 o                         
   0  20   1         41.46        154.29       146.98 o                         
   1  20   1       2218.45       2373.29       382.40 o                         
   2  20   1       1297.09       1114.64       186.57 o                         
   3  20   1        506.24        351.90       547.00 o                         
   4  20   1        704.68        619.42       287.75 o                         
   5  20   1        297.78        317.30       151.64 o                         
   6  20   1        244.07        110.50       212.84 o                         
   7  20   1        165.63        189.95       216.13 o                         
   8  20   1        104.26        127.29       224.10 o                         
  -8  21   1          0.08        300.75       307.61 o                         
  -7  21   1         38.12         48.66       134.73 o                         
  -6  21   1        249.15        449.92       206.28 o                         
  -5  21   1       1996.35       1597.69       526.72 o                         
  -4  21   1        534.62        164.43       319.53 o                         
  -3  21   1       7065.95       8445.30       757.18 o                         
  -2  21   1        301.93        301.74       185.94 o                         
  -1  21   1       3772.74       4387.57       522.88 o                         
   0  21   1       3312.06       3493.06       510.37 o                         
   1  21   1       1777.28       1847.19       352.19 o                         
   2  21   1       1270.81       1610.51       319.03 o                         
   3  21   1        849.09        803.59       203.51 o                         
   4  21   1        306.38        443.21       215.11 o                         
   5  21   1       1344.48       1984.34       633.36 o                         
   6  21   1        371.84        746.71       350.11 o                         
   7  21   1        107.07        427.56       241.88 o                         
   8  21   1        147.93        395.09       304.11 o                         
  -8  22   1          2.43        -58.35        95.39 o                         
  -7  22   1        177.67        162.45       265.30 o                         
  -6  22   1         20.42        204.10       146.30 o                         
  -5  22   1        178.02        701.76       587.95 o                         
  -4  22   1        562.40        572.66       216.53 o                         
  -3  22   1          1.68         40.92        87.69 o                         
  -2  22   1        585.35        689.70       210.48 o                         
  -1  22   1        136.74        177.02       224.12 o                         
   0  22   1        223.22        119.74        93.88 o                         
   1  22   1        909.59        994.91       227.69 o                         
   2  22   1        989.78       1266.58       294.80 o                         
   3  22   1       1420.44       1680.58       377.80 o                         
   4  22   1       1880.85       1855.99       963.19 o                         
   5  22   1       1751.91       2996.60       772.98 o                         
   6  22   1        255.03        270.15       196.26 o                         
   7  22   1        201.21         81.29       116.87 o                         
   8  22   1          3.02        -72.07       124.22 o                         
  -8  23   1         25.64         -5.84       332.57 o                         
  -7  23   1          1.35        249.72       225.42 o                         
  -6  23   1        847.46        969.34       551.70 o                         
  -5  23   1        154.52        262.62       435.47 o                         
  -4  23   1       2330.91       3619.66       833.08 o                         
  -3  23   1        167.42        140.27       284.94 o                         
  -2  23   1       5556.47       6513.05       647.43 o                         
  -1  23   1       1185.87       1705.70       330.98 o                         
   0  23   1       1332.42       1150.22       320.75 o                         
   1  23   1       1077.27       1147.64       265.62 o                         
   2  23   1         89.80        -19.64       113.60 o                         
   3  23   1         11.11        -65.85       152.60 o                         
   4  23   1          1.92       -101.85       340.77 o                         
   5  23   1        693.31        129.78       570.33 o                         
   6  23   1         23.39        -72.31        87.39 o                         
   7  23   1        449.98        768.95       263.79 o                         
  -7  24   1          0.08        245.16       320.91 o                         
  -6  24   1        208.23        563.65       275.60 o                         
  -5  24   1        130.95       -105.97       253.15 o                         
  -4  24   1         13.02       -111.68       226.98 o                         
  -3  24   1        263.13        255.32       221.17 o                         
  -2  24   1       2322.72       2923.85       437.86 o                         
  -1  24   1         79.50        120.87       128.10 o                         
   0  24   1       2513.64       2903.53       442.68 o                         
   1  24   1       1040.89        972.05       223.96 o                         
   2  24   1        242.15        403.94       160.32 o                         
   3  24   1       1423.66       2023.87       378.90 o                         
   4  24   1         69.20        296.07       401.46 o                         
   5  24   1         38.91        384.92       529.71 o                         
   6  24   1         41.03        142.91        82.94 o                         
   7  24   1          6.80         37.71       229.00 o                         
  -7  25   1        458.21        643.28       257.11 o                         
  -6  25   1        203.26        842.64       408.18 o                         
  -5  25   1        579.20        499.42       492.48 o                         
  -4  25   1         16.74        152.37       308.18 o                         
  -3  25   1        102.53        503.04       283.16 o                         
  -2  25   1        195.89        201.74       157.50 o                         
  -1  25   1         27.60         86.68       112.31 o                         
   0  25   1        508.36       1000.39       252.97 o                         
   1  25   1        305.90        492.11       209.10 o                         
   2  25   1        726.75        794.77       197.90 o                         
   3  25   1        291.92        400.24       255.24 o                         
   4  25   1        987.63       1922.20       904.37 o                         
   5  25   1         10.44        154.74       305.77 o                         
   6  25   1        278.13        705.72       360.94 o                         
   7  25   1          7.66         22.43       203.57 o                         
  -7  26   1          0.17        124.95       203.09 o                         
  -6  26   1        252.23         99.37       190.49 o                         
  -5  26   1         96.34        -68.22       150.88 o                         
  -4  26   1        658.89        604.78       369.76 o                         
  -3  26   1       1835.57       2423.02       565.57 o                         
  -2  26   1        911.64        662.60       202.51 o                         
  -1  26   1       2043.79       2392.87       405.63 o                         
   0  26   1        278.64        131.60       174.76 o                         
   1  26   1        365.92        385.44       176.26 o                         
   2  26   1          1.00        114.02       138.36 o                         
   3  26   1        204.07         48.80       342.69 o                         
   4  26   1         86.58        146.57       436.51 o                         
   5  26   1        252.65         78.37       424.74 o                         
   6  26   1        127.02        212.40       291.52 o                         
  -6  27   1        128.90         35.19        85.22 o                         
  -5  27   1         14.40        134.35       147.56 o                         
  -4  27   1         34.70         11.66       194.34 o                         
  -3  27   1          0.49        166.24       288.90 o                         
  -2  27   1          1.80        132.60       191.49 o                         
  -1  27   1        788.60        944.55       258.67 o                         
   0  27   1         29.67        223.76       138.31 o                         
   1  27   1       2100.39       2593.11       395.05 o                         
   2  27   1        200.59        264.56       194.65 o                         
   3  27   1       2066.39       3324.05       867.30 o                         
   4  27   1        267.64       1299.32       839.69 o                         
   5  27   1        419.42        331.86       432.11 o                         
   6  27   1         58.68        180.85       211.88 o                         
  -6  28   1         31.57        203.47       269.10 o                         
  -5  28   1        289.06        566.68       533.70 o                         
  -4  28   1        201.64         51.54       295.47 o                         
  -3  28   1        324.96        321.43       341.85 o                         
  -2  28   1        540.64        374.72       156.51 o                         
  -1  28   1        158.61        300.04        70.79 o                         
   0  28   1        674.26        837.69       197.40 o                         
   1  28   1        161.32        149.44       147.29 o                         
   2  28   1        107.20       -144.46       144.46 o                         
   3  28   1         47.46         15.79       184.36 o                         
   4  28   1          1.43        289.61       430.87 o                         
   5  28   1          8.93        115.12       513.58 o                         
  -5  29   1        158.85        268.51       254.70 o                         
  -4  29   1         63.22        288.41       208.88 o                         
  -3  29   1         41.89        291.18       224.32 o                         
  -2  29   1          9.71         72.95        91.54 o                         
  -1  29   1         30.14        -81.05       116.35 o                         
   0  29   1        271.39        234.13        91.93 o                         
   1  29   1         52.31        313.11       135.69 o                         
   2  29   1        499.64        997.02       322.49 o                         
   3  29   1          0.75        321.30       287.31 o                         
   4  29   1        298.44        304.08       552.32 o                         
   5  29   1        131.84        -31.47        61.35 o                         
  -4  30   1         11.53        -56.93       212.42 o                         
  -3  30   1          3.49        -13.68       290.96 o                         
  -2  30   1        114.18         98.03        88.53 o                         
  -1  30   1         24.59         52.32       132.30 o                         
   0  30   1        185.08         44.72       175.11 o                         
   1  30   1        120.96        149.21       159.59 o                         
   2  30   1         62.89       -167.72       167.72 o                         
   3  30   1        238.42        545.15       468.68 o                         
   4  30   1          8.87       -191.53       243.25 o                         
  -4  31   1         28.82        188.80       250.57 o                         
  -3  31   1          0.64         81.53        91.56 o                         
  -2  31   1         94.98        262.57       162.20 o                         
  -1  31   1          4.22        -86.98        86.98 o                         
   0  31   1        219.16         93.62       125.18 o                         
   1  31   1         32.59        -93.27       155.20 o                         
   2  31   1        130.84        238.12       739.93 o                         
   3  31   1         13.64        -77.17       331.94 o                         
  -2  32   1         10.10        -52.36       197.56 o                         
  -1  32   1         48.20         63.10        96.01 o                         
   0  32   1          2.51        245.71       115.70 o                         
   1  32   1          0.98         76.92       144.72 o                         
   2  32   1         30.86        231.17       268.57 o                         
   0  33   1        140.85         51.41       142.93 o                         
 -11   0   2          9.73         11.01       184.86 o                         
 -10   0   2        806.08        905.70       330.53 o                         
  -9   0   2        423.48        113.49       200.99 o                         
  -8   0   2       9523.12      11635.57      3410.12 o                         
  -7   0   2       5064.08       4299.43      1083.56 o                         
  -6   0   2       1331.44       1511.74       687.29 o                         
  -5   0   2      42827.49      47606.53      4118.85 o                         
  -4   0   2      22101.93      22245.77      1372.59 o                         
  -3   0   2       7356.86       8616.02       815.20 o                         
  -2   0   2       1868.32       1605.15       328.78 o                         
  -1   0   2        687.38        459.10        92.31 o                         
   0   0   2       8690.22       8063.54       687.82 o                         
   1   0   2     109472.75     114814.16     15155.79 o                         
   2   0   2      54551.14      52827.18      1778.05 o                         
   3   0   2       3675.58       3841.52       848.66 o                         
   4   0   2      29094.95      26514.14      1769.89 o                         
   5   0   2        714.47        500.73       552.13 o                         
   6   0   2       1214.41       1766.69       730.77 o                         
   7   0   2        191.08        924.85       578.76 o                         
   8   0   2        168.75        652.66       557.76 o                         
   9   0   2         73.33       -230.71       247.58 o                         
  10   0   2        303.21        390.95       367.35 o                         
 -11   1   2        371.65        113.67       127.46 o                         
 -10   1   2       2210.43       2285.24       387.95 o                         
  -9   1   2       1876.41       2309.22       430.33 o                         
  -8   1   2       7547.60       7912.30      1002.03 o                         
  -7   1   2        645.72        421.29       219.60 o                         
  -6   1   2       2931.91       2850.50       469.48 o                         
  -5   1   2        970.45       1085.34       250.71 o                         
  -4   1   2       2069.96       1774.86       233.28 o                         
  -3   1   2        336.80        224.24       104.37 o                         
  -2   1   2       2300.03       1914.33       204.97 o                         
  -1   1   2       4494.19       4119.83       299.30 o                         
   0   1   2      16655.02      16032.95       653.52 o                         
   1   1   2      13319.91      13371.84       649.74 o                         
   2   1   2       3649.24       3978.01       336.32 o                         
   3   1   2       1497.39       1352.89       348.73 o                         
   4   1   2       5702.56       5870.02       676.78 o                         
   5   1   2       8119.96       7524.12       804.89 o                         
   6   1   2          3.23        258.90       159.31 o                         
   7   1   2       3262.22       3128.93       554.48 o                         
   8   1   2        196.19          7.23       163.70 o                         
   9   1   2         81.27       -180.27       181.44 o                         
  10   1   2          8.52       -120.01       244.08 o                         
 -11   2   2        228.33        363.69       189.62 o                         
 -10   2   2          2.20         29.77        79.34 o                         
  -9   2   2         53.82         51.53       129.04 o                         
  -8   2   2       4332.27       5069.63       675.72 o                         
  -7   2   2         50.29        259.68       143.62 o                         
  -6   2   2      12627.16      14436.96       961.57 o                         
  -5   2   2       2275.00       2495.50       314.22 o                         
  -4   2   2      23764.99      25963.42       961.24 o                         
  -3   2   2      91636.54      93893.01      2405.45 o                         
  -2   2   2     151335.06     150489.98      1982.16 o                         
  -1   2   2      40745.12      36967.02      1327.47 o                         
   0   2   2      43064.35      40690.16      1505.30 o                         
   1   2   2         42.53        -91.67       136.87 o                         
   2   2   2      97789.70      98720.27      3382.18 o                         
   3   2   2          2.32         34.12       143.17 o                         
   4   2   2      41568.97      43232.00      1850.50 o                         
   5   2   2        401.27        451.13       218.22 o                         
   6   2   2        115.16         73.67        92.90 o                         
   7   2   2       1959.18       2370.16       509.09 o                         
   8   2   2        172.33        372.50       210.12 o                         
   9   2   2        833.49        700.28       384.01 o                         
  10   2   2         75.88        -51.23       134.53 o                         
 -11   3   2         31.89         96.79        82.43 o                         
 -10   3   2         98.03        127.66       183.52 o                         
  -9   3   2          4.47        -21.58       117.81 o                         
  -8   3   2       4308.87       4793.24       669.67 o                         
  -7   3   2       9225.03       9967.52       950.69 o                         
  -6   3   2      10423.26       9298.80       770.49 o                         
  -5   3   2      50627.55      50313.50      1485.27 o                         
  -4   3   2         46.39        -19.99        91.51 o                         
  -3   3   2       5866.61       6051.77       398.35 o                         
  -2   3   2      14142.80      14863.03       692.50 o                         
  -1   3   2        235.44         69.83        75.97 o                         
   0   3   2      59879.48      53819.96      1901.67 o                         
   1   3   2      46657.72      46301.25      1166.95 o                         
   2   3   2      42707.16      47627.23      1878.17 o                         
   3   3   2      45184.20      46240.76      2132.90 o                         
   4   3   2      46310.97      45269.14      1896.16 o                         
   5   3   2        857.86        577.54       189.31 o                         
   6   3   2       4694.23       5728.38       749.23 o                         
   7   3   2       2226.32       1930.29       441.19 o                         
   8   3   2        386.61        639.35       235.02 o                         
   9   3   2        456.43        461.15       241.07 o                         
  10   3   2         10.44        382.43       277.00 o                         
 -11   4   2         89.18        115.77       104.06 o                         
 -10   4   2        489.19        479.44       239.65 o                         
  -9   4   2        306.92        410.47       214.78 o                         
  -8   4   2       1196.59        926.02       418.67 o                         
  -7   4   2         61.49         34.49       198.75 o                         
  -6   4   2       3160.15       3092.55       430.22 o                         
  -5   4   2       5198.50       5632.65       481.93 o                         
  -4   4   2       2167.51       2257.43       295.09 o                         
  -3   4   2      74619.39      74282.74      1595.11 o                         
  -2   4   2      17657.06      18362.08       477.76 o                         
  -1   4   2      78448.16      72136.45      2061.38 o                         
   0   4   2      21334.17      21781.15       649.67 o                         
   1   4   2      75183.90      74249.36      2754.66 o                         
   2   4   2      19280.17      18925.17      1318.92 o                         
   3   4   2      12652.87      11807.81      2148.67 o                         
   4   4   2          9.89        132.20       156.11 o                         
   5   4   2        914.17       1047.07       361.18 o                         
   6   4   2       4284.60       4278.44       622.70 o                         
   7   4   2         25.95        341.66        85.63 o                         
   8   4   2       1712.85       1633.06       419.11 o                         
   9   4   2         21.93         48.07       202.48 o                         
  10   4   2        503.12        767.28       384.57 o                         
 -11   5   2         79.68        -38.85       271.96 o                         
 -10   5   2        338.80        410.61       240.89 o                         
  -9   5   2        926.08       1009.34       336.77 o                         
  -8   5   2       1454.56       1582.47       385.76 o                         
  -7   5   2        413.68        278.19       243.00 o                         
  -6   5   2       3242.58       2988.01       364.60 o                         
  -5   5   2       7454.12       7666.04       552.17 o                         
  -4   5   2      49544.15      48407.53      1723.27 o                         
  -3   5   2      47591.85      47091.55      1182.38 o                         
  -2   5   2         70.67         47.03        61.42 o                         
  -1   5   2      16880.70      15513.85       462.82 o                         
   0   5   2     172750.16     159074.94      3773.62 o                         
   1   5   2       1230.09        978.96       191.60 o                         
   2   5   2      14863.97      13734.35       860.69 o                         
   3   5   2          8.88         74.27       183.39 o                         
   4   5   2       3106.12       2992.01       560.36 o                         
   5   5   2      19071.42      19620.58      1565.12 o                         
   6   5   2       2798.35       3070.10       549.49 o                         
   7   5   2       6737.22       7154.22       834.87 o                         
   8   5   2       1026.30        920.03       286.09 o                         
   9   5   2        132.36        301.61       156.09 o                         
  10   5   2        166.87         59.41       116.00 o                         
 -11   6   2         29.23        124.73       225.86 o                         
 -10   6   2        183.25         22.29       203.54 o                         
  -9   6   2          1.69       -236.39       291.70 o                         
  -8   6   2         66.04        114.85       239.22 o                         
  -7   6   2         29.40        -41.90       140.39 o                         
  -6   6   2       3116.83       3118.55       415.90 o                         
  -5   6   2        375.22        392.43       137.68 o                         
  -4   6   2      22181.86      21667.04      1415.18 o                         
  -3   6   2      33763.29      32369.88      1443.17 o                         
  -2   6   2      36068.43      38193.48       608.11 o                         
  -1   6   2         16.81         18.72       103.45 o                         
   0   6   2     101577.73      98881.80      3681.57 o                         
   1   6   2      56199.96      58439.59      2081.85 o                         
   2   6   2       8136.23       7853.83       816.46 o                         
   3   6   2        995.29        994.68       332.36 o                         
   4   6   2       1609.70       1357.93       466.37 o                         
   5   6   2        210.40        140.41       109.64 o                         
   6   6   2       6721.86       8229.89      1058.80 o                         
   7   6   2          4.10         79.27        65.87 o                         
   8   6   2       1505.41       1521.20       369.57 o                         
   9   6   2         17.17        -71.47       150.25 o                         
  10   6   2         36.98         96.42        99.50 o                         
 -11   7   2         55.61        -13.80       169.17 o                         
 -10   7   2        120.20        -31.40       169.97 o                         
  -9   7   2        806.97       1527.06       445.33 o                         
  -8   7   2        286.99         13.14       238.86 o                         
  -7   7   2        375.31        290.60       297.42 o                         
  -6   7   2       1622.65       1810.71       311.92 o                         
  -5   7   2          9.63        195.90       104.90 o                         
  -4   7   2      11081.02      10651.21      1016.55 o                         
  -3   7   2       4266.88       4118.53       302.88 o                         
  -2   7   2        841.89        895.68        98.42 o                         
  -1   7   2          3.80         38.78        60.10 o                         
   0   7   2      26948.06      25907.80      1479.14 o                         
   1   7   2      13326.46      13662.20       514.78 o                         
   2   7   2      13340.87      13066.06       683.30 o                         
   3   7   2      17217.79      17892.99      1374.75 o                         
   4   7   2        497.54        534.44       310.15 o                         
   5   7   2       7624.45       6908.14       917.58 o                         
   6   7   2       1798.91       1425.85       397.35 o                         
   7   7   2        566.56        431.60       478.39 o                         
   8   7   2        221.29         89.52       147.90 o                         
   9   7   2         15.34        -51.47        52.15 o                         
  10   7   2         26.22        -16.13       126.01 o                         
 -11   8   2         10.29        212.58        90.10 o                         
 -10   8   2         73.15        208.04       207.02 o                         
  -9   8   2        127.88         63.32       278.86 o                         
  -8   8   2        267.55        319.41       255.66 o                         
  -7   8   2        300.75        303.27       159.64 o                         
  -6   8   2       5763.83       4916.04       790.50 o                         
  -5   8   2       8832.99       9571.41      1028.03 o                         
  -4   8   2      73341.78      76074.72      4996.07 o                         
  -3   8   2        421.19        458.59       116.14 o                         
  -2   8   2      89958.19      84478.34      6077.11 o                         
  -1   8   2       4390.00       4065.93       378.43 o                         
   0   8   2     141011.20     127088.07      7778.81 o                         
   1   8   2      94110.40     105841.30      2373.15 o                         
   2   8   2      18589.27      17052.99      1210.78 o                         
   3   8   2      11078.29      11944.94      1169.16 o                         
   4   8   2         26.84         -7.39       172.51 o                         
   5   8   2       3579.07       2692.47       568.08 o                         
   6   8   2        893.22        904.44       338.86 o                         
   7   8   2       2413.06       2116.09       526.75 o                         
   8   8   2          1.06        -10.06       371.06 o                         
   9   8   2        781.88       1282.84       341.13 o                         
  10   8   2         31.32        -96.20       233.43 o                         
 -11   9   2         62.46        273.64       214.05 o                         
 -10   9   2        223.27        224.64       179.31 o                         
  -9   9   2       1201.60       1628.99       442.61 o                         
  -8   9   2        453.62        604.56       467.98 o                         
  -7   9   2        881.60       1180.36       404.21 o                         
  -6   9   2       5293.34       4757.56       656.64 o                         
  -5   9   2          9.58        181.18       441.84 o                         
  -4   9   2      23691.82      26253.05      1277.44 o                         
  -3   9   2       1280.90       1050.25       133.93 o                         
  -2   9   2       1047.77        849.66       146.13 o                         
  -1   9   2       1995.61       1783.65       200.22 o                         
   0   9   2      48452.78      42780.11      3350.03 o                         
   1   9   2          6.53        -90.18        90.18 o                         
   2   9   2      10212.71       9997.85      1394.27 o                         
   3   9   2      11991.87      11544.86       783.11 o                         
   4   9   2       1896.05       1736.07       414.87 o                         
   5   9   2      14402.19      14470.83      2604.81 o                         
   6   9   2        643.23        534.93       268.68 o                         
   7   9   2        164.85         25.25       129.96 o                         
   8   9   2        272.78        215.57       195.67 o                         
   9   9   2         34.73         16.84       133.94 o                         
  10   9   2          5.17         86.74       181.37 o                         
 -11  10   2         23.68         34.91       231.19 o                         
 -10  10   2         22.61        182.39       208.49 o                         
  -9  10   2         54.65        -17.30       224.26 o                         
  -8  10   2        183.61         80.37       101.36 o                         
  -7  10   2        768.61        922.26       323.62 o                         
  -6  10   2         30.78        125.59       238.11 o                         
  -5  10   2       4850.99       4720.03       728.41 o                         
  -4  10   2        212.60        134.77       256.60 o                         
  -3  10   2      23685.58      24024.93       752.48 o                         
  -2  10   2       7517.13       7252.22       465.24 o                         
  -1  10   2      46105.04      41540.95      2407.60 o                         
   0  10   2         35.78         25.83        46.73 o                         
   1  10   2       2800.41       2423.05       312.94 o                         
   2  10   2       5189.77       4571.64      1008.28 o                         
   3  10   2        400.55        295.32       127.38 o                         
   4  10   2       2009.68       1946.03       518.65 o                         
   5  10   2        348.67         89.01       119.57 o                         
   6  10   2       2149.49       2402.09       599.09 o                         
   7  10   2         10.96        142.80       309.15 o                         
   8  10   2       1139.56       1838.38       484.12 o                         
   9  10   2          1.10        209.62       160.62 o                         
  10  10   2        179.73         78.51        58.73 o                         
 -10  11   2        621.18        863.11       342.78 o                         
  -9  11   2        586.09        448.15       252.34 o                         
  -8  11   2       1685.54       1769.74       409.71 o                         
  -7  11   2       4852.09       5179.39       681.16 o                         
  -6  11   2       1382.81       1560.02       385.94 o                         
  -5  11   2       8862.39      10704.75      1113.27 o                         
  -4  11   2       6020.57       5557.59       584.12 o                         
  -3  11   2        825.35        910.33       205.38 o                         
  -2  11   2        316.67        303.88        64.70 o                         
  -1  11   2      21293.35      20846.92      1282.66 o                         
   0  11   2       2150.35        734.41       359.21 o                         
   1  11   2      42705.90      43712.99      1576.48 o                         
   2  11   2      11914.41      14221.81      1862.52 o                         
   3  11   2       9382.29       6970.19      1838.24 o                         
   4  11   2       7465.95       6633.79       648.01 o                         
   5  11   2        276.70        351.92       256.02 o                         
   6  11   2       1294.21        920.67       311.13 o                         
   7  11   2        162.10          6.82       197.11 o                         
   8  11   2        227.85        626.35       331.36 o                         
   9  11   2        315.53        368.57       363.96 o                         
  10  11   2          6.71         79.64       117.09 o                         
 -10  12   2         60.07        266.17       250.49 o                         
  -9  12   2          1.55        132.89       184.78 o                         
  -8  12   2       2489.95       3472.76       574.41 o                         
  -7  12   2        758.02        634.57       238.57 o                         
  -6  12   2       9374.35       9675.48      1124.97 o                         
  -5  12   2       1795.93       2134.96       524.61 o                         
  -4  12   2      11079.16      10176.11       631.21 o                         
  -3  12   2      13487.30      14805.86      1403.86 o                         
  -2  12   2      13424.65      12096.05      1276.03 o                         
  -1  12   2         86.17        131.15       118.72 o                         
   0  12   2       6883.98       5970.99       848.48 o                         
   1  12   2       1494.76       1332.45       258.52 o                         
   2  12   2      17602.07      17879.60      2113.22 o                         
   3  12   2       1087.96       1211.88       376.85 o                         
   4  12   2       1835.96       1827.64       431.19 o                         
   5  12   2       1567.74       1326.38       393.77 o                         
   6  12   2         95.03        516.53       199.33 o                         
   7  12   2        730.30       1094.78       407.97 o                         
   8  12   2          1.29        -52.82       156.29 o                         
   9  12   2        113.37        -28.06       192.84 o                         
 -10  13   2        271.10        134.98       143.95 o                         
  -9  13   2        187.71        123.43       112.04 o                         
  -8  13   2        750.07        394.43       489.92 o                         
  -7  13   2          5.18         -9.15       115.70 o                         
  -6  13   2        245.35        101.61       228.14 o                         
  -5  13   2         28.68        241.29       140.09 o                         
  -4  13   2       2295.15       2297.52       306.39 o                         
  -3  13   2         90.73         60.98       133.42 o                         
  -2  13   2       1519.04       1183.36       220.45 o                         
  -1  13   2       3767.28       3967.09       373.89 o                         
   0  13   2      12118.65      10240.51      1421.68 o                         
   1  13   2       2485.60       3051.27       425.81 o                         
   2  13   2        779.75       1082.62       560.07 o                         
   3  13   2        343.71        405.18       161.29 o                         
   4  13   2         67.78        208.61       150.34 o                         
   5  13   2        296.30        289.52       268.28 o                         
   6  13   2         20.12        209.75       236.32 o                         
   7  13   2        359.80        128.50       150.29 o                         
   8  13   2          0.13        153.10       210.96 o                         
   9  13   2          0.61         96.13       244.00 o                         
 -10  14   2        217.75        -53.31       128.38 o                         
  -9  14   2         49.51        -30.04        30.04 o                         
  -8  14   2       1352.88       1697.82       394.22 o                         
  -7  14   2        495.73        452.09       184.65 o                         
  -6  14   2          7.32       -121.15       121.15 o                         
  -5  14   2       1784.24       1861.59       606.35 o                         
  -4  14   2       4855.19       4776.76       415.07 o                         
  -3  14   2         33.27        123.03       113.07 o                         
  -2  14   2       2845.57       2303.60       503.77 o                         
  -1  14   2       4454.99       3322.78       490.37 o                         
   0  14   2         90.27        132.33        95.96 o                         
   1  14   2      30952.58      27171.79      4808.12 o                         
   2  14   2       5753.89       6497.53       796.45 o                         
   3  14   2       5122.11       3357.26       973.52 o                         
   4  14   2       5279.76       6674.15       960.48 o                         
   5  14   2        336.06        519.86       277.49 o                         
   6  14   2        776.06        997.45       337.79 o                         
   7  14   2         80.85        229.29       191.31 o                         
   8  14   2        527.55        589.08       289.61 o                         
   9  14   2        128.42         51.60       175.17 o                         
 -10  15   2        199.12         77.14       366.20 o                         
  -9  15   2        625.08        733.82       313.58 o                         
  -8  15   2       1741.39       1888.29       429.52 o                         
  -7  15   2       3115.51       2792.83       528.02 o                         
  -6  15   2       5658.16       5303.58       862.59 o                         
  -5  15   2       7238.88       6384.97       687.55 o                         
  -4  15   2       4604.38       5243.10       971.85 o                         
  -3  15   2       2688.36       2677.97       541.01 o                         
  -2  15   2       6054.12       5876.28       553.70 o                         
  -1  15   2        495.62        351.54       138.44 o                         
   0  15   2        795.61        594.40       183.45 o                         
   1  15   2        634.99        763.31       185.29 o                         
   2  15   2       4087.85       4548.21       494.83 o                         
   3  15   2      10483.74      11915.04      1843.37 o                         
   4  15   2      13928.05      13981.12      1395.97 o                         
   5  15   2       9692.94      11500.97      1338.30 o                         
   6  15   2       2006.11       1584.43       467.24 o                         
   7  15   2       1475.16       1410.10       656.96 o                         
   8  15   2        118.07        283.02       269.22 o                         
   9  15   2        211.40        105.58       259.16 o                         
 -10  16   2         22.75        137.03       385.77 o                         
  -9  16   2        483.07        643.16       277.28 o                         
  -8  16   2        110.13        129.42       112.97 o                         
  -7  16   2       1203.42        966.35       304.53 o                         
  -6  16   2        793.64       1541.43       459.32 o                         
  -5  16   2         92.86         24.62       118.88 o                         
  -4  16   2       2015.32       2083.56       626.15 o                         
  -3  16   2      12303.40      10317.75      1076.97 o                         
  -2  16   2      21620.17      21412.70      1028.87 o                         
  -1  16   2      28135.08      28146.36      1453.15 o                         
   0  16   2      40152.15      38167.46      2721.39 o                         
   1  16   2       5147.34       6367.33       656.43 o                         
   2  16   2      39705.59      48215.17      1701.36 o                         
   3  16   2       1650.64       2147.82       802.34 o                         
   4  16   2      12248.42      14670.91      1429.57 o                         
   5  16   2        618.49        386.64       397.86 o                         
   6  16   2        196.91        190.10        77.22 o                         
   7  16   2         52.43        -84.28       164.38 o                         
   8  16   2         16.45         62.73       124.45 o                         
   9  16   2        143.37         37.87       123.37 o                         
  -9  17   2         20.36        483.85       338.00 o                         
  -8  17   2        590.73        424.19       190.85 o                         
  -7  17   2        868.33       1334.02       422.40 o                         
  -6  17   2       1242.78       1431.55       405.30 o                         
  -5  17   2       6641.07       6981.70       836.81 o                         
  -4  17   2        837.78        216.39       455.64 o                         
  -3  17   2       7450.95       8367.69       972.52 o                         
  -2  17   2       7577.36       5243.79      1281.01 o                         
  -1  17   2       2365.12       2302.85       270.43 o                         
   0  17   2       6419.89       6917.86       531.52 o                         
   1  17   2        945.08        769.55       244.81 o                         
   2  17   2        176.16         59.78        98.17 o                         
   3  17   2        228.35        246.66       243.96 o                         
   4  17   2       2366.65       2037.03       528.32 o                         
   5  17   2          2.85       -152.31       165.48 o                         
   6  17   2       1215.45       1142.90       405.63 o                         
   7  17   2        376.10        713.53       446.29 o                         
   8  17   2        262.01        393.55       315.40 o                         
   9  17   2         91.39        351.97       225.36 o                         
  -9  18   2        100.44        -84.99        84.99 o                         
  -8  18   2        236.17        489.69       272.77 o                         
  -7  18   2          9.77         51.75       411.58 o                         
  -6  18   2        372.55        552.47       321.22 o                         
  -5  18   2        385.13        404.43       207.43 o                         
  -4  18   2        749.95        576.76       368.08 o                         
  -3  18   2       2075.08       1705.51       669.28 o                         
  -2  18   2         67.59        -80.44        88.53 o                         
  -1  18   2        914.11        447.75       222.62 o                         
   0  18   2          0.01        106.62       105.51 o                         
   1  18   2       6060.75       4305.36      1081.36 o                         
   2  18   2        779.11        783.99       235.65 o                         
   3  18   2       5936.11       5964.88       819.29 o                         
   4  18   2        153.97       -134.77       250.19 o                         
   5  18   2       2030.77       2095.98       556.03 o                         
   6  18   2         10.92        313.01       246.11 o                         
   7  18   2        492.87        184.66       214.58 o                         
   8  18   2         12.65         61.48       213.19 o                         
  -9  19   2          0.55       -120.09       402.21 o                         
  -8  19   2         15.88        221.80       275.73 o                         
  -7  19   2          2.95        -90.97        90.97 o                         
  -6  19   2          2.34        112.06        84.80 o                         
  -5  19   2         20.27        102.66       132.59 o                         
  -4  19   2       1538.06       1104.03       456.41 o                         
  -3  19   2         87.39         70.05        60.53 o                         
  -2  19   2          0.32        -16.01       130.69 o                         
  -1  19   2       2752.11       2588.40       282.73 o                         
   0  19   2        392.86        366.02       200.58 o                         
   1  19   2       4906.01       4244.60       950.60 o                         
   2  19   2        362.87        156.28       105.16 o                         
   3  19   2        378.11        333.92       242.04 o                         
   4  19   2        321.57        263.38       160.96 o                         
   5  19   2        520.26        978.43       386.63 o                         
   6  19   2          1.80        106.24       269.47 o                         
   7  19   2        193.39        -91.92        91.92 o                         
   8  19   2         53.68        148.91       275.83 o                         
  -9  20   2          0.08       -197.28       444.46 o                         
  -8  20   2          0.30        -80.14       107.17 o                         
  -7  20   2        164.18        157.83       142.51 o                         
  -6  20   2         54.98         99.37       314.60 o                         
  -5  20   2       2191.07       2498.21       744.00 o                         
  -4  20   2        102.46          4.72       137.31 o                         
  -3  20   2       8796.93       8772.78       756.46 o                         
  -2  20   2        250.52        214.89       146.20 o                         
  -1  20   2       4784.51       5116.93       720.61 o                         
   0  20   2        119.26        223.39       138.35 o                         
   1  20   2         75.85        122.58        92.30 o                         
   2  20   2        847.04        525.82       162.42 o                         
   3  20   2         36.82       -443.13       443.13 o                         
   4  20   2        417.54        321.09       153.52 o                         
   5  20   2        208.23         47.24       222.89 o                         
   6  20   2       1927.63       1968.27       569.97 o                         
   7  20   2        158.27         97.86       310.43 o                         
   8  20   2        459.75        858.83       365.49 o                         
  -8  21   2        207.37        155.75       220.02 o                         
  -7  21   2        277.05        378.97       214.77 o                         
  -6  21   2        512.69       1210.85       481.27 o                         
  -5  21   2         60.84       -134.15       563.12 o                         
  -4  21   2        817.38        149.87       322.33 o                         
  -3  21   2        134.08        157.88       184.58 o                         
  -2  21   2        279.22        778.72       252.49 o                         
  -1  21   2         24.11        -61.29       106.94 o                         
   0  21   2       3231.02       3502.66       635.99 o                         
   1  21   2       1772.73       1840.95       310.27 o                         
   2  21   2       2790.67       3002.67       394.80 o                         
   3  21   2       2891.72       3145.46       490.56 o                         
   4  21   2        350.85        419.39       288.83 o                         
   5  21   2       1128.88       1480.47       481.51 o                         
   6  21   2        109.05         51.58       170.43 o                         
   7  21   2        130.74        -23.91        61.87 o                         
   8  21   2          4.97          3.82        84.84 o                         
  -8  22   2         95.75        253.95       210.79 o                         
  -7  22   2        343.77       -131.14       304.58 o                         
  -6  22   2        961.90        792.06       406.51 o                         
  -5  22   2        481.53        464.49       279.99 o                         
  -4  22   2       5073.04       6171.66      1105.86 o                         
  -3  22   2        104.73        264.97       267.98 o                         
  -2  22   2       5187.28       6350.38       779.42 o                         
  -1  22   2        120.13        285.10       237.70 o                         
   0  22   2       1076.71       1300.52       374.56 o                         
   1  22   2         82.95         72.22       202.12 o                         
   2  22   2          0.20        -41.01        71.19 o                         
   3  22   2          1.89          5.99       230.85 o                         
   4  22   2         13.93       -182.60       256.13 o                         
   5  22   2        170.51        -80.58       165.05 o                         
   6  22   2         47.85        108.85       170.58 o                         
   7  22   2        265.09        441.08       239.06 o                         
  -8  23   2        103.28        267.06       251.35 o                         
  -7  23   2         28.83          2.39       325.63 o                         
  -6  23   2          8.10        -19.53       458.50 o                         
  -5  23   2        252.75        191.05       200.09 o                         
  -4  23   2        115.69        643.67       456.92 o                         
  -3  23   2       1537.67       1029.51       280.03 o                         
  -2  23   2       1609.78       1740.52       416.30 o                         
  -1  23   2        745.44        386.64       303.41 o                         
   0  23   2       2323.61       2786.75       489.15 o                         
   1  23   2         14.42       -137.59       137.59 o                         
   2  23   2        856.91        804.38       259.32 o                         
   3  23   2        346.93        508.75       294.32 o                         
   4  23   2        130.90       -648.35       648.35 o                         
   5  23   2        227.96        161.92       326.21 o                         
   6  23   2          2.74        -53.50       322.95 o                         
   7  23   2         17.38         90.33        97.50 o                         
  -8  24   2          8.95       -122.44       142.78 o                         
  -7  24   2        250.44        164.17       195.70 o                         
  -6  24   2         86.05        121.20       243.25 o                         
  -5  24   2       1307.63       1771.84       593.11 o                         
  -4  24   2         54.58        145.07       170.72 o                         
  -3  24   2       1658.67       1222.28       291.47 o                         
  -2  24   2         33.79       -139.19       139.19 o                         
  -1  24   2        892.74        925.74       301.05 o                         
   0  24   2        218.46         27.04       106.36 o                         
   1  24   2         25.22        -50.21       137.53 o                         
   2  24   2        580.33        583.90       234.70 o                         
   3  24   2        389.11        638.59       363.06 o                         
   4  24   2        508.40        -60.25       356.68 o                         
   5  24   2        131.43        162.88       196.67 o                         
   6  24   2        276.41        245.87       264.39 o                         
   7  24   2         25.92         -6.83        55.58 o                         
  -7  25   2         22.99        -27.21       266.67 o                         
  -6  25   2         66.79        -14.50       152.58 o                         
  -5  25   2         79.27        308.81       308.49 o                         
  -4  25   2        638.73        654.25       386.73 o                         
  -3  25   2          6.73        106.72       250.94 o                         
  -2  25   2         75.41        145.76       190.81 o                         
  -1  25   2        896.87        882.70       252.17 o                         
   0  25   2         34.98        418.19       284.21 o                         
   1  25   2       1644.42       2239.44       453.14 o                         
   2  25   2        158.40        102.25       197.37 o                         
   3  25   2         91.13        113.71       247.63 o                         
   4  25   2        294.85         -9.82       231.53 o                         
   5  25   2         14.09         29.61       219.35 o                         
   6  25   2         70.52        312.20       245.87 o                         
  -7  26   2          0.01        207.94       214.32 o                         
  -6  26   2        225.14        167.60       345.58 o                         
  -5  26   2          0.45        292.86       579.15 o                         
  -4  26   2        135.49        474.60       288.98 o                         
  -3  26   2         47.99        -48.70       201.98 o                         
  -2  26   2        409.27        520.03       196.10 o                         
  -1  26   2         47.34         58.72       192.29 o                         
   0  26   2        658.04       1263.30       301.27 o                         
   1  26   2          9.04        -86.53        86.53 o                         
   2  26   2        476.54        440.15       187.49 o                         
   3  26   2         12.75        433.35       334.19 o                         
   4  26   2         48.33        190.33       207.33 o                         
   5  26   2         32.80        127.29       428.25 o                         
   6  26   2          1.49        113.04       318.38 o                         
  -6  27   2        431.93        551.93       697.74 o                         
  -5  27   2        191.98       -279.46       279.46 o                         
  -4  27   2        860.34        706.16       376.60 o                         
  -3  27   2        262.33          6.64       179.19 o                         
  -2  27   2        107.49        146.20       157.92 o                         
  -1  27   2        219.93        165.71        70.29 o                         
   0  27   2        127.24          7.80       178.90 o                         
   1  27   2          3.98         71.43       153.36 o                         
   2  27   2        283.40        385.06       147.00 o                         
   3  27   2        318.34        466.69       371.32 o                         
   4  27   2        162.63        477.01       734.08 o                         
   5  27   2        186.87        291.65       315.02 o                         
  -6  28   2         37.66        129.14       139.32 o                         
  -5  28   2          5.26         42.01       198.52 o                         
  -4  28   2         97.57       -102.91       102.91 o                         
  -3  28   2        341.34        278.42       192.66 o                         
  -2  28   2        736.14       1038.36       322.28 o                         
  -1  28   2       1225.79       1961.30       446.72 o                         
   0  28   2        557.04        540.00       194.39 o                         
   1  28   2       2122.75       2510.18       428.23 o                         
   2  28   2        150.88       -164.60       381.82 o                         
   3  28   2        663.65        535.84       520.87 o                         
   4  28   2          7.91       -231.55       545.12 o                         
   5  28   2        151.32        -50.53       150.65 o                         
  -5  29   2        261.21        201.39       229.01 o                         
  -4  29   2        228.05        292.60       240.86 o                         
  -3  29   2        267.84         35.18       126.64 o                         
  -2  29   2        121.13        -28.74       169.40 o                         
  -1  29   2        230.58        324.70       143.03 o                         
   0  29   2         49.77        133.17       130.53 o                         
   1  29   2        127.69        267.71       146.31 o                         
   2  29   2          7.00        218.45       296.52 o                         
   3  29   2         13.38        -20.84       532.74 o                         
   4  29   2         43.18       -439.63       536.53 o                         
  -4  30   2          4.64        232.78        91.57 o                         
  -3  30   2          0.04        -44.79       114.86 o                         
  -2  30   2         19.56        -38.68       169.96 o                         
  -1  30   2         27.85         73.46       145.42 o                         
   0  30   2        352.10        372.87       155.23 o                         
   1  30   2         32.19        145.22       232.88 o                         
   2  30   2        493.42        635.31       161.24 o                         
   3  30   2         13.03          8.87       263.17 o                         
   4  30   2        219.10        300.32       502.28 o                         
  -4  31   2          0.49         27.95       198.70 o                         
  -3  31   2         11.35         15.51       102.27 o                         
  -2  31   2         63.34        131.34       179.10 o                         
  -1  31   2         39.54        115.23        92.65 o                         
   0  31   2        106.47         31.14       104.99 o                         
   1  31   2         13.48        157.41       172.24 o                         
   2  31   2         86.43         21.04       237.62 o                         
   3  31   2         37.52       -345.96       369.91 o                         
  -2  32   2         47.70        105.89        92.00 o                         
  -1  32   2          9.07        193.87       311.34 o                         
   0  32   2         67.49        102.84       156.22 o                         
   1  32   2         13.48        116.63       160.64 o                         
   2  32   2         18.13        121.08       194.13 o                         
 -11   1   3          2.27         77.34       143.37 o                         
 -10   1   3        131.20         34.02        63.83 o                         
  -9   1   3        917.45        972.59       311.37 o                         
  -8   1   3        163.08        445.64       666.11 o                         
  -7   1   3       5320.58       5596.31       967.13 o                         
  -6   1   3       4360.81       4181.22       492.27 o                         
  -5   1   3      16969.80      18726.39      1024.59 o                         
  -4   1   3       9517.35       9763.43       677.89 o                         
  -3   1   3      57019.66      53064.06      1833.15 o                         
  -2   1   3      45144.26      45286.20      1112.50 o                         
  -1   1   3       1048.44       1062.07       244.39 o                         
   0   1   3       8274.29       8857.44       361.30 o                         
   1   1   3         94.97        350.30       334.57 o                         
   2   1   3      11977.75      10387.64       831.89 o                         
   3   1   3      25844.05      27583.78      1739.15 o                         
   4   1   3      13908.43      13950.67      1842.38 o                         
   5   1   3       2233.64       2586.41       578.81 o                         
   6   1   3       2905.29       3329.28       718.46 o                         
   7   1   3        107.20        380.47       321.59 o                         
   8   1   3        242.88         36.29       257.34 o                         
   9   1   3         22.96        125.05       153.67 o                         
  10   1   3        143.71         18.94       133.11 o                         
 -11   2   3         66.29         31.69       176.88 o                         
 -10   2   3        211.90        412.03        57.18 o                         
  -9   2   3        344.89        141.15       143.10 o                         
  -8   2   3        209.47        147.25       160.31 o                         
  -7   2   3       1377.67       1028.03       230.40 o                         
  -6   2   3        307.71        223.78       199.61 o                         
  -5   2   3      26627.55      28153.20      1245.73 o                         
  -4   2   3         82.38         21.89       296.04 o                         
  -3   2   3      35752.94      34732.78      1273.23 o                         
  -2   2   3         66.75        274.42        89.01 o                         
  -1   2   3        261.71        288.67        99.63 o                         
   0   2   3      49180.00      51237.86      1303.61 o                         
   1   2   3        277.03        559.74       174.32 o                         
   2   2   3      30669.74      32002.63      1456.56 o                         
   3   2   3        645.51        678.27       251.88 o                         
   4   2   3        835.58       1097.39       324.82 o                         
   5   2   3         19.41        181.19       147.81 o                         
   6   2   3        210.32        147.05        96.13 o                         
   7   2   3        330.84        318.42       237.42 o                         
   8   2   3         23.75        -97.71       196.05 o                         
   9   2   3         10.85        402.61       279.54 o                         
  10   2   3          4.74        157.53       121.06 o                         
 -11   3   3        113.79        -29.62       130.01 o                         
 -10   3   3          0.33        -69.20        83.78 o                         
  -9   3   3        258.52        391.51       162.68 o                         
  -8   3   3       1300.78       1382.68       292.33 o                         
  -7   3   3        122.52        107.45       130.95 o                         
  -6   3   3       8809.31       9037.95       664.15 o                         
  -5   3   3        336.30        537.32       220.71 o                         
  -4   3   3       5143.38       5226.92       493.66 o                         
  -3   3   3       7420.28       7906.22       684.20 o                         
  -2   3   3        647.02        395.81       207.47 o                         
  -1   3   3       2082.05       2064.24       185.78 o                         
   0   3   3       4594.38       4527.09       317.67 o                         
   1   3   3       4592.89       5852.10       994.20 o                         
   2   3   3       1653.01       1737.63       267.15 o                         
   3   3   3      26520.17      23601.04      1306.21 o                         
   4   3   3          0.20        364.04       238.15 o                         
   5   3   3       9257.74      10409.71      1243.43 o                         
   6   3   3         87.49         -9.02       214.59 o                         
   7   3   3        908.75       1055.81       439.88 o                         
   8   3   3        320.86        839.27       362.44 o                         
   9   3   3        388.77        811.50       458.41 o                         
  10   3   3         63.50        301.81       182.37 o                         
 -11   4   3        332.39        360.58       123.76 o                         
 -10   4   3       2035.81       2897.87       535.04 o                         
  -9   4   3        542.91        554.22        60.68 o                         
  -8   4   3       2041.56       2524.21       435.89 o                         
  -7   4   3       1682.29       2099.41       368.99 o                         
  -6   4   3       6387.29       6834.28       653.34 o                         
  -5   4   3      62944.62      66121.34      1803.86 o                         
  -4   4   3       4074.24       3715.71       337.56 o                         
  -3   4   3      19230.96      19162.49       910.96 o                         
  -2   4   3      64295.76      61136.83       967.31 o                         
  -1   4   3     118164.03     112810.50      2943.62 o                         
   0   4   3      12597.57      12041.20       449.16 o                         
   1   4   3      69767.15      73094.26      1759.31 o                         
   2   4   3        804.42       3280.54      1061.20 o                         
   3   4   3      20658.69      20065.72      1210.97 o                         
   4   4   3      29133.94      29509.75      1558.35 o                         
   5   4   3      10393.99      12190.12      1045.60 o                         
   6   4   3      14962.16      15670.67      1205.34 o                         
   7   4   3       1102.39       1151.31       341.65 o                         
   8   4   3       1273.06       1490.82       476.57 o                         
   9   4   3        198.89        122.81       145.63 o                         
  10   4   3         37.00        -71.74       176.74 o                         
 -11   5   3         27.35        116.02       106.09 o                         
 -10   5   3        696.54        556.74       333.77 o                         
  -9   5   3         95.58        111.76       271.44 o                         
  -8   5   3         85.31         49.98       136.43 o                         
  -7   5   3       3095.54       3155.52       472.15 o                         
  -6   5   3      11460.45      12700.40       890.47 o                         
  -5   5   3      31202.30      34471.52      2102.02 o                         
  -4   5   3      30596.04      30390.43      1107.00 o                         
  -3   5   3     143019.73     154777.91      3317.11 o                         
  -2   5   3      77962.03      79029.62      1761.90 o                         
  -1   5   3     530208.50     494694.59     11326.22 o                         
   0   5   3     148309.05     149752.53      2235.65 o                         
   1   5   3     215374.36     217213.80      4758.59 o                         
   2   5   3      19501.83      18371.73      1058.20 o                         
   3   5   3      17508.07      17105.02      1374.17 o                         
   4   5   3       1266.97       1219.21       290.97 o                         
   5   5   3       1412.39       1487.30       411.57 o                         
   6   5   3       2861.59       2609.62       504.88 o                         
   7   5   3        163.43        169.93        73.21 o                         
   8   5   3       3987.82       5047.21       676.34 o                         
   9   5   3        435.24        424.77       232.48 o                         
  10   5   3        741.37        699.76       607.82 o                         
 -11   6   3        241.38        815.43       344.43 o                         
 -10   6   3        757.23       1125.30       414.77 o                         
  -9   6   3       2484.45       3727.01       722.45 o                         
  -8   6   3      11558.67      12120.18       928.32 o                         
  -7   6   3      19358.33      21380.53      1216.99 o                         
  -6   6   3      25409.75      28406.48      1332.66 o                         
  -5   6   3      13437.95      13107.29       949.13 o                         
  -4   6   3      22442.53      21191.96       753.18 o                         
  -3   6   3       6342.75       5945.49       326.18 o                         
  -2   6   3      48328.32      48182.53      1056.37 o                         
  -1   6   3      15843.91      15493.74       564.06 o                         
   0   6   3        466.82        309.21       158.40 o                         
   1   6   3      13757.12      14113.03      1000.95 o                         
   2   6   3      98707.48      99968.46      3205.85 o                         
   3   6   3      45133.91      44729.58      2216.40 o                         
   4   6   3      53677.33      55638.36      2582.63 o                         
   5   6   3      21414.78      23111.53      1445.13 o                         
   6   6   3      11498.69      13598.30      1137.78 o                         
   7   6   3       6374.38       7617.12       845.86 o                         
   8   6   3       1245.94       1084.15       307.80 o                         
   9   6   3        643.90       1005.02       297.45 o                         
  10   6   3         60.47         34.53       220.35 o                         
 -11   7   3        565.48        263.90       104.47 o                         
 -10   7   3        159.14         81.72       149.27 o                         
  -9   7   3        557.55        656.51       306.74 o                         
  -8   7   3          9.28        -87.63       158.14 o                         
  -7   7   3         28.76        333.51       126.61 o                         
  -6   7   3         96.70        169.80        78.30 o                         
  -5   7   3       5937.67       5970.64       641.48 o                         
  -4   7   3      52324.93      50408.00      2444.99 o                         
  -3   7   3      33032.49      37079.28       902.56 o                         
  -2   7   3     215787.64     205634.14      5553.25 o                         
  -1   7   3        252.28        253.69       118.82 o                         
   0   7   3     107412.20     104713.12      2747.12 o                         
   1   7   3       6879.72       6742.64       704.16 o                         
   2   7   3      38207.66      37480.65      1974.78 o                         
   3   7   3      33589.71      34996.59      1971.31 o                         
   4   7   3         43.26        -10.80       193.23 o                         
   5   7   3        130.11         52.91       407.51 o                         
   6   7   3        637.99        771.06       351.69 o                         
   7   7   3       4064.93       4014.73       626.86 o                         
   8   7   3        201.86         39.67        78.87 o                         
   9   7   3       2215.52       2209.51       469.98 o                         
  10   7   3        224.62        -84.04       187.74 o                         
 -11   8   3        439.17        470.45       252.54 o                         
 -10   8   3       1137.02        856.58       370.30 o                         
  -9   8   3       2053.88       3119.95       670.35 o                         
  -8   8   3       6475.02       6712.87       797.04 o                         
  -7   8   3       7256.22       7913.94       854.86 o                         
  -6   8   3       6886.68       9399.79       876.13 o                         
  -5   8   3       1643.13       1896.65       443.71 o                         
  -4   8   3       5007.45       5391.40       476.11 o                         
  -3   8   3        476.75        344.82        66.19 o                         
  -2   8   3        526.54        544.55        89.39 o                         
  -1   8   3       6796.87       6947.39       549.56 o                         
   0   8   3      30203.37      27547.98       889.39 o                         
   1   8   3      16392.49      16974.42      1481.49 o                         
   2   8   3      47125.31      49420.07      2183.33 o                         
   3   8   3      19880.51      18216.73      1682.51 o                         
   4   8   3      21974.40      23317.85      1685.93 o                         
   5   8   3      14948.69      12874.11      1274.52 o                         
   6   8   3       7034.54       6602.12       925.96 o                         
   7   8   3       2427.93       3188.86       530.93 o                         
   8   8   3        312.15        402.04       230.01 o                         
   9   8   3         10.91         36.21       218.71 o                         
  10   8   3         22.55         10.42       194.23 o                         
 -11   9   3         55.60          7.22       197.80 o                         
 -10   9   3        228.15        152.31       360.76 o                         
  -9   9   3        356.46        207.81       173.85 o                         
  -8   9   3        446.70        154.70       149.93 o                         
  -7   9   3       5138.47       5245.29       690.15 o                         
  -6   9   3      15508.63      15944.58      1381.03 o                         
  -5   9   3      27997.53      28168.28      1606.27 o                         
  -4   9   3       5981.68       6228.92       505.77 o                         
  -3   9   3      36594.90      35293.33      1427.80 o                         
  -2   9   3         19.47         67.10        48.00 o                         
  -1   9   3      70325.57      62467.38      3369.76 o                         
   0   9   3       2174.27       2013.67       293.49 o                         
   1   9   3      35597.06      36600.80      1327.21 o                         
   2   9   3        421.15        363.18       127.78 o                         
   3   9   3         13.67        -18.20       126.82 o                         
   4   9   3        488.99        216.03       224.14 o                         
   5   9   3         33.58        175.39       111.44 o                         
   6   9   3       1451.41       1198.18       402.94 o                         
   7   9   3         51.74         31.17       107.31 o                         
   8   9   3       1316.94       1429.12       533.01 o                         
   9   9   3         80.79         -8.59       183.69 o                         
 -11  10   3         83.21        141.81       132.84 o                         
 -10  10   3        372.61        697.45       345.35 o                         
  -9  10   3        158.24        450.43       207.14 o                         
  -8  10   3         83.56         65.92       142.18 o                         
  -7  10   3         24.05         15.45        94.26 o                         
  -6  10   3        221.83        130.41       248.20 o                         
  -5  10   3       1492.75       1645.56       318.46 o                         
  -4  10   3       3380.84       3247.44       363.86 o                         
  -3  10   3       1461.12       1305.74       195.89 o                         
  -2  10   3      27476.20      28142.52      1336.98 o                         
  -1  10   3      12911.96      10738.42      1308.95 o                         
   0  10   3         15.81        -45.18        66.11 o                         
   1  10   3       3408.79       3790.19       376.97 o                         
   2  10   3       1659.69       1110.04       526.89 o                         
   3  10   3       3225.09       3001.09       450.01 o                         
   4  10   3       1038.87       1020.87       612.94 o                         
   5  10   3        209.07        691.86       467.37 o                         
   6  10   3        428.03        135.30        79.30 o                         
   7  10   3         91.38        -22.52       242.35 o                         
   8  10   3         23.83        -24.00       152.88 o                         
   9  10   3          0.49        195.51        93.97 o                         
 -11  11   3         14.48       -260.81       349.29 o                         
 -10  11   3         90.41          7.11       202.14 o                         
  -9  11   3          0.92         65.13       142.03 o                         
  -8  11   3        879.41        550.75       290.60 o                         
  -7  11   3         95.47       -107.32       107.32 o                         
  -6  11   3        818.63        771.73       545.87 o                         
  -5  11   3        409.40        367.24       126.63 o                         
  -4  11   3       4246.29       4049.02       354.09 o                         
  -3  11   3       1510.83       1530.84       195.65 o                         
  -2  11   3       5358.08       5247.94       316.75 o                         
  -1  11   3        607.81        442.28       131.23 o                         
   0  11   3         66.10         38.14       140.62 o                         
   1  11   3      14652.18      15147.43       826.39 o                         
   2  11   3       3172.00       3729.02       642.73 o                         
   3  11   3       8031.16       7772.72       952.10 o                         
   4  11   3        228.42         85.80        70.86 o                         
   5  11   3       2155.53       1926.04       507.85 o                         
   6  11   3         19.16        156.67       315.57 o                         
   7  11   3        831.23        737.32       327.90 o                         
   8  11   3         14.87        -99.35       121.13 o                         
   9  11   3        149.61         32.87        46.99 o                         
 -10  12   3         16.12         -9.92       183.85 o                         
  -9  12   3        357.53        560.34       235.09 o                         
  -8  12   3         37.54       -174.46       215.60 o                         
  -7  12   3        533.32        472.04       171.53 o                         
  -6  12   3        254.05        290.46       246.02 o                         
  -5  12   3       5267.88       5582.23       596.17 o                         
  -4  12   3        562.42        423.97       106.65 o                         
  -3  12   3       7946.35       8843.65       580.15 o                         
  -2  12   3        421.61        487.96       145.11 o                         
  -1  12   3       2847.50       2661.47       545.61 o                         
   0  12   3      34374.96      30525.74      3237.08 o                         
   1  12   3        815.50        599.68       325.93 o                         
   2  12   3      24837.67      25492.95      1663.70 o                         
   3  12   3       2241.35       1740.25       414.43 o                         
   4  12   3        277.77        147.21       103.45 o                         
   5  12   3        422.10        300.22       164.29 o                         
   6  12   3         29.29        -20.86       158.36 o                         
   7  12   3        440.89        294.64       234.20 o                         
   8  12   3        129.67         56.18       126.46 o                         
   9  12   3         31.03         85.10       128.19 o                         
 -10  13   3          5.61         15.10       249.73 o                         
  -9  13   3        285.12        198.63       187.45 o                         
  -8  13   3        167.68        117.16       141.85 o                         
  -7  13   3       1221.57       1514.02       376.28 o                         
  -6  13   3       2212.19       1763.29       711.25 o                         
  -5  13   3       5636.30       6055.72       543.63 o                         
  -4  13   3        234.89         91.77       109.29 o                         
  -3  13   3       4388.58       3916.94       453.31 o                         
  -2  13   3       7655.58       7298.14       709.28 o                         
  -1  13   3         20.00         49.37       120.56 o                         
   0  13   3       1092.95        324.18       372.95 o                         
   1  13   3      11357.88       9094.36      2451.18 o                         
   2  13   3        157.43        111.42        87.69 o                         
   3  13   3      17423.40      18231.92      1497.07 o                         
   4  13   3       1955.85       1805.78       512.35 o                         
   5  13   3       1088.84        854.70       302.40 o                         
   6  13   3        581.25        131.80       467.38 o                         
   7  13   3        210.02         54.85       219.72 o                         
   8  13   3          4.32       -155.54       162.31 o                         
   9  13   3         18.10         90.20        49.99 o                         
 -10  14   3        175.15       -294.31       429.95 o                         
  -9  14   3        168.06        -39.72       104.73 o                         
  -8  14   3        496.48        245.41       261.63 o                         
  -7  14   3         29.89        225.22        88.65 o                         
  -6  14   3        160.65        159.97       311.36 o                         
  -5  14   3       2879.13       2696.84       344.69 o                         
  -4  14   3       1777.86       1507.08       334.14 o                         
  -3  14   3      13149.52      13282.38       764.56 o                         
  -2  14   3         46.00        -28.62        79.81 o                         
  -1  14   3        893.36        772.62       198.31 o                         
   0  14   3         79.44         35.69        92.13 o                         
   1  14   3        632.57        435.97       155.76 o                         
   2  14   3       2319.61       2403.45       404.20 o                         
   3  14   3        889.96        552.06       229.77 o                         
   4  14   3        265.40         51.07       245.79 o                         
   5  14   3         36.90        112.54       513.08 o                         
   6  14   3         61.94        268.54       140.36 o                         
   7  14   3          0.21       -118.36       197.93 o                         
   8  14   3          3.87        194.52       243.30 o                         
   9  14   3          1.65        169.95        87.55 o                         
 -10  15   3         13.33        553.39       481.90 o                         
  -9  15   3        111.40        -27.34       101.79 o                         
  -8  15   3          5.18        140.81       171.07 o                         
  -7  15   3       2292.73       2803.09       584.69 o                         
  -6  15   3       1063.00       1117.06       334.01 o                         
  -5  15   3       6683.82       6445.35       514.29 o                         
  -4  15   3       1019.00       1012.51       349.43 o                         
  -3  15   3       3710.88       2975.87       718.00 o                         
  -2  15   3       6634.08       6032.18       460.22 o                         
  -1  15   3        168.91        196.13       189.05 o                         
   0  15   3        257.94          2.43       115.24 o                         
   1  15   3        119.36        -83.65       139.97 o                         
   2  15   3       2026.69       2292.02       650.31 o                         
   3  15   3       6386.36       7391.68       993.17 o                         
   4  15   3       3112.34       3297.96       802.83 o                         
   5  15   3        555.53        168.76       240.09 o                         
   6  15   3        341.90        133.73       116.52 o                         
   7  15   3          0.00       -107.91       270.96 o                         
   8  15   3        108.55        192.06       210.91 o                         
   9  15   3          0.56        157.87        68.58 o                         
 -10  16   3          7.49        487.31       529.01 o                         
  -9  16   3        163.63         55.14       305.58 o                         
  -8  16   3         43.12        -41.53       165.94 o                         
  -7  16   3        669.47        610.25       295.79 o                         
  -6  16   3        971.12       1345.55       809.40 o                         
  -5  16   3         17.94        102.09       236.20 o                         
  -4  16   3       3135.43       2799.56       473.14 o                         
  -3  16   3        491.17        587.30       183.14 o                         
  -2  16   3        588.25        370.41        91.91 o                         
  -1  16   3         93.95        217.21       126.84 o                         
   0  16   3       5347.60       4297.79      1615.20 o                         
   1  16   3        615.40        450.28       170.14 o                         
   2  16   3       4197.12       3832.90       837.60 o                         
   3  16   3        718.55        991.04       352.90 o                         
   4  16   3        743.14       1116.54       411.90 o                         
   5  16   3       2725.02       2601.35       602.46 o                         
   6  16   3        360.70        332.44       245.43 o                         
   7  16   3        425.60        406.66       210.86 o                         
   8  16   3          9.23        224.65       182.68 o                         
 -10  17   3         29.51        362.25       231.10 o                         
  -9  17   3        599.19        881.54       332.30 o                         
  -8  17   3          0.30        -11.73       237.85 o                         
  -7  17   3        196.17        204.43       124.63 o                         
  -6  17   3        775.38        751.27       231.80 o                         
  -5  17   3        263.49        414.83       222.96 o                         
  -4  17   3       4598.82       6075.33      1642.64 o                         
  -3  17   3       3273.65       2536.82       489.99 o                         
  -2  17   3      12219.73      13047.84       843.20 o                         
  -1  17   3       9733.62       9534.56       590.80 o                         
   0  17   3      17419.61      14890.35      3842.55 o                         
   1  17   3       6844.15       5737.33      1137.45 o                         
   2  17   3       9452.04       9519.12      1092.17 o                         
   3  17   3          1.24         98.91        99.02 o                         
   4  17   3        522.77        694.28       280.70 o                         
   5  17   3       1242.02        852.94       260.44 o                         
   6  17   3          0.67        186.15       362.63 o                         
   7  17   3        647.84        851.21       355.35 o                         
   8  17   3        192.78        110.24       123.66 o                         
  -9  18   3        160.71         43.15        85.54 o                         
  -8  18   3       1478.84       2008.13       504.68 o                         
  -7  18   3       2335.59       1972.57       453.93 o                         
  -6  18   3       2902.62       3313.47       949.52 o                         
  -5  18   3      10000.55      11981.90      2301.38 o                         
  -4  18   3       2044.00       2381.80       688.20 o                         
  -3  18   3       7256.61       8248.11       780.43 o                         
  -2  18   3          5.09        -70.65        70.65 o                         
  -1  18   3       1629.29       1922.89       267.14 o                         
   0  18   3         78.52        -65.02        65.02 o                         
   1  18   3       8614.07       8305.26      1694.78 o                         
   2  18   3       6508.88       7580.65       690.27 o                         
   3  18   3       9850.94      11593.55      1096.48 o                         
   4  18   3      13182.51      16386.21      1542.93 o                         
   5  18   3       4266.54       5165.26       868.75 o                         
   6  18   3       4697.22       5161.66       852.42 o                         
   7  18   3        713.18        330.88       511.78 o                         
   8  18   3        702.85        631.60       290.09 o                         
  -9  19   3          0.05        -21.28       126.84 o                         
  -8  19   3         27.98        -21.10        84.06 o                         
  -7  19   3        421.63        206.61       210.91 o                         
  -6  19   3         15.60        -15.82       288.11 o                         
  -5  19   3       2860.39       3599.08       831.29 o                         
  -4  19   3       2117.41       1608.80      1279.12 o                         
  -3  19   3      13135.28      11379.37      2186.43 o                         
  -2  19   3       6144.29       5527.94       810.01 o                         
  -1  19   3      31889.92      32577.17      2422.53 o                         
   0  19   3       7321.02       8152.40       709.97 o                         
   1  19   3      14755.32      13438.14      2632.20 o                         
   2  19   3        962.97        648.99       165.40 o                         
   3  19   3       4784.05       6124.79       724.01 o                         
   4  19   3          3.50        -85.06        85.06 o                         
   5  19   3        590.70        988.72       361.23 o                         
   6  19   3        161.84        371.73       285.47 o                         
   7  19   3         39.10        -92.51       199.58 o                         
   8  19   3        359.08        438.78       252.97 o                         
  -9  20   3        218.02        898.48       330.03 o                         
  -8  20   3        243.51         53.31       240.47 o                         
  -7  20   3       1205.90       1592.66       537.12 o                         
  -6  20   3        527.20       1418.33       608.41 o                         
  -5  20   3       1316.86       1709.50       566.18 o                         
  -4  20   3        337.39         91.76       264.64 o                         
  -3  20   3         84.74        -59.13       143.54 o                         
  -2  20   3         18.81        -33.27        82.12 o                         
  -1  20   3         43.10        -25.26       119.99 o                         
   0  20   3       1869.83       2095.19       306.03 o                         
   1  20   3        281.76          1.10       136.25 o                         
   2  20   3       5178.64       6247.05       656.05 o                         
   3  20   3         35.25        100.50       130.01 o                         
   4  20   3        882.75       1113.27       343.29 o                         
   5  20   3        358.03        600.65       176.58 o                         
   6  20   3        179.77        316.50        55.34 o                         
   7  20   3        404.07        600.96       287.92 o                         
   8  20   3         66.32        -26.25       191.30 o                         
  -9  21   3          0.68         57.38       237.02 o                         
  -8  21   3        220.95        145.34       430.57 o                         
  -7  21   3        420.17        456.21       161.33 o                         
  -6  21   3        146.19        286.83       351.65 o                         
  -5  21   3       1716.84       2174.42       723.80 o                         
  -4  21   3       2357.81       2195.81       493.40 o                         
  -3  21   3         62.09        -25.65       139.03 o                         
  -2  21   3       5457.05       6045.71       752.21 o                         
  -1  21   3        919.32        722.86       255.06 o                         
   0  21   3       4168.56       5005.80       589.41 o                         
   1  21   3         84.09        -25.66       129.83 o                         
   2  21   3        320.69        120.36       177.69 o                         
   3  21   3        835.66        749.95       244.55 o                         
   4  21   3        243.68        184.56       165.10 o                         
   5  21   3         39.58        222.03       193.53 o                         
   6  21   3          5.04        -94.57       228.28 o                         
   7  21   3        243.02         48.78       161.74 o                         
  -8  22   3        119.89        273.83       147.62 o                         
  -7  22   3         69.01        224.22       248.69 o                         
  -6  22   3         32.17        -16.95       540.96 o                         
  -5  22   3         42.79        151.07       177.56 o                         
  -4  22   3         40.48        126.21       191.95 o                         
  -3  22   3         34.97        171.48       145.55 o                         
  -2  22   3        689.49        849.56       283.43 o                         
  -1  22   3       1160.52       1394.80       362.53 o                         
   0  22   3       1785.32       2307.65       391.93 o                         
   1  22   3        547.79        518.09       189.13 o                         
   2  22   3       1517.24       1225.97       222.37 o                         
   3  22   3         14.50         11.61       198.23 o                         
   4  22   3        400.79        885.70       366.72 o                         
   5  22   3        289.96       1069.93       526.95 o                         
   6  22   3        140.74       -157.00       215.27 o                         
   7  22   3         47.22       -123.23       153.54 o                         
  -8  23   3         68.79        -70.27       162.37 o                         
  -7  23   3        136.54         62.40       155.17 o                         
  -6  23   3        322.16        154.83       247.09 o                         
  -5  23   3        761.67         93.94       212.27 o                         
  -4  23   3         47.65          0.18        90.03 o                         
  -3  23   3       1758.26       1798.40       480.24 o                         
  -2  23   3        686.16        755.97       219.38 o                         
  -1  23   3       1489.03       1271.05       640.89 o                         
   0  23   3       1050.39       1057.43       322.42 o                         
   1  23   3         86.26          9.16       113.00 o                         
   2  23   3        111.02         42.36       108.91 o                         
   3  23   3          0.65        405.67       178.90 o                         
   4  23   3         47.46        266.14       249.65 o                         
   5  23   3          0.10       -166.22       166.22 o                         
   6  23   3         43.49         77.99        82.75 o                         
   7  23   3         36.20        337.85       420.66 o                         
  -8  24   3          8.17       -137.80       156.72 o                         
  -7  24   3          0.14        344.65       246.26 o                         
  -6  24   3        113.22        140.56       460.65 o                         
  -5  24   3          8.61       -114.64       184.76 o                         
  -4  24   3        449.34         44.76       149.19 o                         
  -3  24   3          3.97        -46.24       194.19 o                         
  -2  24   3        299.81        226.74       178.28 o                         
  -1  24   3        167.59        230.78        99.07 o                         
   0  24   3        200.79        -70.83       163.63 o                         
   1  24   3        215.58         49.04       107.73 o                         
   2  24   3         36.20        -16.67       162.20 o                         
   3  24   3        223.64        289.07       199.54 o                         
   4  24   3         24.37        -47.89       100.98 o                         
   5  24   3          3.64         10.21       129.71 o                         
   6  24   3          7.69       -286.53       286.53 o                         
  -7  25   3          0.62        -58.19       284.91 o                         
  -6  25   3          6.32       -189.99       751.94 o                         
  -5  25   3         18.45        -57.03        57.03 o                         
  -4  25   3        278.39       -183.58       183.58 o                         
  -3  25   3        242.18        115.83       243.02 o                         
  -2  25   3        570.40        353.88       250.57 o                         
  -1  25   3         52.63        -56.21        85.90 o                         
   0  25   3        707.39        847.31       289.98 o                         
   1  25   3         30.05        -38.81       166.94 o                         
   2  25   3        165.20        112.44       106.28 o                         
   3  25   3         15.80        -53.02       378.81 o                         
   4  25   3         18.18       -186.36       186.36 o                         
   5  25   3        175.41         26.57       140.61 o                         
   6  25   3          0.36         13.85       151.75 o                         
  -7  26   3          0.06        174.28       231.51 o                         
  -6  26   3         28.54        294.30       250.16 o                         
  -5  26   3          2.59        186.07       235.41 o                         
  -4  26   3        202.05        120.97       203.48 o                         
  -3  26   3          0.17        264.79       150.58 o                         
  -2  26   3        107.27         58.74       180.22 o                         
  -1  26   3          0.27        288.67       199.33 o                         
   0  26   3        128.28        236.18       183.47 o                         
   1  26   3         19.65        -15.74        86.72 o                         
   2  26   3        430.18        835.17       483.44 o                         
   3  26   3          6.29       -415.05       415.05 o                         
   4  26   3         84.38        136.57       123.23 o                         
   5  26   3         48.44        242.78       175.76 o                         
  -6  27   3        138.34        188.81       239.23 o                         
  -5  27   3         52.67         26.70       170.85 o                         
  -4  27   3         17.47        133.98       193.73 o                         
  -3  27   3          3.99        110.33       169.81 o                         
  -2  27   3         19.82        -99.14        99.14 o                         
  -1  27   3          1.60        -53.16       141.25 o                         
   0  27   3          1.31         26.87        93.25 o                         
   1  27   3         52.45        125.26       159.59 o                         
   2  27   3         84.15        335.67       319.69 o                         
   3  27   3        366.72        188.47       387.86 o                         
   4  27   3         38.64       -149.15       150.80 o                         
   5  27   3         86.90        -54.10       113.80 o                         
  -6  28   3        110.91         80.19        59.48 o                         
  -5  28   3         56.73       -114.29       214.15 o                         
  -4  28   3        167.84        234.23       288.17 o                         
  -3  28   3          5.47         76.87       201.85 o                         
  -2  28   3          2.19         83.47       268.48 o                         
  -1  28   3          0.03        -11.98       128.97 o                         
   0  28   3        115.19        314.58        92.48 o                         
   1  28   3          4.04        -86.90        86.90 o                         
   2  28   3        155.76         72.07       229.23 o                         
   3  28   3         76.99        212.64       529.58 o                         
   4  28   3         88.45         71.17       103.01 o                         
  -5  29   3         71.30         35.46       217.96 o                         
  -4  29   3          1.14       -125.58       335.60 o                         
  -3  29   3         73.01        -92.33        92.33 o                         
  -2  29   3        311.61        155.74       213.22 o                         
  -1  29   3        219.16        112.14       243.16 o                         
   0  29   3        379.20        257.96       127.63 o                         
   1  29   3        683.15        719.70       225.38 o                         
   2  29   3         10.29        186.52       322.00 o                         
   3  29   3        409.46        664.81       650.41 o                         
   4  29   3         23.63       -232.80       445.41 o                         
  -4  30   3        142.77        456.88       355.14 o                         
  -3  30   3        112.40         28.17       260.40 o                         
  -2  30   3         97.56        -51.79       100.52 o                         
  -1  30   3         72.72        113.03       217.19 o                         
   0  30   3         32.94        206.69       174.88 o                         
   1  30   3         40.11         -4.89       257.68 o                         
   2  30   3        138.46         61.02       313.38 o                         
   3  30   3        125.24       -148.27       557.86 o                         
  -3  31   3        229.41        469.95       246.51 o                         
  -2  31   3        287.40        360.47       209.38 o                         
  -1  31   3        293.87        192.82       174.82 o                         
   0  31   3        209.29        186.88       157.96 o                         
   1  31   3         86.96         11.96       323.48 o                         
   2  31   3        226.60         13.33       237.65 o                         
  -2  32   3          0.48        -77.10       109.05 o                         
  -1  32   3          1.88       -197.59       197.59 o                         
   0  32   3          0.39         41.21       138.68 o                         
   1  32   3         73.01        162.88       253.37 o                         
 -11   0   4         85.43         34.43       237.60 o                         
 -10   0   4         75.93        102.46       263.36 o                         
  -9   0   4        436.03        597.90       378.27 o                         
  -8   0   4         48.18         -5.33       131.12 o                         
  -7   0   4       4883.65       4910.13       811.49 o                         
  -6   0   4       4085.23       4730.35      1289.82 o                         
  -5   0   4       1235.13        699.92       225.57 o                         
  -4   0   4      62304.75      60891.28      3586.12 o                         
  -3   0   4      27667.82      24615.17      1740.50 o                         
  -2   0   4       5631.92       6317.01       430.51 o                         
  -1   0   4     168617.47     169786.72      4525.61 o                         
   0   0   4      20101.74      18912.23      1198.70 o                         
   1   0   4      53561.86      58854.11      4079.23 o                         
   2   0   4      23938.01      25674.87      2329.60 o                         
   3   0   4         26.56         98.74       414.93 o                         
   4   0   4      12079.19       9440.34      1551.07 o                         
   5   0   4       4248.81       5045.05      1163.76 o                         
   6   0   4       1716.26       1444.30       625.01 o                         
   7   0   4          9.17       -212.43       240.77 o                         
   8   0   4         27.70        427.58       476.15 o                         
   9   0   4         38.29       -133.57       135.95 o                         
  10   0   4         12.96       -188.74       299.38 o                         
 -11   1   4          7.41         12.57       125.50 o                         
 -10   1   4          1.67       -137.49       158.42 o                         
  -9   1   4          8.55        121.12       151.14 o                         
  -8   1   4        509.13        583.63       166.73 o                         
  -7   1   4        119.38         12.59       199.66 o                         
  -6   1   4       1091.45       1545.04       293.10 o                         
  -5   1   4          3.32         75.22        86.62 o                         
  -4   1   4       3062.85       3102.44       456.12 o                         
  -3   1   4      36253.20      35871.12      1681.58 o                         
  -2   1   4        860.73        987.69       171.98 o                         
  -1   1   4      16319.02      14689.72       967.76 o                         
   0   1   4        147.22        120.50        70.67 o                         
   1   1   4       2025.64       1801.07       265.61 o                         
   2   1   4       1526.10       1598.72       412.45 o                         
   3   1   4         27.34        318.10       445.42 o                         
   4   1   4        680.24        763.45       241.41 o                         
   5   1   4          0.71        -72.83       329.17 o                         
   6   1   4        367.30        109.24       216.90 o                         
   7   1   4        143.09        151.17       190.91 o                         
   8   1   4         86.40        184.52       100.54 o                         
   9   1   4          7.89         68.47       272.64 o                         
  10   1   4         14.42       -125.64       239.74 o                         
 -11   2   4          1.48         93.37        61.58 o                         
 -10   2   4        736.26        887.93       282.93 o                         
  -9   2   4         16.74        191.63       194.78 o                         
  -8   2   4        611.70       1229.89       339.92 o                         
  -7   2   4       2381.74       2474.13       390.62 o                         
  -6   2   4       8074.56       8785.17       741.94 o                         
  -5   2   4         44.11        -76.13       101.19 o                         
  -4   2   4      42490.82      41854.34      1671.59 o                         
  -3   2   4       1294.61       1474.21       351.95 o                         
  -2   2   4      45839.63      45871.21       870.18 o                         
  -1   2   4      26900.01      26712.10      1345.41 o                         
   0   2   4      16147.34      15897.95       736.32 o                         
   1   2   4         53.50         25.78       189.84 o                         
   2   2   4       7444.66       7571.63       888.30 o                         
   3   2   4        547.01       1131.72       407.98 o                         
   4   2   4       6308.45       5676.78       853.24 o                         
   5   2   4       4904.77       5259.35       867.10 o                         
   6   2   4       1045.02       1210.40       439.60 o                         
   7   2   4       1522.91       1693.12       519.91 o                         
   8   2   4        156.90        233.05       209.18 o                         
   9   2   4        245.30        516.13       260.52 o                         
  10   2   4          3.15         37.65       213.02 o                         
 -11   3   4         17.85        105.68       109.92 o                         
 -10   3   4          0.64        -42.20        84.22 o                         
  -9   3   4        255.99         69.82       121.23 o                         
  -8   3   4       3003.66       2996.41       475.56 o                         
  -7   3   4        326.87        341.86       141.00 o                         
  -6   3   4         87.20         29.39       277.70 o                         
  -5   3   4        882.95        907.44       265.22 o                         
  -4   3   4         20.70        184.96       227.52 o                         
  -3   3   4      69422.05      68636.22      1564.79 o                         
  -2   3   4       9377.29       9941.14       394.58 o                         
  -1   3   4      21804.82      20734.47       966.78 o                         
   0   3   4       6058.06       5711.18       323.13 o                         
   1   3   4      27892.79      28235.38       899.89 o                         
   2   3   4       2822.78       2427.04       632.79 o                         
   3   3   4       9177.52       9310.45      1022.57 o                         
   4   3   4         47.22        286.78       266.22 o                         
   5   3   4        877.87        824.71       326.07 o                         
   6   3   4       1581.72       1788.30       535.27 o                         
   7   3   4        474.89        886.57       365.66 o                         
   8   3   4         99.92        423.84       329.49 o                         
   9   3   4          0.29         54.13       176.74 o                         
 -11   4   4         33.68        -49.96        81.07 o                         
 -10   4   4        585.61        225.21       207.26 o                         
  -9   4   4        551.30        677.30       243.39 o                         
  -8   4   4       4841.74       4209.41       534.03 o                         
  -7   4   4       1442.18       1470.22       290.47 o                         
  -6   4   4       5876.82       6943.06       572.37 o                         
  -5   4   4        257.87        313.49        71.36 o                         
  -4   4   4       6371.63       7294.41       652.78 o                         
  -3   4   4        428.25        370.30       150.03 o                         
  -2   4   4        448.86        473.98       115.31 o                         
  -1   4   4       6207.95       6228.78       289.88 o                         
   0   4   4        286.25        152.74       130.68 o                         
   1   4   4      47086.92      49846.32      2686.88 o                         
   2   4   4        429.61        708.46       257.66 o                         
   3   4   4       5403.36       5504.83       801.39 o                         
   4   4   4        505.12        524.77       354.69 o                         
   5   4   4        380.04        116.78       182.97 o                         
   6   4   4        798.19        395.13       273.58 o                         
   7   4   4        167.87        285.29       265.96 o                         
   8   4   4        517.29        682.52       242.04 o                         
   9   4   4         21.35       -156.14       174.70 o                         
 -11   5   4         11.36        276.31       188.78 o                         
 -10   5   4        453.98        -12.52       205.53 o                         
  -9   5   4          4.37         76.34       134.94 o                         
  -8   5   4       3121.70       2914.37       432.16 o                         
  -7   5   4       1353.72       1316.71       269.75 o                         
  -6   5   4       3599.06       3278.05       374.39 o                         
  -5   5   4      16305.40      17989.71       897.32 o                         
  -4   5   4      13960.42      14479.66       667.41 o                         
  -3   5   4      11221.81      11481.29       413.13 o                         
  -2   5   4        106.62        134.60        98.62 o                         
  -1   5   4      10124.91       9168.92       410.29 o                         
   0   5   4       1492.02       1423.74       167.80 o                         
   1   5   4       6968.11       6415.56       605.67 o                         
   2   5   4       7808.28       7250.52       723.73 o                         
   3   5   4        642.25        719.69       308.63 o                         
   4   5   4       5380.99       6381.83       734.61 o                         
   5   5   4       1109.17        964.05       277.60 o                         
   6   5   4        153.24        141.28       239.25 o                         
   7   5   4        605.89        766.67       364.68 o                         
   8   5   4          1.97        108.87       121.68 o                         
   9   5   4        107.57        116.64       177.89 o                         
 -11   6   4          2.71         29.74       230.27 o                         
 -10   6   4        307.77        582.73       326.97 o                         
  -9   6   4         96.08        349.76       192.61 o                         
  -8   6   4       3469.09       3236.84       523.97 o                         
  -7   6   4       5843.04       5860.17       630.26 o                         
  -6   6   4       1659.05       1563.44       278.29 o                         
  -5   6   4       2944.36       3155.56       359.02 o                         
  -4   6   4          5.89         29.89        89.97 o                         
  -3   6   4         24.27        -13.14        81.86 o                         
  -2   6   4      37897.52      40953.70      1550.37 o                         
  -1   6   4       8240.57       8366.50       450.25 o                         
   0   6   4      25791.38      25029.63      1052.03 o                         
   1   6   4      14867.18      14538.52       896.47 o                         
   2   6   4          4.87         75.23       144.62 o                         
   3   6   4        783.50        717.75       202.30 o                         
   4   6   4        128.55        259.59       147.43 o                         
   5   6   4         41.03        388.32       178.77 o                         
   6   6   4         20.72         74.35       168.64 o                         
   7   6   4        274.01        717.17       288.11 o                         
   8   6   4          9.52        121.11       130.14 o                         
   9   6   4         87.38         92.18       281.75 o                         
 -11   7   4          0.06        103.52       128.65 o                         
 -10   7   4          0.18         65.35       148.85 o                         
  -9   7   4         53.56        -82.71       104.93 o                         
  -8   7   4          7.16        -58.78       129.83 o                         
  -7   7   4       1321.44       1312.93       286.83 o                         
  -6   7   4       2497.98       2912.97       453.73 o                         
  -5   7   4       5216.21       5719.41       460.66 o                         
  -4   7   4      16282.43      16167.17       652.09 o                         
  -3   7   4       7867.85       7231.59       484.91 o                         
  -2   7   4      10835.87      11589.47       944.73 o                         
  -1   7   4       5110.83       4340.89       417.14 o                         
   0   7   4       4189.89       4135.49       388.53 o                         
   1   7   4       3935.74       3459.42       647.33 o                         
   2   7   4        832.68        851.34       261.85 o                         
   3   7   4       1709.09       1290.76       491.16 o                         
   4   7   4       3790.21       3367.36       544.00 o                         
   5   7   4       5182.05       5100.97       651.00 o                         
   6   7   4        877.66        957.04       303.03 o                         
   7   7   4        404.85        264.13       133.27 o                         
   8   7   4         54.95         51.81       244.32 o                         
   9   7   4         19.67       -149.01       280.54 o                         
 -11   8   4        299.86        126.51       264.85 o                         
 -10   8   4         59.74         98.27       133.92 o                         
  -9   8   4       1805.56       1891.38       456.39 o                         
  -8   8   4         45.14         93.25       215.83 o                         
  -7   8   4          0.24       -151.34       151.34 o                         
  -6   8   4         29.70         -0.38        68.25 o                         
  -5   8   4         71.78         21.76       151.37 o                         
  -4   8   4         95.68        123.27        50.11 o                         
  -3   8   4        593.03        547.29       124.96 o                         
  -2   8   4      60224.82      55290.86      3595.55 o                         
  -1   8   4       5941.16       4620.23       782.73 o                         
   0   8   4     126341.02     135773.36      4535.80 o                         
   1   8   4       1532.35       1452.93       350.38 o                         
   2   8   4      47519.08      52950.28      2669.95 o                         
   3   8   4       1778.39       1835.63       486.30 o                         
   4   8   4       7990.41       6954.85       925.69 o                         
   5   8   4       1598.46       1736.84       417.34 o                         
   6   8   4        734.76        461.73       232.22 o                         
   7   8   4        116.23        116.46       211.12 o                         
   8   8   4         75.37        462.73       252.82 o                         
   9   8   4        257.49        178.33       181.48 o                         
 -11   9   4         63.00        366.98       372.92 o                         
 -10   9   4        107.81        228.59       195.30 o                         
  -9   9   4         22.02        -85.58       181.24 o                         
  -8   9   4        283.04        254.60       167.21 o                         
  -7   9   4       2195.15       2290.66       408.24 o                         
  -6   9   4       5891.44       5388.30       746.94 o                         
  -5   9   4       6316.14       6326.06       537.17 o                         
  -4   9   4      26633.02      26529.70      1794.33 o                         
  -3   9   4          4.58        -84.12       180.53 o                         
  -2   9   4      18153.95      17835.70       815.46 o                         
  -1   9   4       3592.21       3320.38       721.47 o                         
   0   9   4       1554.92       1026.94       248.13 o                         
   1   9   4       5236.68       5885.43       709.38 o                         
   2   9   4       8363.23       8224.70       929.63 o                         
   3   9   4         11.97         30.63       117.84 o                         
   4   9   4       2163.85       2898.30       801.60 o                         
   5   9   4        577.89        857.76       344.20 o                         
   6   9   4        223.53        156.91       157.80 o                         
   7   9   4       1181.18       1117.06       309.33 o                         
   8   9   4        420.19         74.74       168.09 o                         
   9   9   4        287.70        142.10       275.28 o                         
 -11  10   4         33.47        -18.15       138.56 o                         
 -10  10   4        115.81        -49.59        53.98 o                         
  -9  10   4        102.36        211.82       158.19 o                         
  -8  10   4       1737.25       1926.96       425.93 o                         
  -7  10   4       1374.96       1634.41       390.71 o                         
  -6  10   4       4900.83       4903.66       736.61 o                         
  -5  10   4        962.36       1046.72       221.16 o                         
  -4  10   4         50.92         97.94        89.99 o                         
  -3  10   4       5681.65       5643.90       448.61 o                         
  -2  10   4       1354.88       1188.69       142.35 o                         
  -1  10   4       3795.95       3578.59       385.27 o                         
   0  10   4      12269.40      12423.33       614.75 o                         
   1  10   4       5627.91       5933.71       696.81 o                         
   2  10   4        145.51        136.94       187.89 o                         
   3  10   4       5978.84       6945.97      1132.27 o                         
   4  10   4        468.53        136.57       133.93 o                         
   5  10   4        396.44        809.90       380.94 o                         
   6  10   4        235.66         53.21       111.26 o                         
   7  10   4          0.63        -74.65       160.00 o                         
   8  10   4        300.81        316.13       173.12 o                         
   9  10   4          3.01          4.68       175.37 o                         
 -11  11   4          0.48        724.92       444.57 o                         
 -10  11   4          4.58        112.55       168.09 o                         
  -9  11   4          0.89        141.07        85.62 o                         
  -8  11   4        293.19        482.97       235.17 o                         
  -7  11   4        883.52        580.00       267.45 o                         
  -6  11   4        348.74        147.56       236.29 o                         
  -5  11   4       1329.91       1086.91       230.55 o                         
  -4  11   4       3588.13       3351.76       401.22 o                         
  -3  11   4      11346.98       9947.12       880.73 o                         
  -2  11   4       4797.52       4908.18       343.37 o                         
  -1  11   4         13.37       -101.11       104.47 o                         
   0  11   4       7002.05       6506.81       541.49 o                         
   1  11   4      16335.38      17650.73       758.38 o                         
   2  11   4       3746.62       3612.66       619.08 o                         
   3  11   4        394.35         76.94       207.66 o                         
   4  11   4        873.98        638.21       321.88 o                         
   5  11   4         23.76        257.62       315.99 o                         
   6  11   4        536.02        803.81       292.57 o                         
   7  11   4        275.55        105.14       397.50 o                         
   8  11   4        208.57         59.70       124.43 o                         
   9  11   4        129.70        -53.18       167.02 o                         
 -10  12   4        130.66        145.06       188.46 o                         
  -9  12   4         50.74         20.30        86.40 o                         
  -8  12   4        304.66        256.71       166.00 o                         
  -7  12   4         70.48        463.04       282.86 o                         
  -6  12   4       5010.26       5218.80       742.96 o                         
  -5  12   4        138.78        198.50       261.05 o                         
  -4  12   4       4678.67       4509.43       916.01 o                         
  -3  12   4       7800.46       6959.76       666.52 o                         
  -2  12   4        253.86        158.56        83.74 o                         
  -1  12   4      11210.59       9959.95      1305.45 o                         
   0  12   4         85.76        227.76       134.40 o                         
   1  12   4       1141.16       1079.19       304.85 o                         
   2  12   4        750.23        861.38       406.34 o                         
   3  12   4       4437.56       4767.45       774.25 o                         
   4  12   4        465.70        342.17       226.52 o                         
   5  12   4        796.23        483.69       378.63 o                         
   6  12   4       1177.18       1187.40       372.66 o                         
   7  12   4         31.05        -35.19       193.69 o                         
   8  12   4        385.91        335.11       190.45 o                         
   9  12   4         37.69         -0.44       110.84 o                         
 -10  13   4         37.63         39.33       290.58 o                         
  -9  13   4        207.06        217.61       155.38 o                         
  -8  13   4        553.17        578.70       225.57 o                         
  -7  13   4         80.18        293.24       162.95 o                         
  -6  13   4          9.50        126.46       197.41 o                         
  -5  13   4          2.53         30.71        81.53 o                         
  -4  13   4         20.11        -23.44        98.12 o                         
  -3  13   4       5340.66       3861.20       438.18 o                         
  -2  13   4         36.88        -52.45        52.45 o                         
  -1  13   4       3275.99       1968.77       556.16 o                         
   0  13   4        402.71        206.83       112.42 o                         
   1  13   4       5853.49       5116.65       942.50 o                         
   2  13   4          7.83         54.64       119.41 o                         
   3  13   4       2417.81       3214.25       632.05 o                         
   4  13   4         12.41         80.25       238.42 o                         
   5  13   4        398.54        370.05       252.72 o                         
   6  13   4        250.85        470.37       312.31 o                         
   7  13   4         68.87         13.22        58.27 o                         
   8  13   4         40.11        -56.62        95.81 o                         
   9  13   4          0.06         13.82       163.71 o                         
 -10  14   4         36.67        391.44       135.89 o                         
  -9  14   4         48.96         70.88       227.60 o                         
  -8  14   4         74.25        -69.59        73.76 o                         
  -7  14   4        499.66        550.61       233.40 o                         
  -6  14   4       2422.26       2429.23       440.41 o                         
  -5  14   4        493.98        860.69       445.02 o                         
  -4  14   4      11639.45       7597.88      2081.45 o                         
  -3  14   4        327.09        427.57        99.60 o                         
  -2  14   4         51.40         96.78        59.00 o                         
  -1  14   4       1216.65        714.94       348.00 o                         
   0  14   4        681.52        549.70       281.92 o                         
   1  14   4       2612.83       1906.75       501.37 o                         
   2  14   4       1780.19       1459.74       400.51 o                         
   3  14   4        227.89         38.82       293.47 o                         
   4  14   4       2637.13       2929.22       671.65 o                         
   5  14   4        659.18        353.63       196.65 o                         
   6  14   4       1554.63       1183.03       340.67 o                         
   7  14   4         54.12         11.84        19.50 o                         
   8  14   4        113.33        290.04       163.67 o                         
 -10  15   4         23.51       -117.82       154.48 o                         
  -9  15   4         27.63        230.31       141.78 o                         
  -8  15   4         92.94        119.26       197.53 o                         
  -7  15   4         30.71         76.21       134.21 o                         
  -6  15   4         94.69        197.70       111.64 o                         
  -5  15   4          5.55         27.49       119.12 o                         
  -4  15   4         30.17       -129.19       129.19 o                         
  -3  15   4        384.03        344.72        82.38 o                         
  -2  15   4       1115.71       1370.59       198.51 o                         
  -1  15   4         95.26        153.70        57.56 o                         
   0  15   4        167.35         61.84       240.48 o                         
   1  15   4       1276.43       1033.58       198.39 o                         
   2  15   4       5083.32       6244.67       689.05 o                         
   3  15   4       1648.61       1984.45       514.91 o                         
   4  15   4       1253.36       1095.14       425.41 o                         
   5  15   4        147.57         76.20        58.84 o                         
   6  15   4         33.03         37.00       122.17 o                         
   7  15   4        195.47        178.93       166.38 o                         
   8  15   4         16.34         24.77       114.07 o                         
 -10  16   4         25.92        153.08       151.08 o                         
  -9  16   4          0.01        207.23       303.77 o                         
  -8  16   4         77.48        314.99       149.82 o                         
  -7  16   4        443.13        156.99       287.91 o                         
  -6  16   4        770.74        534.47       209.94 o                         
  -5  16   4        955.83       1538.44       542.67 o                         
  -4  16   4       5985.03       5916.50       868.65 o                         
  -3  16   4        483.71        329.28       148.13 o                         
  -2  16   4       2172.70       2397.20       293.73 o                         
  -1  16   4        905.34        751.65       241.20 o                         
   0  16   4        756.88         98.60       177.58 o                         
   1  16   4       2951.12       2007.21       428.09 o                         
   2  16   4       3215.47       3345.73       580.32 o                         
   3  16   4         54.56         95.58       170.29 o                         
   4  16   4       3069.25       2861.20       643.42 o                         
   5  16   4        760.03        828.74       560.85 o                         
   6  16   4        390.69        529.24       298.80 o                         
   7  16   4        290.35        200.21       137.88 o                         
   8  16   4          8.33        -71.52        71.52 o                         
 -10  17   4          1.29        -11.15       222.16 o                         
  -9  17   4          9.99       -341.48       341.48 o                         
  -8  17   4         97.64        -54.80       117.80 o                         
  -7  17   4        551.94        917.65       266.68 o                         
  -6  17   4        136.89       -145.70       145.70 o                         
  -5  17   4        129.69        425.40       344.97 o                         
  -4  17   4         89.85         -2.08       210.64 o                         
  -3  17   4       2010.74       1686.41       265.87 o                         
  -2  17   4        730.42        639.46       159.65 o                         
  -1  17   4        409.42        104.92       189.00 o                         
   0  17   4        286.32        101.56       197.90 o                         
   1  17   4        638.84        647.02       195.35 o                         
   2  17   4       1144.42        758.34       303.64 o                         
   3  17   4        500.53        861.13       314.10 o                         
   4  17   4        232.40        316.88       321.24 o                         
   5  17   4        104.92       -251.18       251.18 o                         
   6  17   4        237.45         91.99       210.26 o                         
   7  17   4         84.65        357.79       260.47 o                         
   8  17   4         10.00         17.55       172.57 o                         
  -9  18   4        142.75        296.80       254.73 o                         
  -8  18   4          8.93         58.00       147.03 o                         
  -7  18   4        866.74        877.71       430.47 o                         
  -6  18   4         56.11        365.60       267.45 o                         
  -5  18   4       2017.39       2671.37       758.25 o                         
  -4  18   4        376.17        131.89       217.99 o                         
  -3  18   4        283.63        473.41       163.62 o                         
  -2  18   4       1748.86       1325.87       327.24 o                         
  -1  18   4        334.97        174.66       143.95 o                         
   0  18   4       2799.21       1976.71       682.27 o                         
   1  18   4         25.68        198.49       114.47 o                         
   2  18   4       5993.97       7093.76       759.20 o                         
   3  18   4       1460.21       1959.97       450.49 o                         
   4  18   4       3185.49       3894.35       774.66 o                         
   5  18   4        109.61       -128.87       172.87 o                         
   6  18   4        339.93         56.74       455.58 o                         
   7  18   4         22.16       -145.69       236.53 o                         
   8  18   4         39.20        607.04       678.07 o                         
  -9  19   4         24.48       -121.98       121.98 o                         
  -8  19   4        131.68        546.94       348.18 o                         
  -7  19   4         70.56       -284.66       284.66 o                         
  -6  19   4        643.31        128.70       164.68 o                         
  -5  19   4       3610.61       2381.90      1214.76 o                         
  -4  19   4       2856.23       2378.01       594.99 o                         
  -3  19   4      14607.78      13383.53      1568.08 o                         
  -2  19   4       3615.04       2045.93       730.12 o                         
  -1  19   4       6072.78       6995.03       681.19 o                         
   0  19   4       2690.46       3046.33       486.91 o                         
   1  19   4         62.61        100.11       103.10 o                         
   2  19   4       1441.03       1556.80       372.46 o                         
   3  19   4        182.75         48.03       157.40 o                         
   4  19   4         16.77        247.18       257.00 o                         
   5  19   4        290.50        419.47       193.64 o                         
   6  19   4        280.52        368.61       266.10 o                         
   7  19   4         66.02         55.63       155.91 o                         
  -9  20   4        130.22        -46.90       182.41 o                         
  -8  20   4        657.48        940.25       406.59 o                         
  -7  20   4        697.82        684.66       339.00 o                         
  -6  20   4        133.92         97.83       196.74 o                         
  -5  20   4        159.12         64.67       224.38 o                         
  -4  20   4        176.18        228.96        94.11 o                         
  -3  20   4        457.72        339.93        86.34 o                         
  -2  20   4         15.25         34.05       192.60 o                         
  -1  20   4       8031.21      10239.92       820.72 o                         
   0  20   4       1300.68       1269.91       319.61 o                         
   1  20   4      11357.57      13443.10       999.54 o                         
   2  20   4       2768.14       3446.82       579.95 o                         
   3  20   4       2325.77       2228.65       517.45 o                         
   4  20   4        656.97        754.32       279.98 o                         
   5  20   4        224.83        253.89       167.39 o                         
   6  20   4         15.06        143.83       113.04 o                         
   7  20   4         75.78         -9.90       140.68 o                         
  -9  21   4        124.78        -25.32       184.11 o                         
  -8  21   4         62.51       -124.74       265.97 o                         
  -7  21   4        566.46        446.26       305.70 o                         
  -6  21   4        756.69        936.18       419.23 o                         
  -5  21   4       1058.44       1249.13       451.97 o                         
  -4  21   4       2313.29       1984.00       611.36 o                         
  -3  21   4       1728.10       1609.46       339.21 o                         
  -2  21   4       2465.78       1901.94       784.85 o                         
  -1  21   4       1162.71       1219.58       289.29 o                         
   0  21   4        522.64        706.65       192.57 o                         
   1  21   4        402.96        394.17        89.93 o                         
   2  21   4        146.34        292.33        71.74 o                         
   3  21   4        682.01       1224.28       318.70 o                         
   4  21   4        792.09        861.55       299.97 o                         
   5  21   4       1438.96       1600.46       418.59 o                         
   6  21   4        426.46        571.11       286.88 o                         
   7  21   4        373.43        501.74       248.62 o                         
  -8  22   4         70.51         10.72       189.56 o                         
  -7  22   4        212.55        187.99       155.54 o                         
  -6  22   4         67.39        246.40       235.38 o                         
  -5  22   4        100.52        -15.66       256.18 o                         
  -4  22   4         11.94          8.88       145.01 o                         
  -3  22   4          9.35       -153.02       153.02 o                         
  -2  22   4       1793.42       1984.67       440.24 o                         
  -1  22   4         41.82         66.38       190.63 o                         
   0  22   4       4109.03       5425.82       598.21 o                         
   1  22   4         11.41        117.54       173.02 o                         
   2  22   4       3589.27       4746.06       659.46 o                         
   3  22   4        382.86        520.72       217.32 o                         
   4  22   4       1506.56       1387.95       478.02 o                         
   5  22   4        331.02       1042.24       401.82 o                         
   6  22   4        241.20        521.67       227.12 o                         
   7  22   4         19.34        -70.81       255.52 o                         
  -8  23   4          0.68        -43.41       309.47 o                         
  -7  23   4          6.60       -208.14       208.14 o                         
  -6  23   4          8.37         -3.53       211.91 o                         
  -5  23   4          1.71       -141.97       219.77 o                         
  -4  23   4        240.56        400.92       199.45 o                         
  -3  23   4         21.77         27.03       165.07 o                         
  -2  23   4       1026.54       1465.45       376.73 o                         
  -1  23   4        528.79        337.47       199.19 o                         
   0  23   4        751.71       1127.65       293.99 o                         
   1  23   4        411.71        185.31       202.04 o                         
   2  23   4         23.45        163.86       111.27 o                         
   3  23   4        130.37        -20.01       197.70 o                         
   4  23   4         63.31       -134.64       226.81 o                         
   5  23   4         95.05       -255.36       255.36 o                         
   6  23   4          2.15         15.76        88.95 o                         
  -8  24   4         70.92        133.08       154.64 o                         
  -7  24   4          9.95        -96.10        96.10 o                         
  -6  24   4         56.71        300.55       341.84 o                         
  -5  24   4         98.65          3.51       134.81 o                         
  -4  24   4         38.82         69.53       192.01 o                         
  -3  24   4         24.13       -242.09       242.09 o                         
  -2  24   4        818.82        881.14       261.67 o                         
  -1  24   4          0.12        164.01       231.05 o                         
   0  24   4       1814.54       1867.80       348.81 o                         
   1  24   4         54.84         99.89        91.01 o                         
   2  24   4        538.33        511.27       308.24 o                         
   3  24   4         54.00        -99.73        99.73 o                         
   4  24   4          6.61       -135.46       164.94 o                         
   5  24   4         21.39        -94.48       184.29 o                         
   6  24   4          1.20       -182.62       182.62 o                         
  -7  25   4         48.24        529.40      1537.88 o                         
  -6  25   4          1.47        -64.81       154.48 o                         
  -5  25   4         41.79         82.72       130.56 o                         
  -4  25   4        282.15        238.42       114.12 o                         
  -3  25   4        183.82        260.09       265.06 o                         
  -2  25   4        512.94        710.32       283.98 o                         
  -1  25   4          6.45        -84.79       151.49 o                         
   0  25   4          1.66        147.02        69.69 o                         
   1  25   4        229.15        199.08       183.31 o                         
   2  25   4        448.40        223.69       260.02 o                         
   3  25   4         34.36         -4.14       113.10 o                         
   4  25   4         11.65         11.51       203.82 o                         
   5  25   4          0.54         -6.67       155.98 o                         
  -7  26   4        114.69          5.30       200.47 o                         
  -6  26   4          9.22        395.50       221.25 o                         
  -5  26   4        154.08       1791.53       827.47 o                         
  -4  26   4         12.49        -38.19       197.89 o                         
  -3  26   4         91.69         -9.40       106.58 o                         
  -2  26   4          4.11        -62.76       159.62 o                         
  -1  26   4         33.99        182.12       141.14 o                         
   0  26   4         89.71         27.64       104.48 o                         
   1  26   4         32.34        198.39       121.56 o                         
   2  26   4         53.71         29.41       267.18 o                         
   3  26   4        109.94        254.33       273.76 o                         
   4  26   4         38.27       -314.83       374.28 o                         
   5  26   4          4.32       -146.94       382.20 o                         
  -6  27   4          0.81        -76.22       254.42 o                         
  -5  27   4          3.13        -57.55       293.21 o                         
  -4  27   4         42.20        279.25       336.74 o                         
  -3  27   4         16.63        293.32       192.18 o                         
  -2  27   4        220.00        177.54       185.61 o                         
  -1  27   4          1.49        125.49        81.32 o                         
   0  27   4          1.26        -12.57        87.25 o                         
   1  27   4        116.25        131.13       137.24 o                         
   2  27   4         45.68        217.15       526.97 o                         
   3  27   4          4.99        106.88       299.62 o                         
   4  27   4         23.06        763.68       687.20 o                         
   5  27   4         10.01        165.41        69.67 o                         
  -6  28   4          9.19         69.45       233.49 o                         
  -5  28   4         64.89        323.98       138.33 o                         
  -4  28   4         89.49        186.86       155.28 o                         
  -3  28   4        182.46         25.88       182.76 o                         
  -2  28   4         17.98        213.72       194.24 o                         
  -1  28   4         81.70         22.67       117.54 o                         
   0  28   4         92.40         43.99       127.28 o                         
   1  28   4         15.96        -65.38       207.82 o                         
   2  28   4          0.28        220.62       534.89 o                         
   3  28   4         39.34        522.46       501.50 o                         
   4  28   4         56.42        275.95       464.35 o                         
  -5  29   4          7.50        -63.26        93.97 o                         
  -4  29   4          0.06       -133.14       160.15 o                         
  -3  29   4         10.42         20.00       104.54 o                         
  -2  29   4          4.31       -125.22       224.30 o                         
  -1  29   4         41.71        107.30       182.38 o                         
   0  29   4         41.09        -38.55       129.57 o                         
   1  29   4         23.22         32.73        56.46 o                         
   2  29   4         42.03        821.44       587.85 o                         
   3  29   4         21.67       -139.92       247.14 o                         
  -4  30   4         63.12         16.22       156.07 o                         
  -3  30   4         46.60        130.06       118.70 o                         
  -2  30   4          2.55        231.23       171.75 o                         
  -1  30   4         49.38          0.47       162.44 o                         
   0  30   4         59.21         34.58       182.46 o                         
   1  30   4         18.05         66.92       100.17 o                         
   2  30   4         20.18        -10.85        52.13 o                         
   3  30   4         80.88       -161.83       161.83 o                         
  -3  31   4        197.92         87.28       156.63 o                         
  -2  31   4        362.59        551.59       234.87 o                         
  -1  31   4        103.82        302.37       193.06 o                         
   0  31   4         55.40         94.00       104.27 o                         
   1  31   4         12.02       -101.05       175.68 o                         
  -1  32   4         95.35        101.86       146.52 o                         
   0  32   4        266.84        490.44       251.51 o                         
 -11   1   5        463.44        479.55       228.26 o                         
 -10   1   5        339.14        458.58       261.27 o                         
  -9   1   5        403.54        374.13       152.18 o                         
  -8   1   5        145.80       -113.85       175.73 o                         
  -7   1   5        189.82        290.27       165.67 o                         
  -6   1   5        327.29        434.44       134.40 o                         
  -5   1   5      23430.12      23277.08      1594.11 o                         
  -4   1   5      10604.69       9590.22      1260.13 o                         
  -3   1   5       3752.92       3770.14       293.53 o                         
  -2   1   5      49207.26      45855.06      2589.39 o                         
  -1   1   5       6698.44       7394.81       529.28 o                         
   0   1   5       7361.94       6970.56       436.89 o                         
   1   1   5       1558.18       1927.62       363.13 o                         
   2   1   5        247.37        454.10       239.09 o                         
   3   1   5        233.07        141.10       106.64 o                         
   4   1   5       1714.44       1716.55       473.27 o                         
   5   1   5       1547.08       1044.52       371.36 o                         
   6   1   5        582.48        500.19       446.18 o                         
   7   1   5       1349.05       2030.83       578.74 o                         
   8   1   5         73.39         84.70       295.77 o                         
   9   1   5        351.86         -9.04       318.86 o                         
 -11   2   5         91.32        167.52       104.48 o                         
 -10   2   5        246.81        498.45       212.94 o                         
  -9   2   5        102.66        241.85       125.13 o                         
  -8   2   5       4152.42       4571.58       553.72 o                         
  -7   2   5       3139.60       3326.77       474.38 o                         
  -6   2   5      12810.21      12960.38       918.46 o                         
  -5   2   5       2305.64       2257.76       430.34 o                         
  -4   2   5        231.12        367.06       172.49 o                         
  -3   2   5       1395.11       1579.06       267.41 o                         
  -2   2   5          5.31        -12.80        70.73 o                         
  -1   2   5      15945.18      14996.61       691.53 o                         
   0   2   5       1911.75       1741.86       234.77 o                         
   1   2   5       9569.49       9306.37       589.66 o                         
   2   2   5      13546.13      14334.94      2279.27 o                         
   3   2   5      38597.88      40026.71      2227.64 o                         
   4   2   5       5912.84       5049.37       846.08 o                         
   5   2   5       7495.85       7336.97       993.54 o                         
   6   2   5       1441.39        933.85       744.59 o                         
   7   2   5        283.17        464.08       558.36 o                         
   8   2   5        226.06       -294.66       294.66 o                         
   9   2   5         12.13       -158.61       163.20 o                         
 -11   3   5        107.37        129.68       149.24 o                         
 -10   3   5        374.09        381.70       326.48 o                         
  -9   3   5        413.83          5.58       204.08 o                         
  -8   3   5       1130.86       1709.39       294.88 o                         
  -7   3   5       4349.35       4729.72       560.48 o                         
  -6   3   5       4178.31       5358.40       566.48 o                         
  -5   3   5      47076.09      48256.66      1923.89 o                         
  -4   3   5      12463.60      12987.24       843.69 o                         
  -3   3   5      92228.34      91288.78      6693.27 o                         
  -2   3   5      20062.59      20972.67       900.43 o                         
  -1   3   5      45447.92      41987.87      2260.36 o                         
   0   3   5      35541.09      33602.52      1274.05 o                         
   1   3   5      36936.42      35643.60      1529.72 o                         
   2   3   5       6367.53       6559.71       855.70 o                         
   3   3   5      10588.72      12032.20      1210.49 o                         
   4   3   5       2281.84       1976.85      1098.61 o                         
   5   3   5        180.58        -39.76       232.36 o                         
   6   3   5       3844.55       3933.57       763.56 o                         
   7   3   5        195.47        120.99       459.39 o                         
   8   3   5        704.03        760.85       325.42 o                         
   9   3   5        113.72        152.35       134.33 o                         
 -11   4   5        256.83        256.73       427.67 o                         
 -10   4   5       3454.81       3902.71       540.48 o                         
  -9   4   5       3853.27       4510.92       570.08 o                         
  -8   4   5       1198.01       1232.95       245.85 o                         
  -7   4   5       2050.96       2058.10       320.95 o                         
  -6   4   5       2426.53       2493.14       458.11 o                         
  -5   4   5       1881.87       1876.32       363.46 o                         
  -4   4   5       3067.08       3106.49       421.50 o                         
  -3   4   5        995.64       1171.95       165.73 o                         
  -2   4   5       6436.27       7104.22       424.10 o                         
  -1   4   5      93357.61      94471.78      3721.89 o                         
   0   4   5       7441.51       7571.04       551.59 o                         
   1   4   5      20753.71      22154.12      1217.90 o                         
   2   4   5      18276.41      19032.82       892.60 o                         
   3   4   5        379.49        910.08       348.85 o                         
   4   4   5      10043.68      11531.76      1228.61 o                         
   5   4   5       1584.69       1937.91       534.79 o                         
   6   4   5        566.46        510.05       258.12 o                         
   7   4   5        471.54        145.77       459.74 o                         
   8   4   5         39.76        105.68       206.57 o                         
   9   4   5         13.86        -62.33       254.82 o                         
 -11   5   5         34.16        111.03       119.38 o                         
 -10   5   5        344.78        364.30       174.29 o                         
  -9   5   5        115.88        149.24       108.95 o                         
  -8   5   5       2742.92       3597.32       506.03 o                         
  -7   5   5        421.33        427.63       191.57 o                         
  -6   5   5      18293.09      20297.80      1042.44 o                         
  -5   5   5      11849.51      11901.24       915.52 o                         
  -4   5   5      13912.33      13223.29      1292.80 o                         
  -3   5   5       4460.77       4970.87       392.89 o                         
  -2   5   5       5882.83       6800.31       393.58 o                         
  -1   5   5        334.48        414.83       104.79 o                         
   0   5   5      14162.98      13067.83       715.56 o                         
   1   5   5      12378.51      12895.68       931.09 o                         
   2   5   5        116.80         40.17        64.38 o                         
   3   5   5      21181.19      24577.65      1781.86 o                         
   4   5   5       1675.31       1886.47       529.02 o                         
   5   5   5       4669.13       4657.83       817.49 o                         
   6   5   5        724.00       1024.76       332.50 o                         
   7   5   5       1387.60       1289.04       438.03 o                         
   8   5   5         55.80        160.66       177.71 o                         
   9   5   5        314.82        552.27       290.98 o                         
 -11   6   5        821.47       1119.86       408.99 o                         
 -10   6   5        779.08        854.78       261.41 o                         
  -9   6   5       1331.48        788.18       240.91 o                         
  -8   6   5       1376.55       1349.92       300.36 o                         
  -7   6   5       1489.45       1587.69       258.86 o                         
  -6   6   5       3218.30       3095.38       388.56 o                         
  -5   6   5       1327.41        929.85       181.81 o                         
  -4   6   5      11720.59      11302.70       760.20 o                         
  -3   6   5      26826.79      29367.15      1112.83 o                         
  -2   6   5      56385.71      59544.88      1630.56 o                         
  -1   6   5      20110.87      21255.37      2111.24 o                         
   0   6   5      43972.94      44689.71      1312.12 o                         
   1   6   5      22002.18      24120.29      1240.80 o                         
   2   6   5      14761.54      14413.39      1291.44 o                         
   3   6   5      17517.27      20530.18      1637.34 o                         
   4   6   5       2358.11       2245.22       569.32 o                         
   5   6   5       1337.08       1759.33       496.26 o                         
   6   6   5         48.79         99.62       619.17 o                         
   7   6   5         62.22         53.52        43.95 o                         
   8   6   5          0.37        -25.05        69.35 o                         
   9   6   5         17.77       -148.40       242.95 o                         
 -11   7   5         42.09        208.50       149.70 o                         
 -10   7   5          1.91         89.57       146.46 o                         
  -9   7   5       3260.55       3998.25       524.81 o                         
  -8   7   5       2759.33       3659.28       513.76 o                         
  -7   7   5      18096.87      19601.69      1107.73 o                         
  -6   7   5      15364.40      17673.45       887.11 o                         
  -5   7   5       4918.93       4722.62       348.90 o                         
  -4   7   5      51791.41      51541.67      2571.49 o                         
  -3   7   5      28427.48      27103.82      1933.65 o                         
  -2   7   5      21222.69      23732.09       911.21 o                         
  -1   7   5      46176.62      51906.12      1396.09 o                         
   0   7   5      17538.83      17140.97       726.26 o                         
   1   7   5       9790.81       9927.47       791.46 o                         
   2   7   5      15947.59      16522.34      1379.73 o                         
   3   7   5        382.61        166.78       163.60 o                         
   4   7   5       2779.57       2548.90       586.62 o                         
   5   7   5       1308.79       1270.63       480.45 o                         
   6   7   5       2697.72       3205.48       689.35 o                         
   7   7   5        973.38        908.97       322.51 o                         
   8   7   5        947.81        990.48       554.94 o                         
   9   7   5        145.89        508.83       286.67 o                         
 -11   8   5        161.55        307.30       301.95 o                         
 -10   8   5        152.96        233.10       212.85 o                         
  -9   8   5        638.50        863.50       261.68 o                         
  -8   8   5       1268.77       1273.33       261.81 o                         
  -7   8   5       1499.32       1310.47       322.94 o                         
  -6   8   5       2727.96       2441.53       311.05 o                         
  -5   8   5        464.32        364.05        97.75 o                         
  -4   8   5        169.17        165.28        78.95 o                         
  -3   8   5        537.08        903.74       207.92 o                         
  -2   8   5       6863.35       7481.49       531.21 o                         
  -1   8   5       3497.42       3566.57       353.80 o                         
   0   8   5      24770.76      25181.24      1125.97 o                         
   1   8   5      29325.59      29726.61      1565.74 o                         
   2   8   5      10725.45      12017.37       926.49 o                         
   3   8   5      10251.83      11286.58       955.98 o                         
   4   8   5       1232.59       1499.91       354.41 o                         
   5   8   5       1378.95       1585.06       355.51 o                         
   6   8   5        356.46        554.92       288.04 o                         
   7   8   5        365.39        526.13       266.00 o                         
   8   8   5         48.28       -125.12       126.17 o                         
   9   8   5          3.85         98.05       223.68 o                         
 -11   9   5         59.96        407.85       267.04 o                         
 -10   9   5         57.17        226.08       142.29 o                         
  -9   9   5        813.35        789.87       235.38 o                         
  -8   9   5          9.32         61.82       169.22 o                         
  -7   9   5        578.04        128.86       181.31 o                         
  -6   9   5       1851.60       1753.03       389.50 o                         
  -5   9   5       9833.03      10192.80       613.88 o                         
  -4   9   5      12101.07      11375.42      1248.97 o                         
  -3   9   5      14087.10      15580.05       731.92 o                         
  -2   9   5       8947.38       9165.50       600.27 o                         
  -1   9   5         82.26        378.56       156.40 o                         
   0   9   5      29127.37      28278.82      1823.44 o                         
   1   9   5        589.61        677.62       166.28 o                         
   2   9   5      21406.67      23431.14      1311.28 o                         
   3   9   5         91.03        -13.94       213.46 o                         
   4   9   5        344.60        279.28       235.81 o                         
   5   9   5       1456.48       1745.24       410.27 o                         
   6   9   5        897.61        660.19       218.40 o                         
   7   9   5       1697.20       2071.04       527.49 o                         
   8   9   5        208.53        -77.95        77.95 o                         
   9   9   5        531.30        764.75       329.93 o                         
 -11  10   5        126.91         73.51        78.32 o                         
 -10  10   5        979.19        543.21       268.38 o                         
  -9  10   5       1314.08       1312.68       343.70 o                         
  -8  10   5        761.73       1205.46       355.02 o                         
  -7  10   5       3809.00       4670.90       704.61 o                         
  -6  10   5       1063.69       1178.80       293.21 o                         
  -5  10   5      14858.93      15186.90       936.91 o                         
  -4  10   5      12456.03       9982.19      1786.32 o                         
  -3  10   5       3845.64       3360.29       354.79 o                         
  -2  10   5       4736.57       4539.34       391.54 o                         
  -1  10   5      18401.65      15736.48       983.55 o                         
   0  10   5       1600.02       1281.48       350.18 o                         
   1  10   5       9144.63      10136.07       969.37 o                         
   2  10   5      12863.36      16185.51      2471.61 o                         
   3  10   5       4595.60       4373.06       719.43 o                         
   4  10   5      17496.21      17268.96      1311.55 o                         
   5  10   5       5162.72       5639.21       739.06 o                         
   6  10   5       3518.25       4183.79       613.56 o                         
   7  10   5       1223.92       1500.75       359.98 o                         
   8  10   5        289.47        386.56       227.05 o                         
   9  10   5         52.55        -30.06       197.65 o                         
 -11  11   5          6.72       -100.18       140.89 o                         
 -10  11   5         51.56        436.23       323.61 o                         
  -9  11   5          0.82         -8.65        69.77 o                         
  -8  11   5         50.86        236.54       267.03 o                         
  -7  11   5       1654.75       1411.05       938.10 o                         
  -6  11   5        864.22        701.74       118.72 o                         
  -5  11   5       5858.73       5711.77       415.82 o                         
  -4  11   5        604.45        281.86       118.27 o                         
  -3  11   5      18385.26      19953.70       867.18 o                         
  -2  11   5      18785.73      20428.04       884.51 o                         
  -1  11   5      63819.20      77731.19      2886.62 o                         
   0  11   5      33839.84      38241.43      1266.88 o                         
   1  11   5      31346.31      40124.86      2114.79 o                         
   2  11   5       2132.56       2394.73       515.03 o                         
   3  11   5       6382.24       6653.56       910.81 o                         
   4  11   5          1.33        110.67       151.35 o                         
   5  11   5       2292.10       1726.06       422.17 o                         
   6  11   5          4.09         -9.65       111.34 o                         
   7  11   5          2.09       -106.08       124.65 o                         
   8  11   5        113.99          0.00       133.02 o                         
 -10  12   5          4.65        -61.81       310.88 o                         
  -9  12   5          6.18       -300.03       326.30 o                         
  -8  12   5        585.31        273.23       154.27 o                         
  -7  12   5        723.90        742.14       289.78 o                         
  -6  12   5       4483.26       5080.59       582.65 o                         
  -5  12   5        498.03        662.86       143.60 o                         
  -4  12   5          6.11        -10.49        57.23 o                         
  -3  12   5       2739.15       2642.55       265.79 o                         
  -2  12   5        595.64        643.17       144.68 o                         
  -1  12   5      23692.04      25294.53      1318.07 o                         
   0  12   5        201.79        116.58       117.37 o                         
   1  12   5       1702.52       2375.21       402.36 o                         
   2  12   5        286.36        258.89       225.93 o                         
   3  12   5       3033.89       2321.15       630.16 o                         
   4  12   5        115.72         31.76       238.82 o                         
   5  12   5        386.20        564.27       312.94 o                         
   6  12   5         10.94        102.81       157.58 o                         
   7  12   5          5.66        -42.76       153.49 o                         
   8  12   5        145.87        175.35       222.22 o                         
 -10  13   5          0.04        -21.99       152.91 o                         
  -9  13   5          0.04       -154.21       318.06 o                         
  -8  13   5         71.54        103.95        59.59 o                         
  -7  13   5        166.57        273.68       124.78 o                         
  -6  13   5          4.53        -18.50       124.86 o                         
  -5  13   5       6721.18       6137.24       662.68 o                         
  -4  13   5       2518.37       2059.63       241.87 o                         
  -3  13   5       6924.03       6363.00       606.99 o                         
  -2  13   5       1212.84        874.26       200.39 o                         
  -1  13   5       7962.22       9064.97       801.43 o                         
   0  13   5       4541.82       4822.19       469.67 o                         
   1  13   5       1998.40       1956.09       262.18 o                         
   2  13   5          0.19        -79.07        79.07 o                         
   3  13   5          0.10        -96.57        96.57 o                         
   4  13   5       1773.98       2045.56       526.24 o                         
   5  13   5        339.87        783.00       618.35 o                         
   6  13   5       1092.95       1235.13       360.27 o                         
   7  13   5        130.25        183.32       125.93 o                         
   8  13   5        346.11        376.19       170.20 o                         
 -10  14   5          0.17        425.91       324.85 o                         
  -9  14   5          4.25        186.16       234.66 o                         
  -8  14   5         47.03       -317.53       317.53 o                         
  -7  14   5        241.95        148.43       116.01 o                         
  -6  14   5       1433.23       1729.12       343.84 o                         
  -5  14   5       2018.28       2338.39       807.13 o                         
  -4  14   5       1056.75        660.83       270.49 o                         
  -3  14   5         87.52         16.51        47.82 o                         
  -2  14   5         42.61        -16.93        74.53 o                         
  -1  14   5         24.73         49.49       114.89 o                         
   0  14   5          0.19        -17.81       245.19 o                         
   1  14   5         19.17         22.59        62.43 o                         
   2  14   5         49.97         22.48        43.56 o                         
   3  14   5       1465.33       1185.43       372.48 o                         
   4  14   5         46.89        -57.69       207.88 o                         
   5  14   5        237.33        384.70       260.84 o                         
   6  14   5          5.84         16.01       127.94 o                         
   7  14   5         45.61         38.55       136.86 o                         
   8  14   5         11.49        -33.75       108.42 o                         
 -10  15   5          0.38       1423.67      2408.79 o                         
  -9  15   5         52.34       -129.71       129.71 o                         
  -8  15   5        233.46        347.30       356.15 o                         
  -7  15   5        228.71        101.28       222.24 o                         
  -6  15   5       2055.80       2980.12       697.63 o                         
  -5  15   5        431.91        654.03       322.40 o                         
  -4  15   5       6790.75       6948.06       716.26 o                         
  -3  15   5         60.38         68.50        59.10 o                         
  -2  15   5       8563.13       7292.19      1102.20 o                         
  -1  15   5        968.02       1160.46       331.52 o                         
   0  15   5        133.61        143.96        92.86 o                         
   1  15   5         26.99        151.21       147.05 o                         
   2  15   5         14.05        -59.66       114.46 o                         
   3  15   5         11.57       -168.33       168.33 o                         
   4  15   5        226.80        360.99       191.48 o                         
   5  15   5        979.41        781.73       395.11 o                         
   6  15   5         43.47       -131.42       131.42 o                         
   7  15   5        580.39        779.97       272.97 o                         
   8  15   5         35.54         62.70       256.95 o                         
 -10  16   5        356.57        576.10       333.75 o                         
  -9  16   5        210.43        202.79       218.55 o                         
  -8  16   5       1110.92       1107.04       465.04 o                         
  -7  16   5        132.18        223.75       145.61 o                         
  -6  16   5        560.29        808.32       446.54 o                         
  -5  16   5        139.34        169.13       213.50 o                         
  -4  16   5        470.46        306.58       188.75 o                         
  -3  16   5        280.05        119.06        61.99 o                         
  -2  16   5       1615.57       1454.20       264.07 o                         
  -1  16   5       1864.02       2395.53       451.94 o                         
   0  16   5       9694.23      11331.26       715.11 o                         
   1  16   5       9568.81       9974.89      1452.20 o                         
   2  16   5       4711.87       5434.10       644.01 o                         
   3  16   5       4811.70       5280.89       822.56 o                         
   4  16   5         62.26        147.71       361.50 o                         
   5  16   5        337.52        268.90       150.06 o                         
   6  16   5         51.64        127.91       121.24 o                         
   7  16   5          9.95         69.94        82.92 o                         
   8  16   5         11.28        257.78        91.52 o                         
 -10  17   5         50.42        324.80       185.09 o                         
  -9  17   5        366.70        437.78       270.15 o                         
  -8  17   5        519.86        230.02       117.67 o                         
  -7  17   5       1960.84       1642.85       570.84 o                         
  -6  17   5       2903.02       3154.57       805.62 o                         
  -5  17   5       9675.98       8698.74      1311.52 o                         
  -4  17   5       3857.94       3518.34       914.61 o                         
  -3  17   5      12384.86      12748.11       531.99 o                         
  -2  17   5         57.23        -60.51       100.03 o                         
  -1  17   5        441.10        534.65       197.41 o                         
   0  17   5         18.71        -12.32        82.15 o                         
   1  17   5        315.79        137.56        70.88 o                         
   2  17   5         11.76        -38.77        62.25 o                         
   3  17   5         22.18       -120.96       270.45 o                         
   4  17   5        579.60        941.12       356.53 o                         
   5  17   5        133.31        -75.93       210.39 o                         
   6  17   5       1114.46       1516.69       434.37 o                         
   7  17   5          0.47         53.02       158.48 o                         
  -9  18   5        444.40        695.26       295.46 o                         
  -8  18   5         10.57        -95.39       364.23 o                         
  -7  18   5        169.63        -15.48       178.34 o                         
  -6  18   5        988.54        777.33       486.72 o                         
  -5  18   5          6.05         52.50       276.72 o                         
  -4  18   5       1179.56       1314.82       279.19 o                         
  -3  18   5       5367.14       4882.37       449.45 o                         
  -2  18   5        771.11        672.32       113.81 o                         
  -1  18   5      13299.43      15384.69      1150.50 o                         
   0  18   5       1418.39       1404.80       278.20 o                         
   1  18   5       1089.33       1183.61       225.73 o                         
   2  18   5       1625.45       1733.46       423.69 o                         
   3  18   5          3.21        -74.56       111.50 o                         
   4  18   5        823.33       1430.96       452.01 o                         
   5  18   5          5.00        119.76       199.79 o                         
   6  18   5          7.50        -57.02       175.45 o                         
   7  18   5          4.57        -48.97       191.09 o                         
  -9  19   5         57.91        -79.64        79.64 o                         
  -8  19   5        910.26        749.93       412.42 o                         
  -7  19   5        342.58        532.72       624.92 o                         
  -6  19   5       4387.20       4585.38       944.15 o                         
  -5  19   5        150.38       -142.92       206.30 o                         
  -4  19   5       2430.37       1850.66       348.16 o                         
  -3  19   5         38.15         20.28       127.04 o                         
  -2  19   5       1119.31       1894.66       378.32 o                         
  -1  19   5         13.13        179.70       161.68 o                         
   0  19   5       1459.97       1997.96       442.06 o                         
   1  19   5       2686.76       3159.53       380.01 o                         
   2  19   5        242.52         68.06       179.47 o                         
   3  19   5       7292.66       9297.14      1002.43 o                         
   4  19   5        202.41        271.21       153.28 o                         
   5  19   5       1933.32       1874.44       507.11 o                         
   6  19   5        141.37         45.00       220.27 o                         
   7  19   5        316.69        416.65       248.16 o                         
  -9  20   5        159.33        -75.58        80.76 o                         
  -8  20   5        281.84        647.39       398.53 o                         
  -7  20   5         44.67        342.82       138.33 o                         
  -6  20   5        407.94        101.74       259.21 o                         
  -5  20   5         22.98        127.37       133.32 o                         
  -4  20   5        664.10        441.49       159.16 o                         
  -3  20   5        290.05        394.04       177.95 o                         
  -2  20   5       3056.02       2802.52       427.51 o                         
  -1  20   5        229.04        189.84       195.83 o                         
   0  20   5       4757.29       5173.44       681.74 o                         
   1  20   5       1751.61       1941.33       423.42 o                         
   2  20   5       3171.34       4104.88       568.58 o                         
   3  20   5       3893.35       4800.96       861.20 o                         
   4  20   5       1141.35        920.41       264.30 o                         
   5  20   5        522.35        644.69       308.65 o                         
   6  20   5        292.74        313.20       138.95 o                         
   7  20   5         46.96        -19.79       186.96 o                         
  -9  21   5         74.91        -72.80       338.95 o                         
  -8  21   5         61.86        229.56       105.21 o                         
  -7  21   5         98.14        142.69       290.69 o                         
  -6  21   5        212.20        249.93       100.80 o                         
  -5  21   5          4.94        -71.21       113.65 o                         
  -4  21   5       2781.82       3198.99       447.16 o                         
  -3  21   5       2813.97       2661.77       583.25 o                         
  -2  21   5       3332.63       3776.57       500.97 o                         
  -1  21   5       6930.86      10062.33       831.89 o                         
   0  21   5        202.32        312.98       120.85 o                         
   1  21   5       4764.27       6481.25       546.46 o                         
   2  21   5        230.22        114.65       192.08 o                         
   3  21   5        837.60        919.84       322.10 o                         
   4  21   5        124.18        -42.22       102.51 o                         
   5  21   5          5.43         11.42        83.22 o                         
   6  21   5        166.53        328.70       195.38 o                         
  -8  22   5        193.57        184.72       207.33 o                         
  -7  22   5        481.46        441.70       323.60 o                         
  -6  22   5        652.16        753.85       368.47 o                         
  -5  22   5       1604.16        819.77       468.82 o                         
  -4  22   5        555.53        392.08       148.75 o                         
  -3  22   5       2426.13       2250.80       674.27 o                         
  -2  22   5        641.02        823.41       214.27 o                         
  -1  22   5        190.80        244.23       187.13 o                         
   0  22   5        124.17       -143.36       143.36 o                         
   1  22   5        423.63        680.32       180.87 o                         
   2  22   5        628.47        747.72       349.80 o                         
   3  22   5        798.71        668.82       208.85 o                         
   4  22   5        554.42       3412.79      1000.32 o                         
   5  22   5        367.16        104.07       145.90 o                         
   6  22   5        237.99        330.68       234.81 o                         
  -8  23   5          1.93        -38.67       195.20 o                         
  -7  23   5         26.94        289.69       202.25 o                         
  -6  23   5        181.02        682.04       353.24 o                         
  -5  23   5        168.95         -7.41       268.00 o                         
  -4  23   5        590.75        815.02       295.39 o                         
  -3  23   5       1367.24       1570.32       434.79 o                         
  -2  23   5       1630.92       2070.92       426.65 o                         
  -1  23   5        391.37        225.24       151.59 o                         
   0  23   5       4177.77       5377.06       592.01 o                         
   1  23   5        226.34        239.20       147.84 o                         
   2  23   5       1981.44       2856.21       501.27 o                         
   3  23   5          6.01        -48.55        48.55 o                         
   4  23   5        302.37        204.80       148.55 o                         
   5  23   5          2.16        -95.61       264.62 o                         
   6  23   5          0.45         -1.30       221.48 o                         
  -8  24   5         64.18        190.57       243.95 o                         
  -7  24   5        229.95        125.54       225.17 o                         
  -6  24   5         79.04        -46.10       227.74 o                         
  -5  24   5        757.98        763.67       403.23 o                         
  -4  24   5        123.97         10.48       145.97 o                         
  -3  24   5          1.73        298.89       153.25 o                         
  -2  24   5        250.30        529.99       361.99 o                         
  -1  24   5        261.34        185.41       124.61 o                         
   0  24   5         56.55        -21.54       136.24 o                         
   1  24   5         26.35         91.13       233.03 o                         
   2  24   5        142.79        171.67       182.75 o                         
   3  24   5         13.34        -56.76       416.34 o                         
   4  24   5        564.06        709.19       520.13 o                         
  -7  25   5         20.34         22.48       126.99 o                         
  -6  25   5          9.51        122.91       133.38 o                         
  -5  25   5         16.99       -215.92       486.62 o                         
  -4  25   5         88.62        103.01       165.33 o                         
  -3  25   5        225.32         70.46       191.62 o                         
  -2  25   5         60.45         24.36       177.24 o                         
  -1  25   5        583.88        907.88       248.64 o                         
   0  25   5         31.53       -144.36       152.27 o                         
   1  25   5        431.19         74.85        89.94 o                         
   2  25   5          0.01       -249.20       305.13 o                         
   3  25   5        241.73        814.55       585.43 o                         
   4  25   5         19.51       -622.27       622.27 o                         
   5  25   5        299.39        140.19       325.46 o                         
  -7  26   5          2.28          9.54       210.55 o                         
  -6  26   5          5.00         66.77       201.09 o                         
  -5  26   5          4.77        -46.61       210.76 o                         
  -4  26   5         19.37         31.93       199.45 o                         
  -3  26   5         11.02        -64.28       174.90 o                         
  -2  26   5         13.05        -42.43        81.88 o                         
  -1  26   5        252.30        272.99       116.44 o                         
   0  26   5         12.11        405.53       275.75 o                         
   1  26   5        201.65        378.24       177.16 o                         
   2  26   5        131.86        -18.12       214.74 o                         
   3  26   5          9.26        703.20       793.28 o                         
   4  26   5        241.15        399.80       195.57 o                         
  -6  27   5          7.19        177.76       120.52 o                         
  -5  27   5        261.90         96.15       232.90 o                         
  -4  27   5          3.52        108.21       386.88 o                         
  -3  27   5        189.82        148.33       132.76 o                         
  -2  27   5          4.48        130.13       124.54 o                         
  -1  27   5        111.09        -61.11       196.87 o                         
   0  27   5         89.30        174.46       148.60 o                         
   1  27   5         12.48        -37.08       110.85 o                         
   2  27   5          8.66        -71.90        71.90 o                         
   3  27   5          1.29       -357.12       364.64 o                         
   4  27   5         69.77        358.04       433.09 o                         
  -6  28   5          3.63       -240.48       240.48 o                         
  -5  28   5          2.36         82.91       324.44 o                         
  -4  28   5         61.47        220.52       139.51 o                         
  -3  28   5         61.60          7.10       139.24 o                         
  -2  28   5        415.41        410.14       210.23 o                         
  -1  28   5         43.65        543.71       221.07 o                         
   0  28   5        202.04        243.59       114.82 o                         
   1  28   5         84.49         17.16       100.76 o                         
   2  28   5          9.66       -109.33       191.86 o                         
   3  28   5         49.23        -25.80       198.49 o                         
  -5  29   5         43.90        146.17       468.72 o                         
  -4  29   5        463.05        453.71       256.58 o                         
  -3  29   5          2.85        149.31       176.72 o                         
  -2  29   5        189.57        453.79       167.85 o                         
  -1  29   5          6.23        -73.64       135.53 o                         
   0  29   5         21.77        256.52       133.20 o                         
   1  29   5        101.64        118.94       171.76 o                         
   2  29   5         67.16          6.92       363.75 o                         
   3  29   5        131.06        461.47       605.37 o                         
  -4  30   5         73.98         96.47       116.45 o                         
  -3  30   5        154.32        159.64       127.33 o                         
  -2  30   5        217.23        169.65       157.36 o                         
  -1  30   5        209.76         50.44       222.44 o                         
   0  30   5        307.80        110.28       155.65 o                         
   1  30   5        128.37        104.44       137.84 o                         
   2  30   5         95.11       -127.17       219.86 o                         
  -3  31   5         76.48        -57.25       115.69 o                         
  -2  31   5          0.12        -43.55       119.89 o                         
  -1  31   5          1.25        -81.60       104.00 o                         
   0  31   5         18.66        -85.78       133.08 o                         
 -11   0   6          1.83        136.12       391.56 o                         
 -10   0   6        237.28        199.93        70.95 o                         
  -9   0   6        110.50         41.15       227.50 o                         
  -8   0   6         28.58         24.22       247.73 o                         
  -7   0   6       6859.95       6953.50       991.16 o                         
  -6   0   6      20967.70      23913.43      1803.77 o                         
  -5   0   6      20195.13      18075.97      2477.68 o                         
  -4   0   6      83494.02      79131.41      2524.82 o                         
  -3   0   6        134.90        168.63       149.01 o                         
  -2   0   6     114377.06     109326.23     12920.91 o                         
  -1   0   6      39020.33      33972.45      2880.71 o                         
   0   0   6      35891.96      34076.69      2464.41 o                         
   1   0   6      37146.43      39363.72      1839.60 o                         
   2   0   6       9250.32      10496.20      1600.91 o                         
   3   0   6       1059.37       1059.21       552.99 o                         
   4   0   6        151.06       -102.58       252.51 o                         
   5   0   6       2368.35       3014.88       911.20 o                         
   6   0   6        105.45       -139.06       343.37 o                         
   7   0   6       3379.87       4410.79      1140.04 o                         
   8   0   6        513.09        893.31       623.21 o                         
   9   0   6        592.46       1216.46       611.40 o                         
 -11   1   6        234.56        190.21       113.71 o                         
 -10   1   6        851.83        763.55       235.33 o                         
  -9   1   6        573.73        405.42       120.05 o                         
  -8   1   6       2344.20       2689.62       441.47 o                         
  -7   1   6       2479.55       2339.52       387.56 o                         
  -6   1   6       8721.72      10324.14       832.67 o                         
  -5   1   6       8217.23       8634.11       924.71 o                         
  -4   1   6      12008.13      11342.45       658.73 o                         
  -3   1   6         62.12         38.68        60.07 o                         
  -2   1   6       2967.00       2259.37       227.14 o                         
  -1   1   6       9983.85       9710.41       650.47 o                         
   0   1   6      14739.34      14593.05       799.67 o                         
   1   1   6      12135.64      11395.50       699.06 o                         
   2   1   6      18380.53      18356.13      1079.91 o                         
   3   1   6      14261.75      16752.55      1469.58 o                         
   4   1   6       7207.64       9050.86      1113.88 o                         
   5   1   6      10008.99      11753.17      1275.28 o                         
   6   1   6        351.66        115.35       137.33 o                         
   7   1   6       1824.10       1730.56       564.36 o                         
   8   1   6         46.82        650.58       331.04 o                         
   9   1   6         41.68         73.12       250.82 o                         
 -11   2   6         49.02         88.27       134.97 o                         
 -10   2   6        169.74         76.30       153.38 o                         
  -9   2   6        330.81        461.62       218.55 o                         
  -8   2   6        338.67        137.68       143.33 o                         
  -7   2   6        218.89        242.01        62.56 o                         
  -6   2   6         16.26         72.12       242.69 o                         
  -5   2   6       5816.38       4979.88       542.20 o                         
  -4   2   6         17.61        156.66       191.79 o                         
  -3   2   6      48188.77      47646.91      1473.07 o                         
  -2   2   6        484.00        432.67       161.36 o                         
  -1   2   6      27528.44      25693.77      1269.51 o                         
   0   2   6        714.22        418.85       239.30 o                         
   1   2   6        100.97         93.16       134.23 o                         
   2   2   6         21.86         54.33       138.68 o                         
   3   2   6        372.56        973.89       531.16 o                         
   4   2   6       2462.27       2689.54       612.66 o                         
   5   2   6         28.17        334.39       235.71 o                         
   6   2   6       3028.39       4062.10       766.59 o                         
   7   2   6        236.52        474.60       301.35 o                         
   8   2   6       1250.10       1219.46       435.79 o                         
   9   2   6         64.23        148.27       214.88 o                         
 -11   3   6         13.97        125.81        99.16 o                         
 -10   3   6        681.47        898.74       247.63 o                         
  -9   3   6         76.33         61.74       107.05 o                         
  -8   3   6       2619.55       2207.35       359.52 o                         
  -7   3   6       4103.91       3886.43       515.87 o                         
  -6   3   6       7396.26       7420.07       808.24 o                         
  -5   3   6       1166.75       1288.22       298.07 o                         
  -4   3   6      35449.12      33751.78      1706.32 o                         
  -3   3   6      15607.94      17416.09      1032.05 o                         
  -2   3   6       5806.49       6296.40       337.53 o                         
  -1   3   6      21415.67      21119.68      1676.71 o                         
   0   3   6       3694.79       3291.41       375.71 o                         
   1   3   6      38170.40      35991.27      2095.29 o                         
   2   3   6      10748.17      11524.29       783.97 o                         
   3   3   6       1511.46       2283.61       580.08 o                         
   4   3   6       2945.19       2623.06       616.35 o                         
   5   3   6        349.53        203.37       383.98 o                         
   6   3   6          7.48        239.59       210.08 o                         
   7   3   6          6.88        -45.43       365.86 o                         
   8   3   6         41.49        -66.87       199.42 o                         
   9   3   6         28.55        473.64       303.11 o                         
 -11   4   6         46.84       -116.04       116.04 o                         
 -10   4   6       1012.36        924.65       274.94 o                         
  -9   4   6        576.17        382.74       160.61 o                         
  -8   4   6       6318.02       7717.05       642.11 o                         
  -7   4   6       2661.05       3191.11       451.27 o                         
  -6   4   6      12728.47      12634.65      1177.02 o                         
  -5   4   6      12375.30      14210.47      1073.57 o                         
  -4   4   6      16660.98      16670.86      1191.13 o                         
  -3   4   6       1620.99       1550.65       208.64 o                         
  -2   4   6       5639.43       6103.92       433.71 o                         
  -1   4   6       5483.82       5877.40       791.38 o                         
   0   4   6       1477.52       1523.22       230.97 o                         
   1   4   6      14880.03      15843.72       927.03 o                         
   2   4   6         27.33        -14.77       101.30 o                         
   3   4   6      12584.88      11958.88      1232.78 o                         
   4   4   6       1638.33       1851.39       550.17 o                         
   5   4   6       3558.28       3320.14       694.90 o                         
   6   4   6        193.88        -58.93       170.25 o                         
   7   4   6        689.43        865.71       418.76 o                         
   8   4   6          1.31         62.11       135.31 o                         
   9   4   6        106.61       1581.27      4064.48 o                         
 -11   5   6         63.05        -22.86       162.09 o                         
 -10   5   6        276.39        172.20       137.24 o                         
  -9   5   6         19.94         93.87       146.67 o                         
  -8   5   6        124.76        188.22       116.14 o                         
  -7   5   6       1759.27       2274.53       315.15 o                         
  -6   5   6        561.15        572.15       276.90 o                         
  -5   5   6       1118.57        962.25       190.14 o                         
  -4   5   6        153.40        190.61       163.56 o                         
  -3   5   6       3238.83       2910.68       376.90 o                         
  -2   5   6      15169.80      15215.91       580.99 o                         
  -1   5   6        468.01        364.90       151.30 o                         
   0   5   6      17492.70      16591.99       735.58 o                         
   1   5   6       2124.26       1841.82       340.30 o                         
   2   5   6       2436.63       1981.62       517.14 o                         
   3   5   6          2.94         50.99        76.73 o                         
   4   5   6        107.84         60.58       167.59 o                         
   5   5   6        458.85        721.39       350.19 o                         
   6   5   6        520.42        499.62       294.13 o                         
   7   5   6          3.02        -70.35       180.58 o                         
   8   5   6          3.16       -125.60       173.13 o                         
   9   5   6         62.91        -35.96       229.92 o                         
 -11   6   6         29.51        110.91       114.16 o                         
 -10   6   6         94.44         47.12       107.55 o                         
  -9   6   6         23.85         54.14       120.67 o                         
  -8   6   6        715.73        770.66       200.28 o                         
  -7   6   6       1001.48       1248.28       247.17 o                         
  -6   6   6       1012.94       1059.69       198.51 o                         
  -5   6   6          9.73          0.29       104.85 o                         
  -4   6   6       3385.37       3121.20       267.88 o                         
  -3   6   6      12214.72      12131.23       839.65 o                         
  -2   6   6         52.61         27.12       102.60 o                         
  -1   6   6       1277.69       1264.82       311.65 o                         
   0   6   6       1225.08       1173.99       195.94 o                         
   1   6   6       5000.10       5402.28       544.83 o                         
   2   6   6       7387.42       7117.19       934.14 o                         
   3   6   6        831.04        753.62       155.64 o                         
   4   6   6       3152.09       3332.84       680.17 o                         
   5   6   6        204.68        650.61       317.80 o                         
   6   6   6        133.42        302.67       274.97 o                         
   7   6   6         28.43        -70.77        70.77 o                         
   8   6   6         28.30         87.60       135.83 o                         
 -11   7   6          1.41        -72.26       108.53 o                         
 -10   7   6          5.26         30.18        90.02 o                         
  -9   7   6         51.10        -70.17       124.88 o                         
  -8   7   6         20.43        -85.38        85.38 o                         
  -7   7   6        560.70        438.17       154.95 o                         
  -6   7   6         52.86        -53.95        53.95 o                         
  -5   7   6        751.49        630.70       120.36 o                         
  -4   7   6        326.10        347.54       169.01 o                         
  -3   7   6         24.10        116.35        95.78 o                         
  -2   7   6         30.14         30.91        55.78 o                         
  -1   7   6        291.01        393.89       148.31 o                         
   0   7   6        694.02        234.50       176.41 o                         
   1   7   6        561.03        521.95       144.00 o                         
   2   7   6        850.44       1409.65       414.38 o                         
   3   7   6          1.80        -39.08       378.43 o                         
   4   7   6       1048.95        376.08       577.76 o                         
   5   7   6        123.27        148.88       234.66 o                         
   6   7   6          0.33        -43.48       301.96 o                         
   7   7   6        158.94        122.08        73.00 o                         
   8   7   6          3.49        -21.08        89.02 o                         
 -11   8   6          0.12        163.20       194.22 o                         
 -10   8   6         92.42        394.33       321.66 o                         
  -9   8   6          8.14        -18.75       134.71 o                         
  -8   8   6        642.32        486.94       172.04 o                         
  -7   8   6       4454.50       5047.15       482.06 o                         
  -6   8   6        153.74        100.36       124.61 o                         
  -5   8   6       4345.80       4780.40       415.43 o                         
  -4   8   6         12.74        -58.52        91.74 o                         
  -3   8   6      10237.76      10273.06       585.23 o                         
  -2   8   6       1043.36       1178.14       154.14 o                         
  -1   8   6       2268.21       2610.50       353.71 o                         
   0   8   6       8013.08       8204.14       543.61 o                         
   1   8   6       2705.40       2867.01       402.37 o                         
   2   8   6      23841.61      22247.34      1664.45 o                         
   3   8   6        188.13        183.92       591.26 o                         
   4   8   6       7132.73       7332.38      1010.47 o                         
   5   8   6         79.62         59.92       141.75 o                         
   6   8   6        512.04        497.06       238.22 o                         
   7   8   6         20.65        -97.35       102.09 o                         
   8   8   6        115.99        240.24       110.67 o                         
 -11   9   6        306.05         93.20       229.42 o                         
 -10   9   6        196.10          5.82       196.17 o                         
  -9   9   6        533.97        397.40       350.43 o                         
  -8   9   6         22.04        349.65       355.16 o                         
  -7   9   6         81.75        142.86        73.26 o                         
  -6   9   6       1317.76       1189.34       166.77 o                         
  -5   9   6       2070.13       2566.70       351.42 o                         
  -4   9   6        679.69        744.74       325.33 o                         
  -3   9   6      18659.06      20809.64      1443.25 o                         
  -2   9   6      33457.11      33790.68       843.60 o                         
  -1   9   6       7975.35       7847.77       620.18 o                         
   0   9   6      21943.04      22658.96      1152.71 o                         
   1   9   6        448.63         74.73       171.42 o                         
   2   9   6       4731.47       4034.89       688.29 o                         
   3   9   6       6940.24       7074.43       948.71 o                         
   4   9   6        426.43       1192.47       463.51 o                         
   5   9   6       1042.47       1614.40       503.53 o                         
   6   9   6          1.86         -5.85       253.30 o                         
   7   9   6          0.24        -45.48       100.20 o                         
   8   9   6          0.40        155.29       265.70 o                         
 -11  10   6         30.44        215.22       240.09 o                         
 -10  10   6        497.59        915.62       441.09 o                         
  -9  10   6        308.31        615.47       277.62 o                         
  -8  10   6       4547.42       4696.46       949.15 o                         
  -7  10   6        501.70        371.88       110.87 o                         
  -6  10   6       4973.75       5282.66       368.15 o                         
  -5  10   6        530.30        543.69       183.70 o                         
  -4  10   6       8719.71      10276.33       806.71 o                         
  -3  10   6      16012.31      19043.61       845.61 o                         
  -2  10   6      39139.63      41808.63      1002.36 o                         
  -1  10   6      12419.24      14045.89       842.82 o                         
   0  10   6      15243.16      15207.14       931.83 o                         
   1  10   6        719.95        928.32       307.61 o                         
   2  10   6       1504.62       1407.77       399.19 o                         
   3  10   6       1429.87       1012.35       400.22 o                         
   4  10   6        173.87        243.46       155.42 o                         
   5  10   6       1438.47       1701.94       509.62 o                         
   6  10   6         23.22         40.20       107.84 o                         
   7  10   6        818.20       1516.99       497.41 o                         
   8  10   6        114.64        -18.62        83.06 o                         
 -11  11   6          0.11         50.99       176.88 o                         
 -10  11   6        374.81        560.91       348.73 o                         
  -9  11   6        411.65        -20.73       415.09 o                         
  -8  11   6       2422.38       3218.62       752.52 o                         
  -7  11   6       5279.81       5293.91       599.66 o                         
  -6  11   6        269.29        352.29       116.52 o                         
  -5  11   6       3604.78       3632.05       437.19 o                         
  -4  11   6         24.51        -74.59        74.59 o                         
  -3  11   6       1948.13       1895.29       284.26 o                         
  -2  11   6       8974.35       8910.19       483.40 o                         
  -1  11   6        410.87        408.46       129.25 o                         
   0  11   6        519.14        472.98       139.84 o                         
   1  11   6      12814.13      12801.09      1234.73 o                         
   2  11   6       6274.96       6251.45       922.59 o                         
   3  11   6       5168.25       5575.98       670.80 o                         
   4  11   6       7228.08       8035.51       848.07 o                         
   5  11   6       1441.27        668.79       389.43 o                         
   6  11   6       1841.02       1584.25       529.66 o                         
   7  11   6        167.94        438.54       258.29 o                         
   8  11   6         39.60         25.15       127.44 o                         
 -10  12   6        156.64        509.68       304.81 o                         
  -9  12   6         26.56       -232.68       241.83 o                         
  -8  12   6        319.39        174.93       194.08 o                         
  -7  12   6         64.02         48.91       173.09 o                         
  -6  12   6         47.34        165.39       199.11 o                         
  -5  12   6       4602.62       3502.08       342.57 o                         
  -4  12   6       3052.35       3415.13       458.20 o                         
  -3  12   6      18679.65      18811.86      1070.65 o                         
  -2  12   6        917.10        407.25       185.48 o                         
  -1  12   6      18015.18      19042.76       890.34 o                         
   0  12   6       3814.14       3790.31       525.88 o                         
   1  12   6      12958.67      13515.70      1033.70 o                         
   2  12   6       2487.07       2916.79       464.20 o                         
   3  12   6       1169.59       1187.98       316.21 o                         
   4  12   6        852.89       1031.41       307.91 o                         
   5  12   6         35.40         76.20       126.67 o                         
   6  12   6       1398.91       1243.12       434.83 o                         
   7  12   6         25.55        119.00       199.46 o                         
   8  12   6        448.64        266.27       202.71 o                         
 -10  13   6        309.65        615.32       266.04 o                         
  -9  13   6        822.96       1295.16       363.66 o                         
  -8  13   6       1014.67        641.28       676.13 o                         
  -7  13   6        365.53        589.79       371.13 o                         
  -6  13   6       1386.24        646.88       431.15 o                         
  -5  13   6        696.41        699.95       322.21 o                         
  -4  13   6       2127.89       2225.51       393.95 o                         
  -3  13   6         18.68        190.73       159.74 o                         
  -2  13   6       1347.75       1336.94       191.98 o                         
  -1  13   6       4328.49       4978.39       576.79 o                         
   0  13   6       9597.93      14350.19      1207.92 o                         
   1  13   6       6274.30       7108.47       833.83 o                         
   2  13   6       8758.62      11420.71      1133.06 o                         
   3  13   6       5865.53       6404.95       733.74 o                         
   4  13   6       3900.81       4167.22       579.50 o                         
   5  13   6       3846.56       4645.59       650.37 o                         
   6  13   6        698.46        709.24       250.82 o                         
   7  13   6        456.81        102.68       301.75 o                         
   8  13   6          4.82        217.17       154.30 o                         
 -10  14   6          2.82       -165.93       186.88 o                         
  -9  14   6         58.76        373.73       237.29 o                         
  -8  14   6        374.46        -75.12        75.12 o                         
  -7  14   6       1714.71       1705.97       563.71 o                         
  -6  14   6       5485.72       6430.92      1118.62 o                         
  -5  14   6       1222.25        983.42       440.07 o                         
  -4  14   6      12402.05      13864.67       788.30 o                         
  -3  14   6        118.26         30.89        92.88 o                         
  -2  14   6      20158.68      18755.85      1706.80 o                         
  -1  14   6       3563.14       3210.83       491.35 o                         
   0  14   6       5175.50       5195.40       737.23 o                         
   1  14   6       1515.75       1819.14       392.36 o                         
   2  14   6         88.13        142.09       231.85 o                         
   3  14   6        270.78        553.03       306.85 o                         
   4  14   6        115.90         -3.05        67.78 o                         
   5  14   6        724.65        595.93       252.03 o                         
   6  14   6          5.67       -183.84       183.84 o                         
   7  14   6        616.11       1007.05       286.13 o                         
   8  14   6         42.05         40.93       223.70 o                         
 -10  15   6         72.79         47.26       218.40 o                         
  -9  15   6         28.28        229.23       158.42 o                         
  -8  15   6        187.23        444.01       262.32 o                         
  -7  15   6        157.84        320.50       283.66 o                         
  -6  15   6        447.53       -101.54       602.13 o                         
  -5  15   6          7.29       -156.45       308.87 o                         
  -4  15   6        558.98        441.78       155.21 o                         
  -3  15   6       5050.81       5735.97       432.81 o                         
  -2  15   6       5119.98       4737.52       470.19 o                         
  -1  15   6       2635.75       2535.18       424.53 o                         
   0  15   6        745.59        741.34       159.91 o                         
   1  15   6        213.42        567.04       272.40 o                         
   2  15   6        598.69        508.24       268.66 o                         
   3  15   6         77.99        -79.12        79.12 o                         
   4  15   6         89.48        143.44       110.29 o                         
   5  15   6          2.92         39.31       114.25 o                         
   6  15   6         11.67        -84.41        84.41 o                         
   7  15   6         19.88         10.04        88.31 o                         
 -10  16   6         23.01       -111.00       144.83 o                         
  -9  16   6        242.83        229.19        38.87 o                         
  -8  16   6        528.64        864.52       510.71 o                         
  -7  16   6        262.77        423.10       725.02 o                         
  -6  16   6        117.54       -137.99       370.57 o                         
  -5  16   6       1781.38       1553.61       497.08 o                         
  -4  16   6        317.43        162.49       109.32 o                         
  -3  16   6       6247.42       6293.73       488.57 o                         
  -2  16   6       2369.50       2193.47       324.51 o                         
  -1  16   6         20.84        145.38       139.53 o                         
   0  16   6       6477.00       7541.86       552.69 o                         
   1  16   6       4222.81       3722.32       560.04 o                         
   2  16   6       1649.01       1346.31       306.87 o                         
   3  16   6        369.58        269.14       170.43 o                         
   4  16   6       1357.30       2057.07       529.11 o                         
   5  16   6          5.01       -111.43       137.59 o                         
   6  16   6        903.24       1023.00       279.84 o                         
   7  16   6          6.56       -107.92       137.31 o                         
 -10  17   6         51.82         93.88       152.52 o                         
  -9  17   6          3.18        -25.80       121.91 o                         
  -8  17   6          1.21         -1.87       251.01 o                         
  -7  17   6          3.50        137.55       271.02 o                         
  -6  17   6       2854.27       2815.14       852.45 o                         
  -5  17   6        239.38        181.58       256.78 o                         
  -4  17   6       4187.38       3793.96       511.77 o                         
  -3  17   6       1240.63        901.19       111.36 o                         
  -2  17   6       1084.85        962.53       199.29 o                         
  -1  17   6       7471.68       9469.70       886.07 o                         
   0  17   6       2538.63       3171.79       370.73 o                         
   1  17   6       6624.04       6776.25       607.26 o                         
   2  17   6       1171.18       1519.89       755.81 o                         
   3  17   6         34.13        -19.80       176.14 o                         
   4  17   6         88.08        119.76       467.52 o                         
   5  17   6          0.07       -122.30       122.30 o                         
   6  17   6          9.53       -122.04       138.70 o                         
   7  17   6          0.12         56.17        83.53 o                         
  -9  18   6          2.45        -13.17       255.24 o                         
  -8  18   6        196.05        -32.65       113.78 o                         
  -7  18   6         54.35        -81.10       140.70 o                         
  -6  18   6       1049.87       1037.73       505.57 o                         
  -5  18   6       1253.02       1374.96       401.26 o                         
  -4  18   6       1839.17       2224.25       496.98 o                         
  -3  18   6        125.26        312.28       100.17 o                         
  -2  18   6         71.71         77.22        56.37 o                         
  -1  18   6       1148.91       1359.42       337.58 o                         
   0  18   6        320.00        315.87       152.44 o                         
   1  18   6          8.69        -93.43       172.64 o                         
   2  18   6        492.58        639.64       269.32 o                         
   3  18   6         85.08        170.04       111.41 o                         
   4  18   6          9.13         24.73       126.76 o                         
   5  18   6        141.71        319.74       228.25 o                         
   6  18   6          0.50         84.46       132.14 o                         
   7  18   6         24.98         74.41        55.40 o                         
  -9  19   6         26.20        133.87       344.67 o                         
  -8  19   6         43.10         90.49       258.40 o                         
  -7  19   6        189.73        249.92       196.77 o                         
  -6  19   6         16.44       -104.44       185.90 o                         
  -5  19   6         41.19        239.83       158.09 o                         
  -4  19   6        855.50        921.81       211.34 o                         
  -3  19   6         32.95         93.67       148.42 o                         
  -2  19   6          2.42         55.95       102.02 o                         
  -1  19   6        923.10        874.66       162.20 o                         
   0  19   6        143.70        155.33        75.98 o                         
   1  19   6       1183.74       1037.49       180.26 o                         
   2  19   6         66.70        132.14       203.22 o                         
   3  19   6         32.57         95.29       186.54 o                         
   4  19   6          7.44        155.26       152.67 o                         
   5  19   6         35.82         93.91       145.38 o                         
   6  19   6         12.62        -93.47        93.47 o                         
  -9  20   6          5.87       -158.15       158.15 o                         
  -8  20   6         74.92        -27.87       210.78 o                         
  -7  20   6         21.62        -39.12        66.33 o                         
  -6  20   6        549.29        198.20       171.74 o                         
  -5  20   6        473.71        575.55       407.36 o                         
  -4  20   6        790.28        661.73       205.64 o                         
  -3  20   6        751.67        623.93       212.35 o                         
  -2  20   6          4.45        328.59       195.97 o                         
  -1  20   6        676.59        703.87       204.50 o                         
   0  20   6        101.59        -26.32       218.23 o                         
   1  20   6       1238.12       1071.21       432.56 o                         
   2  20   6        664.92        586.48       195.92 o                         
   3  20   6        506.93        274.57       292.60 o                         
   4  20   6         39.13         45.25        86.46 o                         
   5  20   6         54.22        -48.98       105.34 o                         
   6  20   6          3.25        -65.26       275.67 o                         
  -8  21   6         86.82        137.75       296.22 o                         
  -7  21   6          1.10        -78.37       162.57 o                         
  -6  21   6         97.99       -110.76       110.76 o                         
  -5  21   6         14.13        -76.43        96.39 o                         
  -4  21   6          5.88         93.19       110.30 o                         
  -3  21   6          8.59        -40.87       191.70 o                         
  -2  21   6        163.92        -20.60       162.43 o                         
  -1  21   6        118.93        109.12       136.62 o                         
   0  21   6        441.37        290.08       116.62 o                         
   1  21   6          9.62         69.22       291.19 o                         
   2  21   6          0.20        -45.34       215.95 o                         
   3  21   6         15.13         16.21       175.35 o                         
   4  21   6          0.24       -118.05       118.05 o                         
   5  21   6         26.41         92.30       208.63 o                         
   6  21   6          4.95         86.60        63.34 o                         
  -8  22   6         47.38        137.61       358.29 o                         
  -7  22   6        285.03        154.19       149.20 o                         
  -6  22   6          9.20       -143.52       143.52 o                         
  -5  22   6        361.31        -23.24        89.15 o                         
  -4  22   6         23.51        -50.10       180.83 o                         
  -3  22   6         67.05         84.33       138.99 o                         
  -2  22   6        596.46        530.17       214.01 o                         
  -1  22   6        541.41        315.48       113.39 o                         
   0  22   6        138.55        119.54       223.00 o                         
   1  22   6        830.31       1400.42       417.85 o                         
   2  22   6        509.93        621.90       311.92 o                         
   3  22   6         61.52         84.70       245.88 o                         
   4  22   6        316.16        278.74       282.84 o                         
   5  22   6          5.06         85.27       302.73 o                         
   6  22   6        121.24        364.29       396.19 o                         
  -8  23   6         60.54        230.82       242.27 o                         
  -7  23   6        246.79        576.25       351.31 o                         
  -6  23   6        373.82         62.02       131.28 o                         
  -5  23   6        358.07       1150.93       517.83 o                         
  -4  23   6        270.00        -48.41       168.27 o                         
  -3  23   6         10.39        -90.10       103.99 o                         
  -2  23   6        135.40        -81.53       113.61 o                         
  -1  23   6         10.31       -103.58       183.86 o                         
   0  23   6        583.97        278.84       175.72 o                         
   1  23   6        244.27        142.89       266.74 o                         
   2  23   6       1033.23       1389.32       488.26 o                         
   3  23   6       1124.79        930.05       400.59 o                         
  -7  24   6         17.51        -67.88        73.46 o                         
  -6  24   6        127.52        126.99       404.40 o                         
  -5  24   6         22.41       -204.22       204.22 o                         
  -4  24   6        388.51        642.48       514.29 o                         
  -3  24   6        950.20       1161.58       770.06 o                         
  -2  24   6       1523.01       1906.57       362.90 o                         
  -1  24   6       1025.83       1214.40       271.75 o                         
   0  24   6       2054.04       2093.92       437.87 o                         
   1  24   6        281.01        585.56       495.64 o                         
   2  24   6       1491.50       2384.30       614.32 o                         
   3  24   6         59.00       -536.93       536.93 o                         
   4  24   6        289.68          6.85       481.80 o                         
  -7  25   6        165.26        149.63        92.81 o                         
  -6  25   6         27.56        103.11       102.01 o                         
  -5  25   6        411.38        803.07       411.79 o                         
  -4  25   6        116.60        -22.81       130.08 o                         
  -3  25   6        218.35        381.72       172.73 o                         
  -2  25   6        302.23         59.54       152.84 o                         
  -1  25   6         53.54        -20.08        91.75 o                         
   0  25   6          1.13        -35.70        83.25 o                         
   1  25   6        369.23        624.16       259.23 o                         
   2  25   6        155.42        565.13       371.79 o                         
   3  25   6         82.85        -49.40        49.40 o                         
   4  25   6        204.76        976.58       568.50 o                         
  -6  26   6         58.15        272.12       265.71 o                         
  -5  26   6        369.92        259.02       252.05 o                         
  -4  26   6        101.10         73.23       144.22 o                         
  -3  26   6        484.98        395.16       177.90 o                         
  -2  26   6          4.34        -51.79        51.79 o                         
  -1  26   6        337.59        378.41       232.18 o                         
   0  26   6          0.08         -5.36       174.73 o                         
   1  26   6        177.53        522.32       324.23 o                         
   2  26   6          3.60       -120.42       336.67 o                         
   3  26   6         11.50         62.48       216.10 o                         
   4  26   6         53.91        192.05       321.61 o                         
  -6  27   6          1.54         77.28       198.86 o                         
  -5  27   6         42.87        373.64       279.22 o                         
  -4  27   6         36.95       -109.03       139.54 o                         
  -3  27   6         55.24        109.21       138.43 o                         
  -2  27   6        288.13        637.05       235.96 o                         
  -1  27   6         42.64        187.18       138.30 o                         
   0  27   6        271.12        181.95       193.79 o                         
   1  27   6         60.77       -112.88       262.64 o                         
   2  27   6         77.53        345.48       329.64 o                         
   3  27   6         66.72       -212.02       429.25 o                         
  -5  28   6          1.50       -114.66       114.66 o                         
  -4  28   6        121.18        239.60       151.24 o                         
  -3  28   6         91.76         -7.96       115.16 o                         
  -2  28   6        148.50         27.99       237.30 o                         
  -1  28   6         79.12        157.32       152.83 o                         
   0  28   6          0.24       -114.49       139.95 o                         
   1  28   6         44.24       -104.72       156.19 o                         
   2  28   6         48.77        177.52       103.90 o                         
   3  28   6         31.16        130.41       364.37 o                         
  -4  29   6         57.74       -135.32       161.44 o                         
  -3  29   6         72.31        253.23       158.01 o                         
  -2  29   6        137.59         46.33       124.91 o                         
  -1  29   6         15.82        233.48       178.84 o                         
   0  29   6         21.53         -9.49        90.82 o                         
   1  29   6         18.75       -127.50       127.50 o                         
   2  29   6          0.04        -23.36       211.43 o                         
  -3  30   6         22.67       -172.57       172.57 o                         
  -2  30   6        137.96        187.12       114.12 o                         
  -1  30   6          0.11       -103.60       103.60 o                         
   0  30   6         87.34         70.13       140.11 o                         
   1  30   6         20.49         39.73       142.48 o                         
 -11   1   7        241.76        287.17       163.77 o                         
 -10   1   7         42.83         62.61        84.75 o                         
  -9   1   7        885.58        472.91       283.22 o                         
  -8   1   7       1865.56       1650.56       330.41 o                         
  -7   1   7       6032.96       6234.69       666.91 o                         
  -6   1   7      10642.21      10861.03       800.45 o                         
  -5   1   7       2956.05       3066.36       360.28 o                         
  -4   1   7        362.59        227.95       143.27 o                         
  -3   1   7       3874.13       3630.70       619.50 o                         
  -2   1   7      16687.25      16329.21      1444.54 o                         
  -1   1   7      12415.26      10283.07       750.81 o                         
   0   1   7      22734.36      21522.09      1456.51 o                         
   1   1   7        106.90        -11.30        81.13 o                         
   2   1   7       4628.58       4637.39       462.80 o                         
   3   1   7        809.77       1388.56       404.95 o                         
   4   1   7        598.22        439.57       299.21 o                         
   5   1   7         52.66        -42.67        93.14 o                         
   6   1   7        235.40        189.62       463.78 o                         
   7   1   7         40.46        268.77       269.02 o                         
   8   1   7        131.46        222.05       160.38 o                         
 -11   2   7         42.61         13.57        77.27 o                         
 -10   2   7         20.67         36.78       146.98 o                         
  -9   2   7        486.29        649.48       172.41 o                         
  -8   2   7        111.82       -128.95       155.29 o                         
  -7   2   7        368.45        555.52       187.31 o                         
  -6   2   7       1184.91       1006.91       427.60 o                         
  -5   2   7        112.38         -9.79        75.05 o                         
  -4   2   7      20058.31      18174.72      1698.68 o                         
  -3   2   7       8246.38       7780.84       898.12 o                         
  -2   2   7      13386.89      12274.02       949.48 o                         
  -1   2   7      17446.15      17491.17       869.67 o                         
   0   2   7        155.65        -19.84       118.79 o                         
   1   2   7       3285.94       2960.32       449.58 o                         
   2   2   7       1321.74       1382.02       284.60 o                         
   3   2   7        256.61        182.19       117.27 o                         
   4   2   7        317.39        333.15       644.57 o                         
   5   2   7       1373.67       1269.40       643.22 o                         
   6   2   7        415.07        327.97       233.85 o                         
   7   2   7        137.48        112.71       147.67 o                         
   8   2   7         86.60         -3.57       146.15 o                         
 -11   3   7          1.07         35.54       124.17 o                         
 -10   3   7         56.54         40.50       127.40 o                         
  -9   3   7        177.35        182.46       172.88 o                         
  -8   3   7         77.53        -93.21        93.21 o                         
  -7   3   7         12.29         68.88        53.50 o                         
  -6   3   7        138.39        112.49       114.27 o                         
  -5   3   7        219.18         78.68       159.33 o                         
  -4   3   7       1000.77       1115.11       250.99 o                         
  -3   3   7       3751.85       3328.19       452.09 o                         
  -2   3   7         26.66        -54.88       100.30 o                         
  -1   3   7      26938.55      26479.20      1681.54 o                         
   0   3   7       5236.79       5124.23       497.95 o                         
   1   3   7      18585.98      20401.69      1220.11 o                         
   2   3   7       1356.16        935.47       206.04 o                         
   3   3   7       3594.55       3495.05       447.51 o                         
   4   3   7          5.89        -44.89       145.07 o                         
   5   3   7       1001.94        779.46       321.79 o                         
   6   3   7         73.50         79.43       333.72 o                         
   7   3   7        357.53        172.50       215.75 o                         
   8   3   7         51.52        290.57        93.28 o                         
 -11   4   7          7.55        -16.62       106.09 o                         
 -10   4   7         31.68        168.34        80.45 o                         
  -9   4   7        740.63        905.09       235.33 o                         
  -8   4   7         23.41         63.09       122.11 o                         
  -7   4   7         49.78        -13.29        43.36 o                         
  -6   4   7        466.47        350.06        99.83 o                         
  -5   4   7      12375.56      13157.11       928.00 o                         
  -4   4   7         24.76         -2.45        48.31 o                         
  -3   4   7       5603.00       5561.61       663.98 o                         
  -2   4   7        594.58        676.81       220.84 o                         
  -1   4   7         34.94         -7.94       148.45 o                         
   0   4   7       6453.59       6296.81       556.74 o                         
   1   4   7         57.33        131.45       111.50 o                         
   2   4   7       1343.07       1222.81       431.26 o                         
   3   4   7          0.70        131.42        99.01 o                         
   4   4   7        340.88        154.32       169.43 o                         
   5   4   7        157.15       -121.71       121.71 o                         
   6   4   7        320.85        514.00       289.78 o                         
   7   4   7         53.84         87.19       101.05 o                         
   8   4   7         73.67        -44.42        57.64 o                         
 -11   5   7        131.31        254.00       191.49 o                         
 -10   5   7        281.34        188.92        67.35 o                         
  -9   5   7        896.79       1000.83       222.72 o                         
  -8   5   7          4.21        -30.60        30.60 o                         
  -7   5   7       2480.52       3339.32       463.54 o                         
  -6   5   7         17.50         -2.66        54.92 o                         
  -5   5   7      11400.35      11831.08       837.93 o                         
  -4   5   7        980.36        806.34       172.68 o                         
  -3   5   7       6252.48       5727.25       551.23 o                         
  -2   5   7       2923.93       2678.28       378.80 o                         
  -1   5   7       1332.88       1522.54       243.45 o                         
   0   5   7       2849.90       3212.96       390.46 o                         
   1   5   7       5745.16       6463.52       723.20 o                         
   2   5   7        337.91         88.05       168.19 o                         
   3   5   7       1696.10       1476.20       268.55 o                         
   4   5   7       1449.16       2054.90       532.82 o                         
   5   5   7        445.34        387.76       417.93 o                         
   6   5   7        205.08        123.11       197.24 o                         
   7   5   7         10.07        -71.42       156.42 o                         
   8   5   7         47.90         -6.19       224.51 o                         
 -11   6   7        157.09        239.78       174.22 o                         
 -10   6   7         55.67        515.13       179.49 o                         
  -9   6   7         78.25       -105.39       153.55 o                         
  -8   6   7         56.34         14.49       128.33 o                         
  -7   6   7        116.42        109.34       161.13 o                         
  -6   6   7        702.42        574.40       119.12 o                         
  -5   6   7       6508.01       6823.76       629.39 o                         
  -4   6   7       2487.96       3132.00       336.55 o                         
  -3   6   7       3692.64       3411.95       531.31 o                         
  -2   6   7        449.57        391.57       134.08 o                         
  -1   6   7         93.83         50.58       123.73 o                         
   0   6   7        479.99        465.35       171.15 o                         
   1   6   7       1325.54       1786.70       403.98 o                         
   2   6   7         96.06         46.35       217.22 o                         
   3   6   7       1923.34       2201.01       558.98 o                         
   4   6   7        236.77        391.85       132.16 o                         
   5   6   7        481.81        114.61       229.02 o                         
   6   6   7        137.95         50.97        27.49 o                         
   7   6   7          2.17         30.07       172.66 o                         
   8   6   7          1.71         21.82       197.64 o                         
 -11   7   7         76.69       -125.08       125.08 o                         
 -10   7   7          3.36       -102.05       145.49 o                         
  -9   7   7        260.96        385.01       176.79 o                         
  -8   7   7       1090.13       1438.02       243.78 o                         
  -7   7   7        268.94        297.07       115.75 o                         
  -6   7   7       3162.39       3397.43       294.38 o                         
  -5   7   7       3288.57       3147.60       227.67 o                         
  -4   7   7         59.94        -22.29       178.88 o                         
  -3   7   7         42.92        101.16       188.93 o                         
  -2   7   7       1409.69       1446.71       221.29 o                         
  -1   7   7      12095.11      12952.10       690.55 o                         
   0   7   7       3646.10       3885.63       366.82 o                         
   1   7   7         16.57        -77.20       138.17 o                         
   2   7   7       4669.46       4438.57       741.81 o                         
   3   7   7       2189.29       1752.01       499.56 o                         
   4   7   7       1894.19       2019.85       518.26 o                         
   5   7   7        958.88       1262.09       374.98 o                         
   6   7   7        275.28        377.01       272.04 o                         
   7   7   7         67.42        -25.62        25.62 o                         
   8   7   7          0.28        167.77       190.56 o                         
 -11   8   7         12.38        -10.28       163.29 o                         
 -10   8   7          0.34         67.34       175.97 o                         
  -9   8   7          0.59         23.02       171.18 o                         
  -8   8   7         57.26        268.34       205.56 o                         
  -7   8   7        105.21         80.76       104.20 o                         
  -6   8   7          0.08         51.77        53.29 o                         
  -5   8   7        148.59        284.48       113.33 o                         
  -4   8   7       5472.28       6137.67       524.60 o                         
  -3   8   7       3750.10       3634.80       474.88 o                         
  -2   8   7       2411.93       2794.81       279.77 o                         
  -1   8   7       1213.49        990.95       170.69 o                         
   0   8   7        101.04        113.16        68.43 o                         
   1   8   7       2121.96       2044.08       350.34 o                         
   2   8   7        573.20        552.06       317.60 o                         
   3   8   7       1376.09       1593.95       497.17 o                         
   4   8   7        353.73        619.84       335.17 o                         
   5   8   7         32.63       -134.28       147.35 o                         
   6   8   7          0.10        156.59        96.26 o                         
   7   8   7          3.68         34.35       233.27 o                         
   8   8   7          0.29         -0.78       176.47 o                         
 -11   9   7        151.96        206.33       269.50 o                         
 -10   9   7        760.54        721.90       285.55 o                         
  -9   9   7       2608.15       3261.60       506.35 o                         
  -8   9   7        453.89        136.76        49.60 o                         
  -7   9   7       2187.96       2048.17       258.10 o                         
  -6   9   7          0.72         53.89        59.30 o                         
  -5   9   7       6164.32       6631.06       600.26 o                         
  -4   9   7       2009.02       2621.43       347.01 o                         
  -3   9   7       5485.99       6175.04       437.78 o                         
  -2   9   7       2419.09       2452.60       260.89 o                         
  -1   9   7        283.37        334.41       179.04 o                         
   0   9   7        751.31        675.07       131.16 o                         
   1   9   7         11.98         88.54       122.57 o                         
   2   9   7       2364.84       2366.52       552.47 o                         
   3   9   7        356.23         84.89       309.95 o                         
   4   9   7       1850.39       1273.45       488.19 o                         
   5   9   7         53.63          9.15       288.19 o                         
   6   9   7        256.74         92.80       335.37 o                         
   7   9   7         54.70         61.70       185.75 o                         
   8   9   7         21.39        137.58       201.42 o                         
 -11  10   7         48.86         37.67       222.24 o                         
 -10  10   7         77.61        -19.10       226.59 o                         
  -9  10   7       1063.35        961.72       375.51 o                         
  -8  10   7        136.61         52.96       215.91 o                         
  -7  10   7          1.33        266.24       141.73 o                         
  -6  10   7        475.27        463.46       147.97 o                         
  -5  10   7       3082.84       2795.02       471.81 o                         
  -4  10   7        133.63        -51.35       118.65 o                         
  -3  10   7       2093.82       2731.48       312.54 o                         
  -2  10   7        135.55        101.40        80.75 o                         
  -1  10   7       1439.52       1443.44       269.33 o                         
   0  10   7       3458.54       3528.38       462.05 o                         
   1  10   7         24.12          1.55       160.15 o                         
   2  10   7        212.39        713.38       311.17 o                         
   3  10   7        522.20        775.27       299.33 o                         
   4  10   7        193.26        147.61       279.69 o                         
   5  10   7          8.96         90.95       200.23 o                         
   6  10   7         53.34        172.10       241.90 o                         
   7  10   7          1.97         93.83       253.95 o                         
   8  10   7         42.09        191.63       390.75 o                         
 -10  11   7         53.22         72.62        91.61 o                         
  -9  11   7        206.58         15.28       195.23 o                         
  -8  11   7         50.31         17.30       134.56 o                         
  -7  11   7         50.22        647.39       494.42 o                         
  -6  11   7       1742.01       1894.97       389.63 o                         
  -5  11   7          6.82        115.96       168.19 o                         
  -4  11   7        440.01        269.36       129.02 o                         
  -3  11   7       1650.36       1845.24       279.16 o                         
  -2  11   7        190.91        165.40        73.33 o                         
  -1  11   7       1183.24       1308.69       274.93 o                         
   0  11   7        597.99        617.39       256.62 o                         
   1  11   7       1251.74       1174.46       321.23 o                         
   2  11   7         14.66        160.08       172.67 o                         
   3  11   7       3126.90       3120.82      1302.98 o                         
   4  11   7        166.74        379.91       155.07 o                         
   5  11   7        514.91        359.99       217.67 o                         
   6  11   7         36.26        281.68       203.82 o                         
   7  11   7         66.50         -0.10       104.58 o                         
 -10  12   7         76.33        -91.17       324.21 o                         
  -9  12   7        173.60       -106.66       183.81 o                         
  -8  12   7        159.42        -32.28       412.27 o                         
  -7  12   7         12.60          7.00       162.99 o                         
  -6  12   7        157.62         58.59        85.52 o                         
  -5  12   7       4209.10       4656.88       644.57 o                         
  -4  12   7        183.55        -27.96       128.20 o                         
  -3  12   7        204.10        159.51       108.57 o                         
  -2  12   7         14.09          1.40        96.99 o                         
  -1  12   7       2940.01       3910.30       472.42 o                         
   0  12   7       1545.11       1002.28       538.16 o                         
   1  12   7       2035.92       1689.71       335.00 o                         
   2  12   7         19.30       -123.26       123.26 o                         
   3  12   7        193.58        314.03       262.36 o                         
   4  12   7        379.29        275.94       260.60 o                         
   5  12   7         13.74        519.41       288.02 o                         
   6  12   7        224.48        104.41       234.25 o                         
   7  12   7         34.86         -3.29        95.23 o                         
 -10  13   7        308.70        424.59       312.79 o                         
  -9  13   7         47.04        192.83        96.23 o                         
  -8  13   7         82.27        -46.02       333.25 o                         
  -7  13   7         51.54        -36.10       259.99 o                         
  -6  13   7         28.82        -49.67       203.20 o                         
  -5  13   7         28.79       -134.08       134.08 o                         
  -4  13   7        364.70        348.02       124.86 o                         
  -3  13   7       7778.47       8963.48       648.11 o                         
  -2  13   7         65.54         88.74        63.04 o                         
  -1  13   7      16848.27      19789.77       938.40 o                         
   0  13   7        449.78        538.57       215.82 o                         
   1  13   7       5704.76       6786.03       669.84 o                         
   2  13   7       3253.98       3989.23       713.78 o                         
   3  13   7       3796.73       4215.38       742.97 o                         
   4  13   7       1379.29       1910.00       527.96 o                         
   5  13   7        394.90        547.90       310.54 o                         
   6  13   7         28.82         41.73        14.73 o                         
   7  13   7          9.76        -11.06       194.04 o                         
 -10  14   7          7.39        200.18       239.06 o                         
  -9  14   7         57.80        114.93       335.54 o                         
  -8  14   7        580.45        768.77       475.91 o                         
  -7  14   7       2213.97       3269.19       823.33 o                         
  -6  14   7       5242.23       5500.72      1379.09 o                         
  -5  14   7       4051.27       3939.42       574.79 o                         
  -4  14   7       7400.87       8124.93       686.76 o                         
  -3  14   7       5975.82       6516.80       551.57 o                         
  -2  14   7      12154.21      13837.88      1212.21 o                         
  -1  14   7       4745.88       4975.13       516.83 o                         
   0  14   7       2009.01       1524.60       356.72 o                         
   1  14   7        176.20        275.17       103.98 o                         
   2  14   7        335.99        317.25       228.77 o                         
   3  14   7        635.76        743.30       335.99 o                         
   4  14   7        295.69        152.74       115.49 o                         
   5  14   7        680.03        984.67       345.58 o                         
   6  14   7        136.36        226.12       255.88 o                         
   7  14   7        231.03        304.84       256.28 o                         
 -10  15   7         47.88         68.11       210.71 o                         
  -9  15   7        683.59        432.39       240.49 o                         
  -8  15   7       1077.12        735.76       389.57 o                         
  -7  15   7        980.35       1170.03       515.99 o                         
  -6  15   7        928.29        821.78       298.87 o                         
  -5  15   7         92.26         21.34       108.07 o                         
  -4  15   7       1712.67       1576.72       298.26 o                         
  -3  15   7         20.70         79.57       127.74 o                         
  -2  15   7       6199.13       6445.83       493.73 o                         
  -1  15   7       1161.87        941.22       189.61 o                         
   0  15   7       8417.73       8082.17       801.64 o                         
   1  15   7       1286.90       1518.35       341.66 o                         
   2  15   7       4297.56       4049.46       585.90 o                         
   3  15   7       2267.70       2821.16       615.99 o                         
   4  15   7        649.95        672.21       334.51 o                         
   5  15   7         15.80        136.45       302.11 o                         
   6  15   7         93.42         27.85       255.66 o                         
   7  15   7         39.30        152.03       254.59 o                         
 -10  16   7         29.87       -174.42       180.92 o                         
  -9  16   7        100.76        326.13       280.88 o                         
  -8  16   7          0.72        302.44       259.59 o                         
  -7  16   7          6.43       -268.56       268.56 o                         
  -6  16   7         55.56       -169.93       169.93 o                         
  -5  16   7          3.44        180.11       123.45 o                         
  -4  16   7       3952.41       4147.83       380.44 o                         
  -3  16   7        352.11        206.70       140.42 o                         
  -2  16   7       1177.15        752.24       182.37 o                         
  -1  16   7          1.76        189.48       105.93 o                         
   0  16   7        827.41        455.03       163.76 o                         
   1  16   7        208.33        -40.22       159.02 o                         
   2  16   7        313.89        347.59       180.03 o                         
   3  16   7         60.14         29.78       151.22 o                         
   4  16   7         77.08         -6.90       119.11 o                         
   5  16   7        509.25        202.65       126.48 o                         
   6  16   7        309.99        363.92       151.29 o                         
   7  16   7         94.39        314.69       267.76 o                         
  -9  17   7         50.93        123.96       263.27 o                         
  -8  17   7         73.41        283.73       422.16 o                         
  -7  17   7        240.48        557.00       417.99 o                         
  -6  17   7          0.20         57.19       192.81 o                         
  -5  17   7         69.02        218.32       212.54 o                         
  -4  17   7        387.27        367.67       159.88 o                         
  -3  17   7         40.59         60.19       105.65 o                         
  -2  17   7        694.62        458.69       129.92 o                         
  -1  17   7       2052.93       1475.81       364.99 o                         
   0  17   7         36.81       -173.64       186.69 o                         
   1  17   7       1794.94       2320.65       605.95 o                         
   2  17   7         67.37         38.00       217.70 o                         
   3  17   7        368.85        480.70       198.70 o                         
   4  17   7         14.96        -19.21        60.72 o                         
   5  17   7        247.19        326.56       113.91 o                         
   6  17   7         38.58         34.37       189.09 o                         
  -9  18   7         63.29        143.49       243.67 o                         
  -8  18   7          4.81        292.87       322.21 o                         
  -7  18   7         53.48         20.00       170.92 o                         
  -6  18   7         27.76       -127.06       127.06 o                         
  -5  18   7       1039.21        379.93       164.12 o                         
  -4  18   7        752.82        564.72       209.11 o                         
  -3  18   7        321.76        287.28       105.12 o                         
  -2  18   7          9.37        -48.05        48.05 o                         
  -1  18   7         89.65        123.11       168.91 o                         
   0  18   7       1565.18       1796.40       396.70 o                         
   1  18   7        268.25        376.23       386.69 o                         
   2  18   7        160.19        168.50       158.41 o                         
   3  18   7        244.29        275.19       196.21 o                         
   4  18   7         93.30         28.09       108.77 o                         
   5  18   7        221.27        179.48       134.80 o                         
   6  18   7         19.22        166.81        74.71 o                         
  -9  19   7         13.32       -298.71       550.37 o                         
  -8  19   7          2.31       -186.08       228.33 o                         
  -7  19   7        220.09         91.89       276.96 o                         
  -6  19   7        225.46        -16.67       146.75 o                         
  -5  19   7       1978.20       2277.90       485.14 o                         
  -4  19   7         81.47        135.95       139.23 o                         
  -3  19   7        608.41        744.07       300.61 o                         
  -2  19   7         58.98         92.69       105.57 o                         
  -1  19   7        933.06       1222.08       303.91 o                         
   0  19   7        677.47        658.35       189.79 o                         
   1  19   7       1262.01       1237.74       366.93 o                         
   2  19   7        131.89        238.79       183.00 o                         
   3  19   7        130.09        319.49       184.65 o                         
   4  19   7        110.30        174.12       222.98 o                         
   5  19   7        179.86        149.71       125.51 o                         
   6  19   7         33.86       -230.95       230.95 o                         
  -9  20   7          0.10        193.63       215.93 o                         
  -8  20   7        105.89        128.92       193.96 o                         
  -7  20   7          2.11        -27.21       234.93 o                         
  -6  20   7         40.71          1.19       178.01 o                         
  -5  20   7        167.00        231.23       150.75 o                         
  -4  20   7          2.68        107.18       133.63 o                         
  -3  20   7          0.18         25.14       134.83 o                         
  -2  20   7        237.19        377.70       281.01 o                         
  -1  20   7         98.76        120.36       108.15 o                         
   0  20   7        105.37         46.53        56.66 o                         
   1  20   7        507.76        960.98       340.34 o                         
   2  20   7        330.76        682.55       471.91 o                         
   3  20   7        128.52        142.99        43.21 o                         
   4  20   7         12.14        366.23       228.76 o                         
   5  20   7          3.45         53.59        88.93 o                         
   6  20   7          0.57       -148.65       173.12 o                         
  -8  21   7        444.18          4.65       335.28 o                         
  -7  21   7         14.09        -15.52        69.64 o                         
  -6  21   7        860.62        681.51       357.09 o                         
  -5  21   7          7.78       -173.13       173.13 o                         
  -4  21   7        213.57        201.90       137.95 o                         
  -3  21   7         54.93        352.94       192.22 o                         
  -2  21   7         73.71         -7.07       166.29 o                         
  -1  21   7          5.92        448.11       224.60 o                         
   0  21   7        155.13         11.86       116.01 o                         
   1  21   7        897.60       1704.41       437.01 o                         
   2  21   7         31.68         40.34       161.44 o                         
   3  21   7        984.39        571.93       415.42 o                         
   4  21   7         97.56        134.70       204.14 o                         
   5  21   7        215.03        212.92       164.45 o                         
  -8  22   7         27.17       -202.03       202.03 o                         
  -7  22   7          0.56        180.10       303.15 o                         
  -6  22   7          1.52        -11.65       195.37 o                         
  -5  22   7        188.79         73.34       126.52 o                         
  -4  22   7        234.04        235.66       305.34 o                         
  -3  22   7        651.63        836.97       258.70 o                         
  -2  22   7        389.45        526.53       185.26 o                         
  -1  22   7        482.09        526.01       160.77 o                         
   0  22   7        248.90        600.81       241.03 o                         
   1  22   7       1119.49       1312.57       394.88 o                         
   2  22   7        162.41        -42.46        73.66 o                         
   3  22   7        111.36        -57.52       102.45 o                         
   4  22   7         39.28        -61.90       184.27 o                         
   5  22   7          5.35        125.14       133.68 o                         
  -8  23   7          6.97        -78.49       200.96 o                         
  -7  23   7         32.22         30.66        79.60 o                         
  -6  23   7          5.17        267.36       207.22 o                         
  -5  23   7        446.05        400.62       381.74 o                         
  -4  23   7        139.21         22.11       132.97 o                         
  -3  23   7        173.31        285.23       205.75 o                         
  -2  23   7        119.89        -27.17       130.23 o                         
  -1  23   7         21.62        153.37        82.70 o                         
   0  23   7          1.17        -25.80       167.66 o                         
   1  23   7        241.25         -6.31       237.68 o                         
   2  23   7          3.45         92.83       142.81 o                         
   3  23   7        172.83         13.91       360.52 o                         
   5  23   7         16.74        194.72       383.04 o                         
  -7  24   7         19.19        103.00       363.01 o                         
  -6  24   7         74.28       1158.87      1526.09 o                         
  -5  24   7         48.69         33.15       163.57 o                         
  -4  24   7        700.99       1290.63       524.54 o                         
  -3  24   7        212.12        391.82       224.02 o                         
  -2  24   7        140.48        125.26       122.18 o                         
  -1  24   7        142.95         30.48       121.46 o                         
   0  24   7         53.65         72.16       100.54 o                         
   1  24   7          0.98        -10.45       156.11 o                         
   2  24   7          1.34        137.01       155.47 o                         
   3  24   7          9.67        -26.58        26.58 o                         
  -7  25   7        115.27        385.01       260.71 o                         
  -6  25   7          0.02         94.62        51.48 o                         
  -5  25   7          9.75       -138.51       236.60 o                         
  -4  25   7         14.30         93.37       172.14 o                         
  -3  25   7         12.24         19.43       160.58 o                         
  -2  25   7        306.05        323.70       157.25 o                         
  -1  25   7        438.05        401.10       181.60 o                         
   0  25   7        900.27        930.35       260.86 o                         
   1  25   7        195.19        711.80       303.65 o                         
   2  25   7        483.40        713.02       478.04 o                         
   3  25   7          0.05        -51.48       200.36 o                         
   4  25   7         31.44       -199.60       257.69 o                         
  -6  26   7        283.18        149.51       148.15 o                         
  -5  26   7        695.41        810.51       454.79 o                         
  -4  26   7        230.83        205.07       244.93 o                         
  -3  26   7        716.67        578.58       258.35 o                         
  -2  26   7        122.79         72.16       116.13 o                         
  -1  26   7        167.36        195.90       117.68 o                         
   0  26   7        117.17        237.54       106.29 o                         
   1  26   7        107.12        -64.32       119.62 o                         
   2  26   7         46.66       -230.90       230.90 o                         
   3  26   7        191.50        810.52       618.09 o                         
  -5  27   7          3.37       -486.88       491.34 o                         
  -4  27   7          0.04       -266.23       367.71 o                         
  -3  27   7        519.03       1007.32       417.83 o                         
  -2  27   7        192.57        222.58       199.22 o                         
  -1  27   7       1052.55       1206.77       278.63 o                         
   0  27   7        250.52        288.97        73.84 o                         
   1  27   7        768.79        992.47       374.45 o                         
   2  27   7        374.22        629.40       348.56 o                         
  -5  28   7        115.38        123.84       306.87 o                         
  -4  28   7        356.81        187.32       189.08 o                         
  -3  28   7        206.27         84.89       350.88 o                         
  -2  28   7        211.75        127.04       248.79 o                         
  -1  28   7        213.24        343.29       184.37 o                         
   0  28   7         30.88        -37.91       159.39 o                         
   1  28   7         31.33        113.60       145.87 o                         
   2  28   7          0.59        214.71       545.59 o                         
  -4  29   7          9.25         19.64       104.67 o                         
  -3  29   7         22.73         60.32        74.85 o                         
  -2  29   7         33.30         54.35        50.42 o                         
  -1  29   7         46.09          3.17       106.00 o                         
   0  29   7         46.43         62.28       104.53 o                         
   1  29   7          0.28        -18.08       226.23 o                         
  -2  30   7          0.01        111.70       177.44 o                         
  -1  30   7         10.01         41.44       170.69 o                         
 -11   0   8        746.00        460.95       376.30 o                         
 -10   0   8        206.83         88.53       259.52 o                         
  -9   0   8       2006.13       2674.32       575.95 o                         
  -8   0   8       1076.13       1062.53       583.01 o                         
  -7   0   8       4267.15       3929.50       537.28 o                         
  -6   0   8       9415.55       9952.69       983.43 o                         
  -5   0   8       9977.43      10492.36      1085.05 o                         
  -4   0   8       5860.59       9451.93      1451.49 o                         
  -3   0   8      20617.26      24347.73      4402.70 o                         
  -2   0   8      14621.51      14847.85      1097.47 o                         
  -1   0   8      11039.22      12389.78      1542.18 o                         
   0   0   8      18561.68      20223.06      2066.64 o                         
   1   0   8        343.03        107.40        92.16 o                         
   2   0   8      13352.45      14627.17      1208.69 o                         
   3   0   8       6239.73       6545.51       821.84 o                         
   4   0   8       7602.36       7945.76      1469.13 o                         
   5   0   8       1718.36       1149.76       624.72 o                         
   6   0   8       2345.64       1683.94       685.40 o                         
   7   0   8         18.01       -125.46       191.32 o                         
   8   0   8        376.86        240.00       309.03 o                         
 -11   1   8        521.48        704.99       290.20 o                         
 -10   1   8        693.88        741.59       202.21 o                         
  -9   1   8        802.11        691.13       231.99 o                         
  -8   1   8        206.18        258.10       116.32 o                         
  -7   1   8        411.25        290.45        84.30 o                         
  -6   1   8        844.08        566.46       223.80 o                         
  -5   1   8       4482.21       4918.11       480.49 o                         
  -4   1   8      16790.61      20129.88      1309.36 o                         
  -3   1   8       5038.22       4422.02       407.37 o                         
  -2   1   8      50720.02      50986.29      1746.32 o                         
  -1   1   8      24215.23      22408.16      1457.52 o                         
   0   1   8      26767.32      28263.57      1732.48 o                         
   1   1   8      14556.58      13862.57       994.99 o                         
   2   1   8       5575.13       5569.86       525.67 o                         
   3   1   8       3873.68       4160.62       457.98 o                         
   4   1   8        262.40        228.40       171.22 o                         
   5   1   8          0.18         99.23       178.53 o                         
   6   1   8        115.32         16.82       135.14 o                         
   7   1   8        181.69        155.53       128.27 o                         
   8   1   8         19.68       -163.36       163.36 o                         
 -11   2   8        128.79         93.48       162.47 o                         
 -10   2   8        813.02        919.43       286.29 o                         
  -9   2   8       1758.05       1998.69       370.11 o                         
  -8   2   8       6523.93       7764.46       646.55 o                         
  -7   2   8       9805.38      10265.07       656.49 o                         
  -6   2   8       8564.34       8473.34       886.60 o                         
  -5   2   8      10432.63      11090.77      1025.77 o                         
  -4   2   8       6983.06       6998.74       537.79 o                         
  -3   2   8      14622.32      12952.46      1210.39 o                         
  -2   2   8       4158.99       3554.96       330.96 o                         
  -1   2   8       1835.92       2064.94       442.02 o                         
   0   2   8       4686.36       5130.31       732.30 o                         
   1   2   8       4147.18       4390.12       562.77 o                         
   2   2   8        177.47        -84.13        95.09 o                         
   3   2   8       3681.38       3916.83       440.80 o                         
   4   2   8       1373.93       1769.96       511.69 o                         
   5   2   8       3017.26       3466.88       890.14 o                         
   6   2   8        769.58       1211.10       448.27 o                         
   7   2   8        629.19        853.36       324.59 o                         
   8   2   8        129.97        262.03       223.11 o                         
 -11   3   8         94.08       -105.29       169.28 o                         
 -10   3   8        172.31        118.31        98.93 o                         
  -9   3   8        189.33         45.55        55.40 o                         
  -8   3   8         10.41       -104.42       104.42 o                         
  -7   3   8       3193.03       3370.48       487.35 o                         
  -6   3   8        889.35        792.42       171.67 o                         
  -5   3   8         11.27        161.86        73.12 o                         
  -4   3   8         40.51         84.00       164.23 o                         
  -3   3   8       5496.56       4577.24       467.60 o                         
  -2   3   8        281.14         90.03       259.99 o                         
  -1   3   8       6534.72       8120.06       772.17 o                         
   0   3   8       5133.20       5677.99       632.98 o                         
   1   3   8       1755.17       1768.68       372.17 o                         
   2   3   8      12580.83      13246.56       787.10 o                         
   3   3   8        516.74        168.88       283.27 o                         
   4   3   8       3217.95       3813.08       487.72 o                         
   5   3   8        525.16        357.01       178.10 o                         
   6   3   8        212.77        -14.44       239.75 o                         
   7   3   8         32.55       -103.35       147.52 o                         
   8   3   8         15.07         64.93       153.10 o                         
 -11   4   8         12.61        -52.84        52.84 o                         
 -10   4   8        360.22        246.01       162.95 o                         
  -9   4   8          1.79         -0.34        77.68 o                         
  -8   4   8        343.99        388.89        98.85 o                         
  -7   4   8         84.73         -9.17       118.80 o                         
  -6   4   8        103.81        -82.18       138.15 o                         
  -5   4   8       2391.96       2542.96       289.76 o                         
  -4   4   8        495.06        438.71       138.07 o                         
  -3   4   8      11274.95      11193.83      1388.19 o                         
  -2   4   8         10.61         80.22        76.48 o                         
  -1   4   8       6866.91       7490.07       726.30 o                         
   0   4   8       1210.93        894.04       239.47 o                         
   1   4   8       2708.15       2671.91       463.04 o                         
   2   4   8        338.24         69.78       239.70 o                         
   3   4   8       2277.93       2062.15       473.19 o                         
   4   4   8        173.66        271.39       113.14 o                         
   5   4   8          4.29        242.44       240.44 o                         
   6   4   8        583.51        803.13       348.36 o                         
   7   4   8         51.21        139.69       261.86 o                         
   8   4   8        222.33         77.44       312.91 o                         
 -11   5   8          0.11        186.94       188.85 o                         
 -10   5   8        325.07        112.71       164.05 o                         
  -9   5   8        129.70         55.86        90.96 o                         
  -8   5   8       1528.56       1902.73       341.25 o                         
  -7   5   8         14.96        -61.25       115.88 o                         
  -6   5   8        423.26        647.90       157.66 o                         
  -5   5   8        871.90        738.94       356.26 o                         
  -4   5   8         64.60         47.45       217.06 o                         
  -3   5   8       9330.23      10597.35      1417.77 o                         
  -2   5   8        112.49         42.83       192.37 o                         
  -1   5   8          0.56        -29.33        85.67 o                         
   0   5   8          4.16         61.69       114.96 o                         
   1   5   8       3736.23       4707.51       611.78 o                         
   2   5   8        339.67        513.05       224.11 o                         
   3   5   8       3701.58       4132.99       730.36 o                         
   4   5   8        277.18        249.15       125.32 o                         
   5   5   8        365.30        212.51       242.24 o                         
   6   5   8        299.15        385.23       298.28 o                         
   7   5   8          5.97        232.90        64.18 o                         
 -11   6   8         95.49         73.38        91.23 o                         
 -10   6   8         48.86         23.28       170.03 o                         
  -9   6   8         22.06        -71.66        71.66 o                         
  -8   6   8        277.00        370.91       122.11 o                         
  -7   6   8         86.73         96.94        90.73 o                         
  -6   6   8       7909.09       9310.37      1353.09 o                         
  -5   6   8          1.95         51.45       106.98 o                         
  -4   6   8       7844.71       8757.12       499.71 o                         
  -3   6   8        240.91        369.02       169.23 o                         
  -2   6   8        264.39        325.88       183.63 o                         
  -1   6   8        387.74        231.51       123.02 o                         
   0   6   8       1534.45       1225.41       221.57 o                         
   1   6   8         21.12        -55.16        55.16 o                         
   2   6   8       2300.29       2236.21       464.65 o                         
   3   6   8        585.05        344.37       533.21 o                         
   4   6   8        912.22        979.26       378.45 o                         
   5   6   8        226.65        230.68       151.01 o                         
   6   6   8        228.44        192.69       156.90 o                         
   7   6   8        189.57        219.12       271.24 o                         
 -11   7   8         18.12        -18.30       193.06 o                         
 -10   7   8         15.23        278.42       206.71 o                         
  -9   7   8          1.93         80.27       128.46 o                         
  -8   7   8         63.43        -63.51       100.09 o                         
  -7   7   8         47.09        -41.59        99.14 o                         
  -6   7   8        348.53        379.89       204.77 o                         
  -5   7   8          6.64        -41.58        98.83 o                         
  -4   7   8        427.45        628.97       197.99 o                         
  -3   7   8        765.85        732.92       327.62 o                         
  -2   7   8        782.51        952.44       429.55 o                         
  -1   7   8        190.19        103.75       106.98 o                         
   0   7   8        196.92         24.45        91.17 o                         
   1   7   8       1951.51       2844.83       478.89 o                         
   2   7   8        560.78        763.17       275.00 o                         
   3   7   8        460.24       1008.64       384.90 o                         
   4   7   8        329.54         94.97       437.10 o                         
   5   7   8         37.88         16.73       146.92 o                         
   6   7   8         23.74        406.85       257.17 o                         
   7   7   8          9.41         50.14       128.41 o                         
 -11   8   8        209.76        101.82       143.72 o                         
 -10   8   8         41.90        -32.09        67.81 o                         
  -9   8   8         88.12        -70.35       177.87 o                         
  -8   8   8         72.91         68.75        79.35 o                         
  -7   8   8        168.27         25.93       132.93 o                         
  -6   8   8       4664.00       4008.56       313.71 o                         
  -5   8   8        244.01         80.39       141.03 o                         
  -4   8   8      10128.06      13378.13       757.33 o                         
  -3   8   8        537.14        848.99       180.54 o                         
  -2   8   8       2198.09       1915.80       294.05 o                         
  -1   8   8       3533.80       3559.99       486.12 o                         
   0   8   8       1757.24       1309.38       204.73 o                         
   1   8   8       2736.43       2676.26       481.48 o                         
   2   8   8       1962.01       2332.12       435.16 o                         
   3   8   8        299.40        -73.21       209.82 o                         
   4   8   8        169.00        161.28       134.49 o                         
   5   8   8        606.26        533.68       195.13 o                         
   6   8   8          3.15          0.27       135.00 o                         
   7   8   8        226.85        117.65       140.61 o                         
 -11   9   8        184.59        341.53       307.76 o                         
 -10   9   8        602.30        272.04       119.59 o                         
  -9   9   8         98.71        117.59       191.79 o                         
  -8   9   8        784.96        936.19       329.12 o                         
  -7   9   8          4.64        -67.35        67.35 o                         
  -6   9   8        348.07        956.68       276.11 o                         
  -5   9   8       2556.52       3248.35       384.31 o                         
  -4   9   8        109.78        180.15        95.74 o                         
  -3   9   8       1726.42       1402.68       216.97 o                         
  -2   9   8       3715.60       3642.13       417.10 o                         
  -1   9   8       1719.68       1303.29       284.69 o                         
   0   9   8        190.76         69.51        65.32 o                         
   1   9   8       1400.04        726.49       439.61 o                         
   2   9   8         32.98        -42.16       174.63 o                         
   3   9   8        723.74        686.64       317.94 o                         
   4   9   8        187.32        392.77       236.67 o                         
   5   9   8         15.41         -8.57       168.02 o                         
   6   9   8        173.26         -1.27       100.78 o                         
   7   9   8          4.44         21.47       158.59 o                         
 -10  10   8         40.00        376.24       264.64 o                         
  -9  10   8        250.32        186.48       128.76 o                         
  -8  10   8        318.18        323.29       168.65 o                         
  -7  10   8       3716.27       4977.38       697.43 o                         
  -6  10   8        744.19       1162.10       299.61 o                         
  -5  10   8       4622.64       5794.86       656.03 o                         
  -4  10   8        150.72        164.36       279.42 o                         
  -3  10   8       3969.89       4274.76       400.63 o                         
  -2  10   8         58.02         10.55        94.65 o                         
  -1  10   8        656.45        401.58       150.39 o                         
   0  10   8        629.14        302.96       117.41 o                         
   1  10   8         29.19        275.68       149.26 o                         
   2  10   8       2691.75       3008.23       533.39 o                         
   3  10   8         41.64       -267.62       267.62 o                         
   4  10   8       1740.87       1886.84       536.20 o                         
   5  10   8         22.42        237.47       171.04 o                         
   6  10   8        802.99       1354.93       406.78 o                         
   7  10   8         38.64        170.38       198.47 o                         
 -10  11   8        160.58         69.19       116.10 o                         
  -9  11   8        147.29        -92.19       173.79 o                         
  -8  11   8         15.05        -71.13       540.35 o                         
  -7  11   8        608.93        770.61       392.60 o                         
  -6  11   8        641.00        457.83       336.45 o                         
  -5  11   8       3087.72       3824.16       545.91 o                         
  -4  11   8       4171.51       5001.81       578.50 o                         
  -3  11   8      22604.84      24999.35      1191.41 o                         
  -2  11   8       5243.22       5628.25       450.83 o                         
  -1  11   8      14919.03      16340.91      1081.28 o                         
   0  11   8       9679.55      10292.17       728.75 o                         
   1  11   8       3962.80       4108.51       600.69 o                         
   2  11   8       6543.10       7422.66       975.45 o                         
   3  11   8        309.57         98.50       143.73 o                         
   4  11   8        320.21        575.52       295.95 o                         
   5  11   8          5.08        -63.20       128.56 o                         
   6  11   8         87.27         28.49       148.76 o                         
   7  11   8         15.02        -87.25       131.73 o                         
 -10  12   8        442.19       1345.37       455.46 o                         
  -9  12   8       1017.62       1380.81       500.09 o                         
  -8  12   8       3404.14       3692.62       795.05 o                         
  -7  12   8       4215.51       4379.45       811.67 o                         
  -6  12   8       6034.25       6987.36       877.69 o                         
  -5  12   8      10075.62      12845.22      1113.86 o                         
  -4  12   8      12367.85      15864.22      1044.96 o                         
  -3  12   8       3622.25       3260.96       398.25 o                         
  -2  12   8       2332.61       2119.54       287.79 o                         
  -1  12   8       2595.65       2725.10       439.36 o                         
   0  12   8        335.95        315.18       114.77 o                         
   1  12   8       5807.25       6805.16       674.25 o                         
   2  12   8        973.60       1571.31       388.11 o                         
   3  12   8       2367.04       2336.17       539.49 o                         
   4  12   8        739.99        411.89       281.30 o                         
   5  12   8       1790.12       1638.23       471.07 o                         
   6  12   8        490.51        823.55       320.27 o                         
   7  12   8        371.18        594.15       281.27 o                         
 -10  13   8        210.12        555.54       252.66 o                         
  -9  13   8        373.12        435.04       314.04 o                         
  -8  13   8        213.58       -367.58       367.58 o                         
  -7  13   8         78.73        169.22       153.36 o                         
  -6  13   8        631.54        318.79       226.09 o                         
  -5  13   8       2802.36       3262.31       472.67 o                         
  -4  13   8       5184.15       6816.52       700.45 o                         
  -3  13   8       1595.76       1075.70       257.97 o                         
  -2  13   8       6850.40       6604.23       479.21 o                         
  -1  13   8       5012.87       5340.74       607.80 o                         
   0  13   8       8407.29       9205.11       859.31 o                         
   1  13   8       7230.89       7803.09       728.90 o                         
   2  13   8       1648.58       1710.64       397.58 o                         
   3  13   8       1932.00       2555.95       596.06 o                         
   4  13   8         33.24         66.37       132.93 o                         
   5  13   8          1.78         85.05        94.41 o                         
   6  13   8          0.68        -82.73       122.11 o                         
   7  13   8        101.96        130.39       299.24 o                         
 -10  14   8         29.91         15.83       229.35 o                         
  -9  14   8        273.18        204.53       156.59 o                         
  -8  14   8        263.26         72.62       295.32 o                         
  -7  14   8        848.87       1795.99       593.96 o                         
  -6  14   8       2443.27       2000.08       497.13 o                         
  -5  14   8       1957.46       2009.41       380.64 o                         
  -4  14   8       1051.16        880.51       263.54 o                         
  -3  14   8       1318.38       1140.01       255.90 o                         
  -2  14   8       1324.13        993.11       174.24 o                         
  -1  14   8       3098.55       3060.93       375.09 o                         
   0  14   8       1476.55       1115.55       286.20 o                         
   1  14   8        411.74        618.45       228.88 o                         
   2  14   8       2507.85       2800.56       537.30 o                         
   3  14   8        781.05        663.26       391.57 o                         
   4  14   8       1887.35       1780.74       471.72 o                         
   5  14   8        492.61        696.53       322.05 o                         
   6  14   8        797.26       1440.38       441.43 o                         
 -10  15   8         66.86        171.11       242.84 o                         
  -9  15   8         56.67         12.56       607.58 o                         
  -8  15   8         33.88         65.05        97.22 o                         
  -7  15   8          3.11         93.56       136.00 o                         
  -6  15   8          7.25        -64.99        98.18 o                         
  -5  15   8         96.13         92.84       298.96 o                         
  -4  15   8         35.22         54.52       222.84 o                         
  -3  15   8        482.27        325.14       129.38 o                         
  -2  15   8       5370.80       4689.17       694.77 o                         
  -1  15   8       3997.67       4334.94       454.14 o                         
   0  15   8       3196.77       3717.26       543.56 o                         
   1  15   8       2395.87       1834.11       398.75 o                         
   2  15   8       1724.03       2254.82       401.48 o                         
   3  15   8       2682.22       2605.32       587.68 o                         
   4  15   8        981.45        757.75       304.08 o                         
   5  15   8        558.01        359.93       217.33 o                         
   6  15   8        250.32        255.69       150.75 o                         
  -9  16   8          6.28       -288.14       288.14 o                         
  -8  16   8        349.91         11.84       241.74 o                         
  -7  16   8        336.34        102.95       176.72 o                         
  -6  16   8        171.59        253.16       105.17 o                         
  -5  16   8        151.73         73.94       126.41 o                         
  -4  16   8       1549.66       1188.39       219.22 o                         
  -3  16   8       2697.82       2193.17       498.03 o                         
  -2  16   8      11160.71      12570.08       702.90 o                         
  -1  16   8       2029.81       2347.96       323.76 o                         
   0  16   8       8526.70       9571.56       882.93 o                         
   1  16   8        171.28        477.51       226.10 o                         
   2  16   8       1067.01       1084.30       256.64 o                         
   3  16   8         22.20        198.99       471.20 o                         
   4  16   8         55.24        174.49       199.29 o                         
   5  16   8         39.66         -3.98       115.56 o                         
   6  16   8         14.91       -204.00       204.00 o                         
  -9  17   8        152.84        492.14       283.18 o                         
  -8  17   8        157.96       -165.87       165.87 o                         
  -7  17   8       1928.88       1511.06       691.89 o                         
  -6  17   8        371.93        219.19       254.97 o                         
  -5  17   8        665.13        566.43       149.21 o                         
  -4  17   8        747.99        687.82       237.36 o                         
  -3  17   8         72.17         90.11        86.10 o                         
  -2  17   8       3234.08       3483.73       377.68 o                         
  -1  17   8         49.62        123.41       100.56 o                         
   0  17   8         81.29        -87.25       162.70 o                         
   1  17   8         23.82        -13.38       113.56 o                         
   2  17   8       1136.03        934.25       463.57 o                         
   3  17   8        107.85         10.00        57.83 o                         
   4  17   8        303.23        105.34       146.03 o                         
   5  17   8        106.93         98.52       121.87 o                         
   6  17   8         38.18        146.98       128.30 o                         
  -9  18   8         12.51       -220.25       220.25 o                         
  -8  18   8          4.03       -188.63       188.63 o                         
  -7  18   8         16.93       -142.01       142.01 o                         
  -6  18   8          0.33       -175.85       195.79 o                         
  -5  18   8        137.87         90.57        91.59 o                         
  -4  18   8        379.34        438.67       155.04 o                         
  -3  18   8        495.37        320.41       146.10 o                         
  -2  18   8          7.90        -98.88        98.88 o                         
  -1  18   8         80.39         45.08       102.37 o                         
   0  18   8         15.45         47.42        75.81 o                         
   1  18   8        157.90        212.97       106.17 o                         
   2  18   8          3.57         68.52       147.04 o                         
   3  18   8        217.94        195.38       185.30 o                         
   4  18   8         25.19        -24.66        52.11 o                         
   5  18   8         39.90          0.02       120.51 o                         
   6  18   8         26.35        129.45       186.68 o                         
  -9  19   8         35.40        423.06       316.88 o                         
  -8  19   8         37.73        -10.26        87.46 o                         
  -7  19   8         12.96       -163.72       171.05 o                         
  -6  19   8         12.23         17.21       117.03 o                         
  -5  19   8          5.39       -200.23       200.23 o                         
  -4  19   8        585.84        622.44        87.76 o                         
  -3  19   8         29.02        180.05       126.25 o                         
  -2  19   8        675.44        725.81       204.52 o                         
  -1  19   8        275.21        280.95        67.60 o                         
   0  19   8        108.36        191.90        59.48 o                         
   1  19   8        298.28        118.84       457.96 o                         
   2  19   8        115.76        131.71       213.29 o                         
   3  19   8        166.55        423.35       226.66 o                         
   4  19   8          2.64       -121.62       121.62 o                         
   5  19   8         31.80        -29.66        68.91 o                         
  -8  20   8         46.33        152.78        75.49 o                         
  -7  20   8         63.72        -28.54        85.04 o                         
  -6  20   8        583.48        390.74       351.14 o                         
  -5  20   8        130.19        138.10       163.92 o                         
  -4  20   8         67.76        136.97        86.35 o                         
  -3  20   8         85.96         30.12       199.49 o                         
  -2  20   8          2.47        -63.17        63.17 o                         
  -1  20   8         37.50         24.31        91.59 o                         
   0  20   8        279.38        114.72       128.97 o                         
   1  20   8         55.23         62.33       144.98 o                         
   2  20   8        103.71         84.97       206.39 o                         
   3  20   8        141.70         55.16        66.43 o                         
   4  20   8         84.85        149.28       177.26 o                         
   5  20   8          1.27         15.30       115.71 o                         
  -8  21   8         14.87         69.23       162.21 o                         
  -7  21   8          0.03       -198.10       198.10 o                         
  -6  21   8         51.22         23.38        88.77 o                         
  -5  21   8         20.46         26.15        97.36 o                         
  -4  21   8        113.27        531.25       222.67 o                         
  -3  21   8         10.34        191.28       184.16 o                         
  -2  21   8         29.66        152.96       171.79 o                         
  -1  21   8        107.95        208.07       134.84 o                         
   0  21   8        432.90        507.40       184.80 o                         
   1  21   8        535.63        556.91       239.05 o                         
   2  21   8        263.38         98.31       191.13 o                         
   3  21   8         38.56         -4.64       109.56 o                         
   4  21   8         46.53        -43.86        83.90 o                         
   5  21   8          2.31        165.97       121.38 o                         
  -8  22   8        111.29        165.37       245.16 o                         
  -7  22   8         18.95         -3.48       168.43 o                         
  -6  22   8        789.78        663.26       415.68 o                         
  -5  22   8        162.78         96.34       202.09 o                         
  -4  22   8        830.09        538.02       260.70 o                         
  -3  22   8          8.58        119.66       146.49 o                         
  -2  22   8         86.53         76.99       129.96 o                         
  -1  22   8        157.21        -91.61        91.61 o                         
   0  22   8         76.27        153.14       145.06 o                         
   1  22   8          6.86        -96.66       164.13 o                         
   2  22   8          1.20       -141.50       141.50 o                         
   3  22   8        143.95        197.66       256.32 o                         
   4  22   8          9.02        -58.81       108.15 o                         
  -7  23   8          5.83         71.96       275.19 o                         
  -6  23   8          1.42       -107.78       196.20 o                         
  -5  23   8         21.25       -130.21       596.06 o                         
  -4  23   8        208.70        331.47       276.66 o                         
  -3  23   8        264.03         84.20        57.75 o                         
  -2  23   8       1273.89       1550.28       357.00 o                         
  -1  23   8        399.23        346.58       226.89 o                         
   0  23   8        268.49        548.85       237.82 o                         
   1  23   8         45.24        274.70       170.86 o                         
   2  23   8          0.44         65.48       116.81 o                         
   3  23   8          0.10       -140.22       166.34 o                         
   4  23   8          0.52       -177.28       242.46 o                         
  -7  24   8        514.34        822.08       320.61 o                         
  -6  24   8         85.00       -211.98       310.67 o                         
  -5  24   8        463.99        521.65       311.24 o                         
  -4  24   8          0.04       -183.58       296.79 o                         
  -3  24   8        147.19         61.74       225.98 o                         
  -2  24   8          0.04         -3.29       199.00 o                         
  -1  24   8         70.21         45.28        97.48 o                         
   0  24   8        256.19        253.89       120.60 o                         
   1  24   8        533.57        293.19       220.84 o                         
   2  24   8        734.00       1164.11       594.37 o                         
   3  24   8        230.37         -6.24       344.61 o                         
  -6  25   8        112.11        283.71       181.36 o                         
  -5  25   8        327.13        146.29       185.15 o                         
  -4  25   8        352.43        718.59       372.85 o                         
  -3  25   8       1173.67       2173.84       497.12 o                         
  -2  25   8        537.10        220.65       114.24 o                         
  -1  25   8        874.28       1364.35       402.96 o                         
   0  25   8        766.39       1504.26       446.54 o                         
   1  25   8        306.08        484.32       247.76 o                         
   2  25   8        629.02        939.34       449.78 o                         
   3  25   8         67.82          5.72       118.90 o                         
  -6  26   8        106.37        136.82       306.38 o                         
  -5  26   8        132.27        408.79       269.55 o                         
  -4  26   8        434.52        861.15       425.83 o                         
  -3  26   8         86.58        151.60       151.26 o                         
  -2  26   8        255.04        131.01       155.90 o                         
  -1  26   8          3.07         40.34       126.71 o                         
   0  26   8         21.74          6.93        95.92 o                         
   1  26   8          9.67        -27.93       208.56 o                         
   2  26   8          3.42         51.12       290.55 o                         
  -5  27   8          0.06        -95.68       135.70 o                         
  -4  27   8          5.65        -14.54       312.10 o                         
  -3  27   8         20.60          7.88       171.15 o                         
  -2  27   8         16.52        -47.05       105.42 o                         
  -1  27   8          8.80       -191.29       207.22 o                         
   0  27   8         60.86        159.60       233.53 o                         
   1  27   8         86.82       -286.61       286.61 o                         
  -4  28   8         44.27         77.25       255.22 o                         
  -3  28   8         91.60        211.46       268.19 o                         
  -2  28   8          7.19         76.02       135.33 o                         
  -1  28   8        350.60        345.33       171.78 o                         
   0  28   8         24.22        200.81       150.31 o                         
  -2  29   8          5.51        -83.61       229.86 o                         
 -11   1   9         56.37         80.59       193.42 o                         
 -10   1   9         30.62         45.15       132.31 o                         
  -9   1   9       1750.69       2036.99       367.92 o                         
  -8   1   9        350.84        621.04       155.74 o                         
  -7   1   9       1831.70       2437.32       398.56 o                         
  -6   1   9        508.54        359.94       124.17 o                         
  -5   1   9        622.03        427.70       169.53 o                         
  -4   1   9       1842.78       1348.73       412.61 o                         
  -3   1   9        123.26         62.92       209.98 o                         
  -2   1   9        827.75        860.90       184.06 o                         
  -1   1   9         36.71        372.10       240.17 o                         
   0   1   9       7895.33       7034.92       878.66 o                         
   1   1   9        300.07        408.49       203.17 o                         
   2   1   9       6040.47       6000.71       544.98 o                         
   3   1   9         26.06        -41.00        90.29 o                         
   4   1   9        724.95        727.86       203.24 o                         
   5   1   9         56.47        -22.94       104.55 o                         
   6   1   9        103.09       -139.87       139.87 o                         
   7   1   9          0.73        -33.35        99.36 o                         
 -11   2   9          0.57         23.07       129.72 o                         
 -10   2   9        195.44        111.82        49.76 o                         
  -9   2   9         21.45       -112.93       112.93 o                         
  -8   2   9        689.42        638.60       185.43 o                         
  -7   2   9        129.82         47.55       205.79 o                         
  -6   2   9         68.03         86.26       181.35 o                         
  -5   2   9       2864.92       3042.09       428.15 o                         
  -4   2   9       5547.89       6679.27       780.36 o                         
  -3   2   9       3733.41       2973.43       706.65 o                         
  -2   2   9       4280.17       4690.38       621.33 o                         
  -1   2   9       1143.35        922.39       292.28 o                         
   0   2   9       2178.90       2310.86       504.31 o                         
   1   2   9       1484.75        782.55       368.00 o                         
   2   2   9        197.34        -40.49       130.87 o                         
   3   2   9        107.64        276.20       127.31 o                         
   4   2   9         41.44         53.72        78.71 o                         
   5   2   9          2.35        -84.15        84.15 o                         
   6   2   9        156.58        213.95       229.17 o                         
   7   2   9         74.76         45.74       137.96 o                         
 -11   3   9         76.90         -1.35       117.94 o                         
 -10   3   9         16.49        236.65       177.69 o                         
  -9   3   9        190.55        169.12       112.32 o                         
  -8   3   9        417.62        294.21       130.32 o                         
  -7   3   9         26.08        147.46        90.86 o                         
  -6   3   9       2638.30       2990.64       386.83 o                         
  -5   3   9       1574.53       1722.14       290.33 o                         
  -4   3   9       1822.37       2540.77       389.05 o                         
  -3   3   9        103.12        121.54        53.99 o                         
  -2   3   9        518.89        297.29       190.85 o                         
  -1   3   9       3664.15       3867.44       530.97 o                         
   0   3   9         43.21        126.80       166.85 o                         
   1   3   9       5092.37       4793.04       605.55 o                         
   2   3   9        174.52        104.65       150.90 o                         
   3   3   9       1664.21       1745.31       376.07 o                         
   4   3   9        259.61        203.73        90.30 o                         
   5   3   9        573.20        274.44       366.30 o                         
   6   3   9         31.45       -183.44       183.44 o                         
   7   3   9        400.46        733.19       269.16 o                         
 -11   4   9         58.22        101.96       102.09 o                         
 -10   4   9        458.73        407.89       367.05 o                         
  -9   4   9        268.89        139.92       135.65 o                         
  -8   4   9          0.36         -6.08       146.32 o                         
  -7   4   9        148.58        241.92        94.54 o                         
  -6   4   9        742.93        462.14       186.98 o                         
  -5   4   9          0.24         89.82       128.16 o                         
  -4   4   9          0.22          6.81        50.41 o                         
  -3   4   9       6533.01       6817.23       754.52 o                         
  -2   4   9          2.90        -88.29        88.29 o                         
  -1   4   9      11315.01      12553.24       980.51 o                         
   0   4   9        996.59       1243.63       300.43 o                         
   1   4   9       2633.61       2974.26       472.62 o                         
   2   4   9       2134.18       2347.42       438.26 o                         
   3   4   9        815.45        758.58       245.60 o                         
   4   4   9        717.12       1356.07       509.23 o                         
   5   4   9         46.68         55.27       211.96 o                         
   6   4   9          9.17         71.85       227.79 o                         
   7   4   9          0.97         38.22        89.25 o                         
 -11   5   9         16.63        -94.62        94.62 o                         
 -10   5   9        113.40         81.04       177.58 o                         
  -9   5   9         13.75        -29.98        68.95 o                         
  -8   5   9        528.61        393.31       218.20 o                         
  -7   5   9       1555.44       2191.77       434.87 o                         
  -6   5   9       1196.78       1195.46       194.65 o                         
  -5   5   9       5644.49       5836.52       474.25 o                         
  -4   5   9         31.75         -6.84       136.09 o                         
  -3   5   9      11012.59      13082.18       940.09 o                         
  -2   5   9       1502.65       1487.99       345.40 o                         
  -1   5   9       5535.84       5381.98       633.55 o                         
   0   5   9       1286.15       1840.41       372.72 o                         
   1   5   9        709.83       1038.66       286.62 o                         
   2   5   9         47.40        270.16       166.59 o                         
   3   5   9        226.92        163.09        82.80 o                         
   4   5   9        686.91        450.72       304.89 o                         
   5   5   9         14.38        148.32       238.49 o                         
   6   5   9        506.84        425.33       263.69 o                         
   7   5   9         66.45         38.25       145.71 o                         
 -11   6   9         14.30        187.49       188.65 o                         
 -10   6   9          0.19        -37.25        40.36 o                         
  -9   6   9        150.31        256.15       168.71 o                         
  -8   6   9        644.51        441.01       186.14 o                         
  -7   6   9       1017.03       1502.32       357.34 o                         
  -6   6   9       4340.96       5837.35       569.63 o                         
  -5   6   9       1009.07       1592.59       226.86 o                         
  -4   6   9        729.47        671.70       170.07 o                         
  -3   6   9        472.45        486.62       149.37 o                         
  -2   6   9        227.95        243.98       147.41 o                         
  -1   6   9        482.11        821.87       244.60 o                         
   0   6   9        739.37       1137.35       309.54 o                         
   1   6   9        584.44        596.51       199.66 o                         
   2   6   9       1524.82       1560.14       345.45 o                         
   3   6   9       2528.69       2942.15       512.30 o                         
   4   6   9        942.91       1020.15       347.20 o                         
   5   6   9       1030.33       1256.81       447.35 o                         
   6   6   9         75.13        -13.70       217.88 o                         
   7   6   9         53.12         53.08       166.72 o                         
 -11   7   9        108.91        294.44       239.42 o                         
 -10   7   9          2.53         40.27        91.26 o                         
  -9   7   9         52.33       -155.54       201.10 o                         
  -8   7   9         16.03         93.16        70.90 o                         
  -7   7   9        528.43        702.18       272.53 o                         
  -6   7   9        134.69        174.28       114.74 o                         
  -5   7   9       2015.29       2629.71       409.33 o                         
  -4   7   9       7149.48       7508.06      1094.74 o                         
  -3   7   9         17.74        346.79        82.60 o                         
  -2   7   9       5186.35       5981.85       650.97 o                         
  -1   7   9       2096.07       1898.42       326.87 o                         
   0   7   9        289.94        261.85       235.96 o                         
   1   7   9       1465.69       1404.35       366.90 o                         
   2   7   9         20.17        228.12       257.06 o                         
   3   7   9        525.94        453.65       208.02 o                         
   4   7   9         70.28        121.18       192.26 o                         
   5   7   9        882.81        529.31       325.68 o                         
   6   7   9          2.32         53.84       236.55 o                         
   7   7   9        233.60        586.93       294.16 o                         
 -11   8   9         12.74         79.03        82.57 o                         
 -10   8   9         39.14        -33.01       168.12 o                         
  -9   8   9        344.43        364.74       178.01 o                         
  -8   8   9         63.11        -42.40       191.53 o                         
  -7   8   9        139.51        213.09        93.61 o                         
  -6   8   9        535.46        268.70       256.12 o                         
  -5   8   9       1143.16       1194.79       248.39 o                         
  -4   8   9       1544.40       1218.28       216.90 o                         
  -3   8   9        720.45        733.08       211.15 o                         
  -2   8   9       1742.10       2141.93       364.02 o                         
  -1   8   9       1867.07       1649.97       421.81 o                         
   0   8   9       4352.92       4497.59       463.23 o                         
   1   8   9       3608.49       4173.65       604.54 o                         
   2   8   9        869.47       1125.06       337.20 o                         
   3   8   9        395.11        393.36       243.34 o                         
   4   8   9         96.92        149.74       178.95 o                         
   5   8   9        119.35        195.83       151.47 o                         
   6   8   9         10.93        -90.02       166.88 o                         
   7   8   9          0.81        -47.10       105.71 o                         
 -10   9   9        279.75        347.04       206.83 o                         
  -9   9   9        231.18        279.72        75.17 o                         
  -8   9   9        602.45        500.89       404.42 o                         
  -7   9   9       1770.47       1685.01       289.08 o                         
  -6   9   9       1373.05       1787.33       316.45 o                         
  -5   9   9       5483.40       7119.62       572.63 o                         
  -4   9   9          9.03         51.19       129.11 o                         
  -3   9   9       2542.02       1892.71       308.69 o                         
  -2   9   9        467.86        626.37       221.34 o                         
  -1   9   9         54.16          6.09        39.25 o                         
   0   9   9        442.49        488.55       276.86 o                         
   1   9   9        904.37        977.12       309.38 o                         
   2   9   9       2174.97       2152.33       434.51 o                         
   3   9   9        519.11        175.07       154.49 o                         
   4   9   9       2079.53       2298.89      1162.95 o                         
   5   9   9         31.27        -34.81       274.05 o                         
   6   9   9        329.89        309.49       645.80 o                         
   7   9   9         11.29        -20.88       141.03 o                         
 -10  10   9         35.07        213.27       116.38 o                         
  -9  10   9          6.11        -40.23        75.43 o                         
  -8  10   9        148.43       -115.92       115.92 o                         
  -7  10   9         29.35        101.66       113.78 o                         
  -6  10   9        477.51        468.92       146.70 o                         
  -5  10   9         94.52         36.28       163.96 o                         
  -4  10   9       1087.14       1357.59       315.67 o                         
  -3  10   9       4017.38       3174.54       466.32 o                         
  -2  10   9       1941.72       2250.74       400.47 o                         
  -1  10   9       5841.51       6502.30       675.80 o                         
   0  10   9        238.76         27.69       100.11 o                         
   1  10   9        147.89        -63.09       194.16 o                         
   2  10   9          2.12       -162.08       162.08 o                         
   3  10   9        109.22        324.16       219.97 o                         
   4  10   9          2.45        183.87       124.66 o                         
   5  10   9        136.39        687.84       318.92 o                         
   6  10   9         22.36        -13.18       146.86 o                         
 -10  11   9         42.02        119.46       202.98 o                         
  -9  11   9          0.03       -159.52       253.88 o                         
  -8  11   9        318.02        157.34       189.64 o                         
  -7  11   9         42.47         53.66       166.15 o                         
  -6  11   9        258.09        307.34       159.87 o                         
  -5  11   9        395.57        532.17       221.07 o                         
  -4  11   9        429.60        435.53       152.20 o                         
  -3  11   9        919.63        488.42       235.27 o                         
  -2  11   9          0.16         93.17       226.97 o                         
  -1  11   9       2363.32       2107.85       397.85 o                         
   0  11   9        213.68        150.74       115.85 o                         
   1  11   9       2670.57       3073.83       523.66 o                         
   2  11   9         90.18         23.94       162.22 o                         
   3  11   9        856.00       1099.24       310.04 o                         
   4  11   9         37.92         90.31       140.57 o                         
   5  11   9        356.22        313.59       233.96 o                         
   6  11   9          9.59        119.19       309.84 o                         
 -10  12   9         20.03        344.15       292.76 o                         
  -9  12   9        134.74        186.70       275.72 o                         
  -8  12   9          5.34       -224.91       224.91 o                         
  -7  12   9        190.03         70.38       212.05 o                         
  -6  12   9          7.19        148.76       200.55 o                         
  -5  12   9       1096.06       1573.56       332.93 o                         
  -4  12   9       2339.02       2508.45       434.60 o                         
  -3  12   9        166.50         47.99       128.12 o                         
  -2  12   9       2204.11       1628.91       247.14 o                         
  -1  12   9         48.81        144.56       188.89 o                         
   0  12   9        181.61        -62.53       168.60 o                         
   1  12   9         14.77         -3.49       112.85 o                         
   2  12   9         13.79        349.40       326.06 o                         
   3  12   9         49.09        174.27       352.05 o                         
   4  12   9         19.30         46.54       111.09 o                         
   5  12   9          5.92         73.15       211.54 o                         
   6  12   9          3.86        219.62       259.57 o                         
 -10  13   9          0.19          0.00       168.92 o                         
  -9  13   9        116.53        172.01       302.51 o                         
  -8  13   9        152.55          6.97       186.35 o                         
  -7  13   9          8.64        -23.95       153.70 o                         
  -6  13   9          4.57       -142.35       142.35 o                         
  -5  13   9         10.47        102.19       119.76 o                         
  -4  13   9       1310.43       1053.94       256.09 o                         
  -3  13   9          0.68         67.94        91.39 o                         
  -2  13   9         36.06         92.35        84.42 o                         
  -1  13   9        219.33        206.56       111.73 o                         
   0  13   9        541.16        396.85       365.08 o                         
   1  13   9       2140.38       1811.32       350.15 o                         
   2  13   9          1.83        435.21       200.17 o                         
   3  13   9        705.14        766.85       260.26 o                         
   4  13   9         55.07        -10.43       263.51 o                         
   5  13   9         22.13         51.34       205.68 o                         
   6  13   9         25.33         73.52        80.63 o                         
 -10  14   9          2.88        125.77       119.06 o                         
  -9  14   9         28.73        -17.14       286.08 o                         
  -8  14   9         62.36        256.80       132.96 o                         
  -7  14   9         43.31       -153.73       188.95 o                         
  -6  14   9         90.13        296.01       205.16 o                         
  -5  14   9        395.32        208.99       180.75 o                         
  -4  14   9       1933.25       2121.66       397.55 o                         
  -3  14   9       4156.44       4592.38       496.39 o                         
  -2  14   9       4450.97       4886.93       591.47 o                         
  -1  14   9       2368.24       2176.86       392.92 o                         
   0  14   9        906.89       1142.41       274.55 o                         
   1  14   9        417.35        168.34       154.91 o                         
   2  14   9        221.96        328.53       226.25 o                         
   3  14   9        243.86        172.51       237.75 o                         
   4  14   9         32.93        -12.55       354.62 o                         
   5  14   9          1.07        -99.72        99.72 o                         
   6  14   9          9.99        -84.81       232.02 o                         
  -9  15   9        706.07        324.61       223.54 o                         
  -8  15   9        117.59       -145.53       159.69 o                         
  -7  15   9        585.13        845.64       326.63 o                         
  -6  15   9        504.25        249.63       211.86 o                         
  -5  15   9        756.96        893.28       241.18 o                         
  -4  15   9       2171.20       2463.94       404.94 o                         
  -3  15   9       2459.41       2673.27       379.50 o                         
  -2  15   9        642.27        860.58       182.86 o                         
  -1  15   9        933.20       1131.46       250.05 o                         
   0  15   9       1037.86        853.44       259.38 o                         
   1  15   9        427.63        519.64       253.83 o                         
   2  15   9        902.58        794.59       268.55 o                         
   3  15   9          1.81        -34.92       135.58 o                         
   4  15   9        356.77        433.12       149.89 o                         
   5  15   9          7.81         96.95        98.27 o                         
   6  15   9        181.57        240.87       173.64 o                         
  -9  16   9        242.49        147.52       276.98 o                         
  -8  16   9        574.66        325.15       173.00 o                         
  -7  16   9        148.23        127.02       209.00 o                         
  -6  16   9         15.13        -22.29       155.24 o                         
  -5  16   9         18.37        123.53       110.24 o                         
  -4  16   9         69.60        -68.30        78.55 o                         
  -3  16   9        177.21        466.93       177.76 o                         
  -2  16   9        169.53        187.41       209.71 o                         
  -1  16   9         11.72       -120.58       120.58 o                         
   0  16   9        311.65        161.92       176.23 o                         
   1  16   9        724.52        783.97       277.53 o                         
   2  16   9        125.62        152.13       140.22 o                         
   3  16   9        317.59        549.47       251.04 o                         
   4  16   9         55.55         12.75        95.29 o                         
   5  16   9        128.74        -18.34        43.66 o                         
  -9  17   9        145.70       -124.74       215.86 o                         
  -8  17   9          3.39        -28.03       220.99 o                         
  -7  17   9        218.61        165.81       245.34 o                         
  -6  17   9        239.65        257.51       175.78 o                         
  -5  17   9         76.86       -150.28       205.36 o                         
  -4  17   9        238.45        -22.67       176.25 o                         
  -3  17   9         95.36        -64.27       128.88 o                         
  -2  17   9        365.74        294.34       117.97 o                         
  -1  17   9         41.66         43.19       107.47 o                         
   0  17   9       1902.16       1960.32       394.03 o                         
   1  17   9          0.10         -4.62       158.55 o                         
   2  17   9        515.97        893.96       248.35 o                         
   3  17   9        150.70        172.73       118.85 o                         
   4  17   9          7.80         -5.87       100.63 o                         
   5  17   9         52.02         44.97       205.43 o                         
  -9  18   9         31.39        167.39       196.54 o                         
  -8  18   9         15.93         -3.15       129.02 o                         
  -7  18   9         98.62        -14.50       186.80 o                         
  -6  18   9        113.03         86.82       107.36 o                         
  -5  18   9        522.67        650.36       222.46 o                         
  -4  18   9        352.74        286.97       160.96 o                         
  -3  18   9        229.78        382.72       139.77 o                         
  -2  18   9         28.68        -25.98        90.68 o                         
  -1  18   9        394.16        438.67       207.26 o                         
   0  18   9        172.19        -11.59        87.22 o                         
   1  18   9        278.14        249.83       105.08 o                         
   2  18   9        371.26        334.49       314.69 o                         
   3  18   9        354.44        410.69       189.40 o                         
   4  18   9        503.86        387.60       234.59 o                         
   5  18   9        115.98         89.23       247.04 o                         
  -8  19   9         73.90        -76.32       138.94 o                         
  -7  19   9         69.38        202.44        91.49 o                         
  -6  19   9        231.60        174.71       178.88 o                         
  -5  19   9        311.21        205.26        93.23 o                         
  -4  19   9          1.36        181.74       120.66 o                         
  -3  19   9       1346.76       1608.84       560.67 o                         
  -2  19   9        585.56        454.03       201.16 o                         
  -1  19   9       1204.77       1479.20       464.45 o                         
   0  19   9        551.70        266.13       129.26 o                         
   1  19   9        218.42         30.65       285.47 o                         
   2  19   9        236.20        130.98       123.35 o                         
   3  19   9         28.34         14.21       252.84 o                         
   4  19   9          0.69         15.15       143.85 o                         
   5  19   9         10.83        385.52       214.65 o                         
  -8  20   9         74.24         -5.67       151.44 o                         
  -7  20   9         98.80        231.69       223.42 o                         
  -6  20   9        155.22       -151.14       255.37 o                         
  -5  20   9         14.66         93.89        72.13 o                         
  -4  20   9         21.13          0.08        71.46 o                         
  -3  20   9         19.66       -230.55       343.43 o                         
  -2  20   9        102.63        328.32       181.09 o                         
  -1  20   9        151.68        171.91        67.56 o                         
   0  20   9         67.51         24.25       139.16 o                         
   1  20   9          7.64         -4.91        71.31 o                         
   2  20   9         10.33         39.59       154.32 o                         
   3  20   9        121.00        227.23       110.42 o                         
   4  20   9          2.31         47.84        73.41 o                         
  -8  21   9          2.01       -120.84       120.84 o                         
  -7  21   9         40.41        -32.38       131.30 o                         
  -6  21   9        358.38        388.94       164.10 o                         
  -5  21   9        114.60        108.55       329.46 o                         
  -4  21   9        840.34        600.84       242.63 o                         
  -3  21   9        148.56        110.02       370.24 o                         
  -2  21   9         19.48        114.58       138.71 o                         
  -1  21   9        519.92        420.07       193.57 o                         
   0  21   9        464.80        257.67       177.49 o                         
   1  21   9        184.55         93.24       149.68 o                         
   2  21   9         12.06         58.06       107.46 o                         
   3  21   9        357.34        145.76       113.44 o                         
   4  21   9          2.43        208.32       109.26 o                         
  -7  22   9        164.10        260.29       224.51 o                         
  -6  22   9        522.76        580.80       418.17 o                         
  -5  22   9        235.52        332.94       156.30 o                         
  -4  22   9        407.93        348.09       188.70 o                         
  -3  22   9        291.99        571.17       326.29 o                         
  -2  22   9        344.33        335.38       275.26 o                         
  -1  22   9        427.97        648.37       315.03 o                         
   0  22   9        555.49        968.56       341.57 o                         
   1  22   9        223.65        258.30       262.86 o                         
   2  22   9         36.34         23.21       112.07 o                         
   3  22   9          0.66         28.87       179.22 o                         
  -7  23   9         52.62        177.28       318.15 o                         
  -6  23   9         32.74        120.02       396.46 o                         
  -5  23   9        222.78       1304.67      3171.81 o                         
  -4  23   9        170.84        186.45       175.95 o                         
  -3  23   9         46.46        352.54       322.59 o                         
  -2  23   9        197.15        681.52       340.51 o                         
  -1  23   9          0.44         -7.67        98.96 o                         
   0  23   9          1.63        -83.58       160.49 o                         
   1  23   9         29.42       -136.89       136.89 o                         
   2  23   9         56.60       -139.45       139.45 o                         
   3  23   9         17.91         61.23       134.51 o                         
  -6  24   9         41.99       -278.12       278.12 o                         
  -5  24   9         69.61        -94.65       178.85 o                         
  -4  24   9         13.12        -82.93       155.68 o                         
  -3  24   9         33.37       -136.64       136.64 o                         
  -2  24   9          0.21       -128.92       165.43 o                         
  -1  24   9          0.73        101.94       163.61 o                         
   0  24   9         16.94         -7.18        83.10 o                         
   1  24   9         27.23        238.20       171.15 o                         
   2  24   9         26.78        -50.00       265.03 o                         
  -6  25   9         26.02        134.43       260.74 o                         
  -5  25   9        198.39         86.82        50.12 o                         
  -4  25   9        198.42        -17.22       102.65 o                         
  -3  25   9         88.70        294.18       178.32 o                         
  -2  25   9          5.10         76.13       140.40 o                         
  -1  25   9         95.55         54.38       136.84 o                         
   0  25   9          0.03        -98.67       136.50 o                         
   1  25   9         64.27         17.48       111.18 o
[truncated: 128,791 more chars]
